# Supplementary material for: Spatiotemporal miRNA and transcriptomic network dynamically regulate the developmental and senescence processes of poplar leaves
Source: Hortic Res. 2023 Sep 26;10(10):uhad186. doi: 10.1093/hr/uhad186 (PMC10611553; doi:10.1093/hr/uhad186)
Supplement: Web_Material_uhad186 [file web_material_uhad186.zip]

Archive with 13 entries (13 files):
- Fig.S1.tif
- Fig.S2.tif
- Fig.S3.tif
- Fig.S4.tif
- tableS1_RNA__seq_statits.xlsx
- tableS2_miRNA_seq_statits.xlsx
- TableS3_geneAndmiRNA_expression.xlsx
- TableS4_SClusterY-M.xlsx
- TableS5_ClusterM-S.xlsx
- TableS6_miRNA_mRNA_pair.xlsx
- TableS7_WGCNAKEGG.xlsx
- TableS8_core module Gene.xlsx
- TsbleS9_The primers used in this study.xlsx
