# Supplementary material for: Spatiotemporal miRNA and transcriptomic network dynamically regulate the developmental and senescence processes of poplar leaves
Source: Hortic Res. 2023 Sep 26;10(10):uhad186. doi: 10.1093/hr/uhad186 (PMC10611553; doi:10.1093/hr/uhad186)
Supplement: Web_Material_uhad186 [file web_material_uhad186.zip › tableS1_RNA__seq_statits.xlsx]

## Sheet: Sheet1
Table S1. RNA-seq statistics.
Sample	Total sRNA	Mapped sRNA	Mapped sRNA+	Mapped sRNA-	Read-1	Read-2	Reads map to '+'	Reads map to '-'
Leaf1_1	52442222	45991558 (87.7%)	1466528 (2.8%)	44525030 (84.9%)	22407144 (42.73%)	22117886 (42.18%)	22240608 (42.41%)	22284422 (42.49%)
Leaf3_1	46208380	40434608 (87.5%)	1456057 (3.15%)	38978551 (84.35%)	19504616 (42.21%)	19473935 (42.14%)	19461522 (42.12%)	19517029 (42.24%)
Leaf5_1	51894334	45370930 (87.43%)	1754626 (3.38%)	43616304 (84.05%)	21853030 (42.11%)	21763274 (41.94%)	21763231 (41.94%)	21853073 (42.11%)
Leaf7_1	47616294	41667288 (87.51%)	1556170 (3.27%)	40111118 (84.24%)	20179385 (42.38%)	19931733 (41.86%)	20023667 (42.05%)	20087451 (42.19%)
Leal9_1	43158364	37868016 (87.74%)	1433936 (3.32%)	36434080 (84.42%)	18333153 (42.48%)	18100927 (41.94%)	18186323 (42.14%)	18247757 (42.28%)
Leaf11_1	46595348	40977962 (87.94%)	1480734 (3.18%)	39497228 (84.77%)	19847765 (42.6%)	19649463 (42.17%)	19726328 (42.34%)	19770900 (42.43%)
Leaf13_1	47245924	41327418 (87.47%)	1536618 (3.25%)	39790800 (84.22%)	20028568 (42.39%)	19762232 (41.83%)	19870612 (42.06%)	19920188 (42.16%)
Leaf15_1	50283244	44008226 (87.52%)	1596548 (3.18%)	42411678 (84.35%)	21280444 (42.32%)	21131234 (42.02%)	21175695 (42.11%)	21235983 (42.23%)
Leaf17_1	48404246	42232837 (87.25%)	1580106 (3.26%)	40652731 (83.99%)	20490225 (42.33%)	20162506 (41.65%)	20300907 (41.94%)	20351824 (42.05%)
Leaf19_1	50056636	43525850 (86.95%)	1567428 (3.13%)	41958422 (83.82%)	21194245 (42.34%)	20764177 (41.48%)	20948354 (41.85%)	21010068 (41.97%)
Leaf21_1	45594330	40063706 (87.87%)	1468197 (3.22%)	38595509 (84.65%)	19319606 (42.37%)	19275903 (42.28%)	19278870 (42.28%)	19316639 (42.37%)
Leaf23_1	46858444	40687608 (86.83%)	1487794 (3.18%)	39199814 (83.66%)	19738222 (42.12%)	19461592 (41.53%)	19573123 (41.77%)	19626691 (41.89%)
Leaf25_1	45083088	38953099 (86.4%)	1389311 (3.08%)	37563788 (83.32%)	19144743 (42.47%)	18419045 (40.86%)	18760018 (41.61%)	18803770 (41.71%)
Leaf27_1	51642880	44723043 (86.6%)	1697965 (3.29%)	43025078 (83.31%)	21653389 (41.93%)	21371689 (41.38%)	21476792 (41.59%)	21548286 (41.73%)
Leaf29_1	47814434	41580458 (86.96%)	1359045 (2.84%)	40221413 (84.12%)	20148922 (42.14%)	20072491 (41.98%)	20086495 (42.01%)	20134918 (42.11%)
Leaf1_2	43517580	37393297 (85.93%)	1305472 (3%)	36087825 (82.93%)	18355044 (42.18%)	17732781 (40.75%)	18011744 (41.39%)	18076081 (41.54%)
Leaf3_2	49340272	42973862 (87.1%)	1633589 (3.31%)	41340273 (83.79%)	20832150 (42.22%)	20508123 (41.56%)	20645228 (41.84%)	20695045 (41.94%)
Leaf5_2	61102464	53897116 (88.21%)	1938740 (3.17%)	51958376 (85.03%)	26004683 (42.56%)	25953693 (42.48%)	25983590 (42.52%)	25974786 (42.51%)
Leaf7_2	50989492	45188403 (88.62%)	1655041 (3.25%)	43533362 (85.38%)	21777411 (42.71%)	21755951 (42.67%)	21778294 (42.71%)	21755068 (42.67%)
Leal9_2	48017320	41736866 (86.92%)	1481323 (3.08%)	40255543 (83.84%)	20160577 (41.99%)	20094966 (41.85%)	20125203 (41.91%)	20130340 (41.92%)
Leaf11_2	50383260	44255556 (87.84%)	1552208 (3.08%)	42703348 (84.76%)	21360743 (42.4%)	21342605 (42.36%)	21347344 (42.37%)	21356004 (42.39%)
Leaf13_2	53708638	47329831 (88.12%)	1672627 (3.11%)	45657204 (85.01%)	22871594 (42.58%)	22785610 (42.42%)	22835235 (42.52%)	22821969 (42.49%)
Leaf15_2	54442560	47598614 (87.43%)	1774925 (3.26%)	45823689 (84.17%)	22983263 (42.22%)	22840426 (41.95%)	22909882 (42.08%)	22913807 (42.09%)
Leaf17_2	45925998	39080785 (85.1%)	1390500 (3.03%)	37690285 (82.07%)	18745486 (40.82%)	18944799 (41.25%)	18843420 (41.03%)	18846865 (41.04%)
Leaf19_2	54345496	47557300 (87.51%)	1790108 (3.29%)	45767192 (84.22%)	22972129 (42.27%)	22795063 (41.94%)	22876142 (42.09%)	22891050 (42.12%)
Leaf21_2	46618368	40707964 (87.32%)	1529774 (3.28%)	39178190 (84.04%)	19659262 (42.17%)	19518928 (41.87%)	19592252 (42.03%)	19585938 (42.01%)
Leaf23_2	46781718	40980152 (87.6%)	1511413 (3.23%)	39468739 (84.37%)	19756244 (42.23%)	19712495 (42.14%)	19725748 (42.17%)	19742991 (42.2%)
Leaf25_2	49560408	43985485 (88.75%)	1743858 (3.52%)	42241627 (85.23%)	21093058 (42.56%)	21148569 (42.67%)	21115013 (42.6%)	21126614 (42.63%)
Leaf27_2	45183502	39696978 (87.86%)	1544862 (3.42%)	38152116 (84.44%)	19152517 (42.39%)	18999599 (42.05%)	19069108 (42.2%)	19083008 (42.23%)
Leaf29_2	50406162	43763632 (86.82%)	1552412 (3.08%)	42211220 (83.74%)	21072787 (41.81%)	21138433 (41.94%)	21086875 (41.83%)	21124345 (41.91%)
Leaf1_3	43284742	38191388 (88.23%)	1254510 (2.9%)	36936878 (85.33%)	18456164 (42.64%)	18480714 (42.7%)	18481820 (42.7%)	18455058 (42.64%)
Leaf3_3	47669676	41455078 (86.96%)	1461362 (3.07%)	39993716 (83.9%)	20089713 (42.14%)	19904003 (41.75%)	19979081 (41.91%)	20014635 (41.99%)
Leaf5_3	54106110	48022364 (88.76%)	1751723 (3.24%)	46270641 (85.52%)	23121774 (42.73%)	23148867 (42.78%)	23117213 (42.73%)	23153428 (42.79%)
Leaf7_3	61434846	54192287 (88.21%)	1955340 (3.18%)	52236947 (85.03%)	26226397 (42.69%)	26010550 (42.34%)	26110812 (42.5%)	26126135 (42.53%)
Leal9_3	63331756	55481711 (87.6%)	1969728 (3.11%)	53511983 (84.49%)	27024158 (42.67%)	26487825 (41.82%)	26746894 (42.23%)	26765089 (42.26%)
Leaf11_3	52567014	45991531 (87.49%)	1547931 (2.94%)	44443600 (84.55%)	22442328 (42.69%)	22001272 (41.85%)	22226015 (42.28%)	22217585 (42.27%)
Leaf13_3	52509230	46116216 (87.82%)	1607691 (3.06%)	44508525 (84.76%)	22331391 (42.53%)	22177134 (42.23%)	22250361 (42.37%)	22258164 (42.39%)
Leaf15_3	53523840	45798552 (85.57%)	1676202 (3.13%)	44122350 (82.43%)	22324753 (41.71%)	21797597 (40.73%)	22031557 (41.16%)	22090793 (41.27%)
Leaf17_3	45810634	39341005 (85.88%)	1375422 (3%)	37965583 (82.88%)	19144292 (41.79%)	18821291 (41.08%)	18975089 (41.42%)	18990494 (41.45%)
Leaf19_3	52430406	45050378 (85.92%)	1644963 (3.14%)	43405415 (82.79%)	21816644 (41.61%)	21588771 (41.18%)	21690608 (41.37%)	21714807 (41.42%)
Leaf21_3	54270934	47087168 (86.76%)	1630405 (3%)	45456763 (83.76%)	22858862 (42.12%)	22597901 (41.64%)	22721354 (41.87%)	22735409 (41.89%)
Leaf23_3	71225492	61369259 (86.16%)	2175095 (3.05%)	59194164 (83.11%)	29954581 (42.06%)	29239583 (41.05%)	29577882 (41.53%)	29616282 (41.58%)
Leaf25_3	42419118	36725555 (86.58%)	1276952 (3.01%)	35448603 (83.57%)	17786262 (41.93%)	17662341 (41.64%)	17713583 (41.76%)	17735020 (41.81%)
Leaf27_3	57807920	50393167 (87.17%)	1758459 (3.04%)	48634708 (84.13%)	24369969 (42.16%)	24264739 (41.97%)	24303951 (42.04%)	24330757 (42.09%)
Leaf29_3	54526208	47041902 (86.27%)	1487312 (2.73%)	45554590 (83.55%)	22867107 (41.94%)	22687483 (41.61%)	22760504 (41.74%)	22794086 (41.8%)
