# Supplementary material for: Spatiotemporal miRNA and transcriptomic network dynamically regulate the developmental and senescence processes of poplar leaves
Source: Hortic Res. 2023 Sep 26;10(10):uhad186. doi: 10.1093/hr/uhad186 (PMC10611553; doi:10.1093/hr/uhad186)
Supplement: Web_Material_uhad186 [file web_material_uhad186.zip › tableS2_miRNA_seq_statits.xlsx]

## Sheet: Sheet1
Table S2.Small RNA-seq statistics.
Sample	Total sRNA	Mapped sRNA	Mapped sRNA+	Mapped sRNA-
miRLeaf1_1	7186175 (100.00%)	6255906 (87.05%)	4191720 (58.33%)	2064186 (28.72%)
miRLeaf5_1	9072659 (100.00%)	7943740 (87.56%)	5227472 (57.62%)	2716268 (29.94%)
miRLeal9_1	8689371 (100.00%)	7924088 (91.19%)	5101138 (58.71%)	2822950 (32.49%)
miRLeaf13_1	6727413 (100.00%)	6130889 (91.13%)	4031087 (59.92%)	2099802 (31.21%)
miRLeaf15_1	8326195 (100.00%)	7679179 (92.23%)	5796595 (69.62%)	1882584 (22.61%)
miRLeaf17_1	9071310 (100.00%)	8201726 (90.41%)	5583456 (61.55%)	2618270 (28.86%)
miRLeaf21_1	8065856 (100.00%)	7545118 (93.54%)	5504703 (68.25%)	2040415 (25.30%)
miRLeaf27_1	6627268 (100.00%)	5965452 (90.01%)	3886242 (58.64%)	2079210 (31.37%)
miRLeaf1_2	6708174 (100.00%)	5950854 (88.71%)	4203933 (62.67%)	1746921 (26.04%)
miRLeaf5_2	9777366 (100.00%)	9130321 (93.38%)	6542434 (66.91%)	2587887 (26.47%)
miRLeal9_2	7409502 (100.00%)	6804688 (91.84%)	4689042 (63.28%)	2115646 (28.55%)
miRLeaf13_2	9297653 (100.00%)	7554926 (81.26%)	4890642 (52.60%)	2664284 (28.66%)
miRLeaf15_2	7184086 (100.00%)	6361952 (88.56%)	4290344 (59.72%)	2071608 (28.84%)
miRLeaf17_2	4357553 (100.00%)	3907811 (89.68%)	2971097 (68.18%)	936714 (21.50%)
miRLeaf21_2	7868820 (100.00%)	6672429 (84.80%)	4543447 (57.74%)	2128982 (27.06%)
miRLeaf27_2	7660637 (100.00%)	6723011 (87.76%)	4689513 (61.22%)	2033498 (26.54%)
miRLeaf1_3	7990119 (100.00%)	6886956 (86.19%)	5289889 (66.21%)	1597067 (19.99%)
miRLeaf5_3	8342808 (100.00%)	7413275 (88.86%)	4585317 (54.96%)	2827958 (33.90%)
miRLeal9_3	12130327 (100.00%)	10925384 (90.07%)	8444818 (69.62%)	2480566 (20.45%)
miRLeaf13_3	8523601 (100.00%)	7532015 (88.37%)	4730583 (55.50%)	2801432 (32.87%)
miRLeaf15_3	7289999 (100.00%)	6786489 (93.09%)	4375395 (60.02%)	2411094 (33.07%)
miRLeaf17_3	7112443 (100.00%)	6343802 (89.19%)	4029588 (56.66%)	2314214 (32.54%)
miRLeaf21_3	9398103 (100.00%)	8910471 (94.81%)	6650671 (70.77%)	2259800 (24.05%)
miRLeaf27_3	9347407 (100.00%)	7899826 (84.51%)	4222328 (45.17%)	3677498 (39.34%)
