# Supplementary material for: Spatiotemporal miRNA and transcriptomic network dynamically regulate the developmental and senescence processes of poplar leaves
Source: Hortic Res. 2023 Sep 26;10(10):uhad186. doi: 10.1093/hr/uhad186 (PMC10611553; doi:10.1093/hr/uhad186)
Supplement: Web_Material_uhad186 [file web_material_uhad186.zip › TableS3_geneAndmiRNA_expression.xlsx]

## Sheet: mRNA
Gene_id	Leaf1_1	Leaf3_1	Leaf5_1	Leaf7_1	Leal9_1	Leaf11_1	Leaf13_1	Leaf15_1	Leaf17_1	Leaf19_1	Leaf21_1	Leaf23_1	Leaf25_1	Leaf27_1	Leaf29_1	Leaf1_2	Leaf3_2	Leaf5_2	Leaf7_2	Leal9_2	Leaf11_2	Leaf13_2	Leaf15_2	Leaf17_2	Leaf19_2	Leaf21_2	Leaf23_2	Leaf25_2	Leaf27_2	Leaf29_2	Leaf1_3	Leaf3_3	Leaf5_3	Leaf7_3	Leal9_3	Leaf11_3	Leaf13_3	Leaf15_3	Leaf17_3	Leaf19_3	Leaf21_3	Leaf23_3	Leaf25_3	Leaf27_3	Leaf29_3
POPTR_001G001100v3	0.143934	0.528505	0.813684	2.66794	1.67516	1.1259	0.788168	1.43444	1.51461	0.95188	0.945236	0.581151	0.54248	0.316764	0.0353511	0.556674	0.429519	1.46283	0.398457	0.0529259	0.0334476	0	0.0305541	0.295644	0.0305711	0.106963	0	0.033167	0	0	0.433185	0.364779	0.839187	1.7809	0.93589	0.156537	0.48482	0.300073	0.0185894	0.0821504	0.351061	0.153056	0.0196808	0.0434621	0.107923
POPTR_001G002000v3	105.946	57.0786	50.2928	48.1007	53.4543	60.9718	77.0098	102.01	108.089	95.6038	104.878	127.274	96.7101	103.762	100.932	70.4114	53.8447	54.2236	67.4949	79.4877	84.9701	111.623	143.553	164.661	157.2	144.546	173.535	158.453	166.644	98.3667	76.5891	68.3546	54.8456	77.2427	100.375	153.577	154.507	139.257	158.777	161.382	155.623	172.235	175.276	146.884	94.5603
POPTR_001G002100v3	5.52098	6.43545	7.90161	5.48256	4.51835	4.03331	3.91802	4.85856	5.22129	4.33379	4.20041	4.18764	3.26584	3.81131	1.80496	5.73694	5.90978	4.49153	2.85609	3.28924	3.77913	4.5233	3.94537	3.88331	3.50447	3.28853	3.38707	3.46336	2.60298	2.20182	5.48442	2.11712	6.39316	3.46691	3.07432	3.14542	4.04925	2.51798	2.35141	2.85763	2.4134	2.52864	2.06159	2.72017	2.73232
POPTR_001G002200v3	1.62101	0.718357	0.394044	0.557158	0.443904	0.227844	0.403475	0.503651	0.297519	0.220147	0.427902	0.184078	0.0948024	0.0751041	0.0995322	0.839644	0.130235	0.090686	0.0807745	0.129146	0.150677	0.217202	0.0516156	0.0624297	0.0946812	0.130501	0.190991	0.149412	0.113829	0.104028	0.859056	0.097814	0.120286	0.135722	0.0585562	0.123405	0.0352265	0.168973	0.125614	0.129526	0.111735	0.106076	0.121906	0.0978952	0.14759
POPTR_001G002300v3	10.822	17.3698	18.971	11.8897	8.60302	7.78951	10.0152	10.2375	9.09788	9.92884	9.04112	7.90507	8.96132	6.0891	3.42683	8.13165	18.5142	10.6257	8.83145	10.1727	10.1871	10.4404	7.4332	8.75943	8.68008	8.22801	5.6714	6.32649	6.22913	3.65514	11.6139	9.53811	11.8706	7.06785	8.12924	5.87387	5.82939	9.69936	9.41689	8.93957	9.69854	9.08615	7.87734	6.28791	4.57038
POPTR_001G002400v3	0	0.306874	1.13526	0.935046	0.995562	2.20056	1.7236	1.705	1.94882	2.208	2.5413	2.35908	1.97993	3.97035	3.40152	0.526074	0.238436	0.419684	0.69012	1.65509	1.81033	1.59592	1.28623	5.37831	2.42681	2.57302	2.66239	0.997301	1.85665	3.43397	0.453061	0.877487	0.146814	0.289895	0.781705	1.092	1.6177	1.13974	2.72776	3.24089	3.37796	3.11538	4.45021	2.19554	1.4835
POPTR_001G002500v3	316.186	209.211	84.6397	82.783	91.5689	88.9092	83.3142	83.1085	86.7146	90.3331	96.7575	93.8809	101.138	86.0159	84.1301	200.107	127.034	110.46	102.148	107.737	118.532	108.597	108.31	64.8677	95.539	97.3438	103.424	93.9632	95.9464	87.6761	304.635	116.319	103.203	112.668	114.231	118.136	107.877	118.59	113.17	107.587	100.729	108.346	105.12	97.28	82.3658
POPTR_001G002600v3	2.13806	0.583072	1.74794	0.736894	0.630535	0.100508	0.22515	0.212114	0.191179	0.310761	0.169423	0.134885	0.117561	0.161925	0.6564	1.60157	1.34967	1.05044	0.537249	0.453568	0.191094	0.634671	0.244388	0.348374	0.192126	0.366662	0.18358	0.227389	0.146988	0.355019	1.39885	0.198483	0.531751	0.328957	0.289627	0.339846	0.402082	0.072185	0.276135	0.0469345	0.20929	0.396864	0.0337323	0.27314	0.39638
POPTR_001G002700v3	2.5735	2.6465	2.89549	3.21301	3.53229	4.02768	3.63241	3.15716	4.74644	2.95763	3.70987	2.99369	4.08696	2.57373	1.43371	2.99115	2.52867	3.31839	2.6273	3.53131	3.12874	2.36166	3.11789	1.18452	3.61957	3.05527	2.47555	2.69026	2.5244	1.53802	2.56257	3.0679	2.37542	2.76785	1.98965	3.46099	3.23276	4.07041	3.62367	2.94481	3.57442	2.98818	3.26997	1.85743	1.2909
POPTR_001G003100v3	5.57125	5.35977	5.59848	3.45142	3.50758	4.29564	3.34364	4.7617	5.12228	5.84761	4.54573	6.07037	5.09548	6.44107	20.8127	7.98308	4.12347	3.21874	3.23451	3.77171	4.011	5.27435	4.77482	6.53721	6.70174	7.75802	7.05173	6.15499	8.436	12.8129	5.49824	3.99643	4.53703	3.57477	4.24604	6.38747	6.85687	4.47342	6.89948	5.11737	4.30679	6.45244	7.51813	6.88634	14.4562
POPTR_001G003800v3	85.4754	73.8034	50.7566	36.9303	47.1786	60.6287	55.3573	52.2762	53.6358	56.7069	53.3727	52.758	56.2816	58.1101	39.4561	61.8297	53.2917	44.0053	41.1738	47.2171	42.7252	46.7359	45.0786	43.9021	42.0086	46.1988	36.3358	40.3086	38.0657	36.1456	70.4602	53.6241	42.7425	43.6874	43.6935	54.9192	47.1054	59.7162	59.588	56.6103	65.3897	62.7525	55.9679	55.476	44.159
POPTR_001G004000v3	11.1488	13.9127	8.50031	4.45471	2.6725	2.04985	2.37512	2.22065	1.85754	1.92938	2.1596	1.95195	1.69112	2.14357	0.869991	8.72711	7.25164	3.85549	2.96182	2.7645	2.13346	2.16974	1.16627	1.87463	1.6736	1.54002	1.23727	1.38261	1.14448	0.725406	7.92693	3.891	5.65546	2.94562	2.83333	1.8397	1.42957	2.12581	2.2034	2.80566	3.55704	2.69642	2.56999	1.42614	0.898235
POPTR_001G004100v3	60.7679	87.3399	117.151	91.4876	84.2944	44.7704	36.8079	33.5924	21.3451	21.629	16.7888	13.2934	16.9919	11.5732	23.4489	71.6358	79.8586	52.0086	35.5615	32.4949	17.7406	23.7339	4.25355	15.4807	4.46775	4.13256	2.87872	5.62016	4.02847	5.56472	63.8528	40.9454	75.7955	55.6364	29.428	17.4731	9.18175	8.43646	7.07282	6.72734	8.34576	8.15813	4.76062	3.44962	22.7454
POPTR_001G004300v3	13.0611	13.5255	8.78836	4.22067	3.42022	3.78938	2.56012	3.5317	2.60698	4.51163	3.76521	3.85628	4.58315	3.2167	5.88243	11.6296	11.5016	6.98723	5.12529	6.01534	6.09495	5.16623	3.88333	3.94241	3.86989	5.3323	4.10032	2.94572	4.03344	4.25192	11.9208	5.26664	7.25852	3.86848	4.1932	3.40378	3.64016	4.15968	6.54712	3.70679	3.67734	5.36054	4.37991	2.94312	5.28837
POPTR_001G004600v3	29.5788	30.7649	24.2359	5.69035	3.33686	2.88992	3.44595	4.17659	4.68867	3.43526	3.97941	4.08904	3.26162	4.66666	7.63474	28.1116	18.5799	5.78231	3.28427	2.97437	2.18095	2.75132	3.56078	2.71589	2.8414	2.99916	3.69133	3.02891	2.31046	4.11413	22.9875	4.0362	14.1649	4.21118	4.71546	4.42114	5.31855	7.45897	8.12991	9.51169	7.79161	9.68737	10.4648	3.45501	9.34766
POPTR_001G005200v3	6.68563	18.6231	29.588	29.5447	23.4084	34.5534	31.7364	31.9145	32.7221	26.2803	33.5747	31.0913	26.1908	32.4138	24.7477	15.6989	24.5548	26.1816	30.3531	35.0024	33.0698	33.5805	34.872	19.0047	41.7886	41.9942	39.3266	30.9216	26.8271	32.4295	17.7465	35.6163	22.8815	26.1225	29.0671	26.3833	37.4633	47.1592	41.0761	43.7184	40.1079	34.6873	33.9543	30.3778	30.8961
POPTR_001G006000v3	4.55552	4.3301	9.9302	7.63279	2.47431	1.59121	1.25749	1.57198	0.998587	0.688413	0.875734	0.661967	1.01014	0.607687	0.930617	5.77053	10.7941	9.67483	2.90475	2.59602	1.0837	1.95792	0.577472	2.61922	0.536522	0.312866	0.265091	0.335815	0.496174	0.634832	4.39871	2.04016	8.69245	2.44037	1.26345	0.86643	0.823412	0.255852	0.451722	0.155264	0.247269	0.143049	0.185983	0.645412	0.561971
POPTR_001G006200v3	1.25097	1.38233	1.33723	0.502563	0.171285	0.152897	0.0849191	0.120004	0.236559	0.161162	0.0292879	0.157841	0.0738999	0.0263452	0.0418969	1.25667	1.29221	0.328714	0.151116	0.0418173	0.369983	0.146286	0.0965644	0.0583979	0.205313	0.225366	0.0987314	0.262056	0.159717	0.026539	1.20537	0.425461	0.735384	0.0634785	0.267026	0.0865768	0.172996	0.187177	0.161564	0.207705	0.361797	0.400004	0.48205	0.10302	0.0243632
POPTR_001G006500v3	6.00949	3.08766	1.66354	1.36296	1.10056	0.899163	0.813827	0.726775	0.56677	0.76421	1.03502	0.489901	0.50461	0.449731	0.108745	2.56863	1.12581	0.812968	0.731657	0.935104	0.561938	0.693668	0.513325	0.139915	0.224252	0.253103	0.397065	0.125571	0.130454	0.0158962	3.12858	0.813843	1.50917	1.05194	0.984254	0.763041	0.614316	1.05387	0.835764	0.777561	0.946284	0.546045	0.502957	0.281105	0.0291858
POPTR_001G006600v3	6.83431	7.19081	4.29927	0.16886	0	0	0	0	0	0	0	0.0123976	0	0	0	7.831	3.72153	0.604659	0.0870421	0.0120433	0.0456661	0.0105325	0	0.126138	0	0	0	0	0.0376348	0	6.86571	0.0118579	1.15616	0.0822675	0	0	0	0	0	0	0	0	0	0	0
POPTR_001G006700v3	26.1178	24.838	14.6413	5.3617	3.2302	4.06397	3.04238	3.44749	2.9494	4.9563	3.47807	2.41584	4.62127	2.19795	4.26168	18.0051	8.51551	6.08896	2.9247	3.21638	2.12535	3.17023	1.36085	3.29194	1.09837	0.942221	0.742077	0.837098	0.949448	2.47343	11.6769	6.89078	5.90779	4.71546	4.90943	3.65334	3.25064	2.95438	3.73133	3.3662	5.34797	4.07622	3.36602	1.17006	2.86578
POPTR_001G007000v3	4.98056	1.09067	0.541074	1.37072	1.65997	2.6711	1.98525	0.897747	1.93236	2.39247	2.09517	2.61657	3.75244	2.67917	10.3432	1.1678	1.13514	1.96332	3.09121	2.93284	3.31771	3.84738	5.04551	5.71351	4.03187	4.1293	4.39209	2.68336	3.34013	5.50945	2.63006	1.92513	0.625673	2.73058	2.47782	3.55647	2.92924	1.34777	1.99842	2.40361	2.02995	2.29652	2.98822	3.69289	21.1195
POPTR_001G007200v3	3.90663	4.28551	4.27217	4.06526	4.21487	4.6183	4.32122	4.61839	4.96262	6.04734	3.70083	3.69997	4.7022	4.64706	16.1959	4.8162	3.4996	3.19668	3.36022	3.14719	2.66133	3.15899	2.75627	3.55849	3.25359	3.68616	3.2569	3.0256	2.49597	5.77072	4.67708	4.47206	3.8818	2.15798	4.22922	2.74489	3.75691	5.71486	6.19904	6.46152	6.80724	7.86423	8.71739	4.22907	14.2207
POPTR_001G007300v3	0.373371	0.212736	0.993665	1.50719	1.62806	1.75343	1.93016	2.13662	3.05215	2.42681	1.54774	1.87535	1.84767	3.17368	16.9984	1.32105	0.9197	1.24123	0.443658	1.12474	0.465524	1.67635	0.809349	1.85829	1.31764	1.76084	1.29837	1.16149	1.25409	4.43363	0.422796	2.97913	1.09605	1.15426	1.52901	1.26504	2.28903	3.31845	4.17302	3.36372	4.02947	6.09998	5.08955	2.47166	18.7863
POPTR_001G008300v3	1.03558	1.55274	1.52519	1.86667	1.7295	1.91856	1.9688	1.43784	0.930338	1.41927	1.21593	1.46997	1.14753	1.66194	4.72878	1.69391	1.22454	1.40643	1.3987	1.29268	1.62438	1.44601	1.18448	1.68453	1.15909	1.44295	1.36886	1.5401	1.53442	3.99225	1.58865	1.76118	1.573	1.67707	1.37328	1.6538	1.31917	1.22451	1.25123	1.23188	1.19644	1.69528	1.20732	1.80214	6.00315
POPTR_001G008400v3	107.882	64.7741	48.8282	54.288	58.672	67.1935	65.9859	71.9056	62.9706	63.9857	66.2682	60.5411	62.5572	71.8856	115.595	68.7226	47.8495	41.6343	48.6673	62.2925	66.7513	66.3624	60.6524	132.84	60.6537	70.7388	72.9938	68.6544	65.5111	90.9103	62.4255	38.1861	43.0285	58.1906	56.9019	62.812	68.4958	33.6803	41.1025	41.1045	39.3844	41.4217	42.6804	59.3925	93.7623
POPTR_001G008700v3	1.66583	1.18177	1.26301	1.54267	2.03267	2.2097	3.01827	3.48977	3.65096	3.41954	3.71912	3.31043	3.12329	3.95834	4.76524	1.28921	0.944724	1.41846	2.7181	2.41413	2.24579	3.55294	4.47743	4.37769	4.22236	4.01419	3.54566	3.48013	4.27871	5.06795	1.20208	1.56099	1.23871	3.17237	4.59943	4.30807	6.6758	3.61268	3.55938	4.29524	3.32783	4.05178	3.52718	5.43694	6.61262
POPTR_001G009100v3	6.90418	3.34244	4.36223	4.43699	3.67013	2.48192	1.76902	3.09511	1.44112	1.67865	0.575257	1.38357	0.686164	1.83462	0.897727	6.73168	2.8434	2.12058	2.65333	1.84182	1.13252	1.78491	0.258636	1.19916	0.51756	0.553315	0.856282	0.748677	0.622229	1.23208	9.67199	2.45064	2.92755	3.70265	2.78744	1.67841	1.19147	0.222814	0.157357	0.139078	0.0861359	0.332205	0.33319	0.327023	0.17401
POPTR_001G009200v3	2.08705	2.95483	1.8663	3.28393	1.3249	1.18267	0.354187	0.133472	0.626819	1.20994	0.659643	1.58	1.62744	0.988941	0.908684	3.53796	2.22118	1.11451	1.3236	0.488362	0.529081	0.549126	0	0.365356	0.725368	0.211494	0	0.852542	0.72672	0.796975	1.78753	0	1.99116	1.32381	0.308418	0.247612	0.371079	0	0	0	0	0	0	0.171873	2.62169
POPTR_001G009300v3	0.816268	0.169122	0.113265	0	0	0	0	0	0	0	0	0	0	0	0	1.01474	0	0	0	0	0	0	0	0	0	0	0.124245	0	0	0	1.13607	0	0	0	0	0	0	0	0	0	0	0	0	0	0
POPTR_001G009600v3	21.0538	7.29266	1.96098	0.727428	0.910337	0.476968	0.422708	0.533802	0.406759	0.418183	0.446671	0.410325	0.460213	0.368308	0.257364	6.10901	2.12337	0.983779	1.07231	0.51375	0.520599	1.0148	0.521584	0.42676	0.406755	0.599697	0.528807	0.432968	0.359842	0.286696	9.79674	1.53497	1.73899	0.82693	0.992002	0.479426	0.549659	0.95155	0.606673	1.1384	0.720376	0.638422	0.859682	0.45098	0.270932
POPTR_001G010000v3	0	0.133987	0.0239292	0	0.23183	0.155208	0.158037	0.521104	0.776902	0.24994	0.463299	0.427269	0.192542	0.612865	1.74136	0.0292338	0.0485827	0	0.140616	0.129706	0.122955	0.0226869	0.157246	0.244531	0.157333	0.576694	0.104996	0.268232	0.16213	1.53109	0	0.102167	0.0448712	0.0196893	0.152906	0.207157	0.39094	0.464458	0.929365	0.628138	0.538652	1.09066	1.07074	0.724286	1.90431
POPTR_001G010200v3	0	0.0413313	0.129176	0.0801415	0.134087	0.259335	0.182813	0.229637	0.37945	0.385498	0.33627	0.370689	0.212121	0.831828	1.72373	0.0225445	0	0.0760915	0.144587	0.0200053	0.189641	0.0874785	0.155912	0.230484	0.190665	0.586242	0.526309	0.0752201	0.395933	0.895082	0.1495	0.0393948	0	0.0455519	0.162137	0.319511	0.390157	0.573089	0.674548	0.447146	0.623097	0.574082	0.490979	0.706408	1.39864
POPTR_001G010500v3	3.48435	4.24438	5.47457	4.86712	5.79082	7.79781	7.07271	7.14217	8.08583	8.58437	6.82288	6.98874	6.88626	8.22487	17.6319	5.70901	5.29541	4.30188	4.94929	5.38998	4.8861	6.50404	7.38374	8.06696	7.19645	7.15789	7.2719	7.46145	6.55024	11.7201	4.99956	6.52502	4.69982	5.57759	6.61883	6.83402	7.2586	6.92137	8.8295	8.20162	8.5749	10.0049	8.26359	9.02167	17.014
POPTR_001G010700v3	0.239765	0.819666	0.443596	0.457536	0.483484	0.647374	0.878902	1.17302	1.15217	0.440169	0.53047	0.940577	1.0453	1.20429	1.49361	1.00257	0.562886	0.475569	1.41197	1.20223	0.433072	1.21964	2.12379	2.71985	1.52081	1.55501	1.97072	1.53694	2.3293	0.892695	0.770085	0.189397	0.769431	1.29574	1.20468	1.30142	1.72654	1.44218	2.35624	1.2764	2.45476	2.53534	2.73599	1.6191	1.02964
POPTR_001G011000v3	36.7046	32.8803	24.2536	17.6307	15.5422	10.0797	8.76433	10.3483	7.85166	7.8789	8.5313	8.24265	7.37617	9.36455	32.1747	30.1421	24.6738	15.811	11.4664	9.08607	6.51373	7.42477	3.14722	4.87722	5.4123	6.25484	3.99358	5.36476	6.50687	25.8677	33.4349	7.68815	22.0767	11.2065	8.03346	6.60079	5.41173	6.65969	7.001	7.66861	6.1415	8.75444	11.9099	4.33692	10.8437
POPTR_001G011200v3	26.558	20.8435	13.9594	11.4343	8.86367	6.89181	6.72582	7.46974	7.27582	6.07092	5.65776	6.81896	6.56687	7.02322	22.554	19.6029	14.8094	10.9384	8.49817	7.3242	4.88394	5.32214	3.06237	3.81679	4.61945	6.60291	4.55928	4.79233	6.13335	22.5235	21.541	6.55749	14.2525	8.61108	6.04452	5.86161	5.36293	5.94605	6.14754	6.87123	6.05722	8.42201	10.2133	4.30452	7.6244
POPTR_001G011300v3	9.79592	12.8607	7.64537	4.32545	2.87138	1.88312	2.05949	1.68935	2.02486	1.26354	1.28589	1.278	1.09389	0.991445	4.04687	7.60616	6.64767	3.4185	1.92724	1.97588	1.45865	1.17749	0.81765	0.27471	0.636304	0.653758	0.548486	0.690335	1.09284	2.97958	10.4163	1.3601	4.8544	2.40215	1.82943	1.56701	1.20906	0.610483	0.368493	0.781656	0.590003	0.781838	1.03384	0.717949	1.51282
POPTR_001G011500v3	0	0	0	0.0201375	0.449235	0.240606	0.714561	0.442381	0.602184	0.716805	0.570347	1.5731	0.810167	2.18517	0.382764	0	0	0	0.181654	0.321716	0.400276	0.193433	0.470119	0.716033	0.522645	0.812729	0.447607	0.945041	0.293227	2.81377	0	0.494943	0	0.22892	0.54815	0.713642	2.76284	10.6382	7.20359	9.23191	5.67124	13.4322	19.2457	0.82559	0.333868
POPTR_001G011700v3	21.7213	33.6951	39.8057	46.4465	51.092	48.6683	43.2098	49.0101	46.6722	49.5349	50.8796	41.3074	56.1994	50.2752	30.5563	38.0776	44.7715	48.1313	56.7022	55.2326	53.5095	48.3231	45.591	32.6139	42.9376	43.0252	41.698	53.0605	42.7876	38.9983	31.2153	49.1638	52.6965	63.2592	59.879	52.8483	58.2426	49.3264	41.8165	43.4173	47.3468	40.2203	43.1875	48.1854	42.2471
POPTR_001G012000v3	15.3637	10.0575	14.0216	14.2234	14.6875	12.0321	15.434	12.3381	15.2853	13.7637	15.9109	15.7905	11.7352	9.38422	10.7551	15.3794	12.9611	14.1587	11.7529	14.9509	14.6461	15.7196	15.7571	3.45723	16.4628	13.4261	11.4515	17.9129	15.0825	12.5428	13.2369	18.1893	13.4823	13.6846	14.7762	15.4318	14.5816	16.6372	18.7351	16.6105	14.0632	17.6784	18.2878	16.4004	8.24191
POPTR_001G012200v3	30.3928	16.8593	7.74123	4.56932	2.76573	1.9858	1.48392	2.00394	2.01281	1.93068	1.80505	1.77298	2.10716	1.15027	2.05743	15.0514	7.3699	4.8187	2.62572	2.14461	1.49531	2.46938	1.43048	2.91833	1.39182	1.08356	1.74274	1.77854	2.43663	2.3293	19.5671	3.02064	6.0084	2.75272	2.4068	1.65677	1.46808	2.66115	3.09301	3.24655	2.71516	3.61951	2.66033	1.41774	2.19984
POPTR_001G012300v3	0.161448	0.252967	0.554459	0.222956	0.472511	0.166495	0.158228	0.40461	0.266688	0.257392	0.175409	0.355214	0.401287	0.39972	0.69144	0.150527	0.218886	0.169351	0.13073	0.256015	0.316553	0.116817	0.18314	1.44564	0.13502	0.314941	0.315368	0.251117	0.429005	0.307295	0.404031	0.186316	0.288807	0.261902	0.483876	0.533334	0.167748	0.00996469	0.363594	0.331726	0.125195	0.282281	0.273184	0.466175	0.622567
POPTR_001G013000v3	1.40669	1.7287	1.36124	0.624683	0.679789	0.318577	0.40162	0.436577	0.349306	0.263841	0.271703	0.172269	0.338752	0.359417	1.60043	1.61156	1.39608	0.613367	0.590997	0.243413	0.274009	0.319316	0.105391	0.23901	0.118631	0.153729	0.0461813	0.200207	0.0475409	0.680677	1.59165	0.239666	0.934179	0.484968	0.34748	0.283472	0.121377	0.095334	0.256484	0.212523	0.184272	0.243666	0.152743	0.162408	0.505215
POPTR_001G013400v3	0.286224	0.467501	2.36885	5.16486	7.24238	8.25955	11.2206	13.0375	15.9071	13	13.7437	11.6469	15.6123	12.5518	22.2494	1.42327	1.1038	5.63642	8.71912	10.0616	7.56253	11.4963	11.046	26.7425	13.7604	14.4425	10.4366	15.6115	11.0946	17.4333	0.224718	4.10363	2.10267	3.39499	6.04077	4.62257	9.84315	7.21714	8.83865	7.57673	10.763	8.49876	11.9171	4.29544	4.82879
POPTR_001G013500v3	16.1464	12.9376	6.42087	1.85726	1.0599	0.524667	0.779455	1.07261	0.973007	0.972332	0.471203	0.914557	1.08835	0.912926	2.81725	11.8782	7.4065	2.07343	1.83903	1.27657	1.12836	1.55394	1.29217	1.87006	1.44983	1.52529	1.32662	1.27295	1.37466	2.46333	13.4902	1.18048	3.73739	1.45337	1.49347	1.33933	1.45281	0.849379	1.41783	1.18888	1.01491	1.34121	1.41447	1.1333	2.17846
POPTR_001G013600v3	1.04022	0.773504	0.94188	0.886261	1.39049	1.40607	1.88591	1.54416	1.9804	2.35173	1.86957	2.20233	1.64978	2.44447	4.12129	1.07396	1.02898	1.10224	1.57259	1.53647	1.27214	2.0326	1.68418	1.5176	2.41815	2.78092	1.88926	2.23956	1.97527	3.83255	0.560609	1.88624	0.967196	1.21784	1.64077	1.62216	2.82757	2.09803	2.27478	2.77129	2.02765	2.07672	3.57995	2.73907	4.35118
POPTR_001G014400v3	0.496574	0.541263	0.0768931	0.0954099	0.0798166	0.0474989	0.145095	0.0683468	0.0713276	0.103262	0.125105	0.18388	0.101014	0.146295	1.02607	0.0536793	0.0780568	0.117765	0.139858	0.0476333	0.0112886	0.0208289	0.030936	0.0873074	0.0619064	0.0962664	0.0361488	0.0671631	0.223278	0.646168	0.228835	0.222776	0.0308973	0.0361536	0.0614178	0.0211324	0.200575	0.159908	0.200765	0.299438	0.267875	0.429146	0.82364	0.0684528	0.551564
POPTR_001G014500v3	0	0	0.0338441	0	0	0	0	0	0	0.0353501	0	0.037769	0.038903	0	2.35261	0	0	0	0.0331465	0	0	0.0320871	0	0.0768557	0.031789	0	0.0371249	0	0	0.698544	0	0.0361249	0	0	0.0810981	0.0325546	0	0.0656902	0.23196	0.170847	0.19046	0.0244852	0.0818594	0.0301291	0.448891
POPTR_001G014700v3	0	0	0	0	0.0488136	0.13072	0.0332759	0.0104498	0.152677	0.115779	0.0229532	0.0224912	0.104249	0.227116	4.41083	0	0	0	0.00986925	0.0109242	0.0103557	0.0191076	0.0094598	0.0343252	0.123046	0.0551943	0.0773767	0.0102688	0.0227585	1.67431	0	0.139829	0	0.0663316	0.0482933	0.00969301	0.058105	0.0880156	0.115109	0.101738	0.141772	0.116646	0.10968	0.00897082	1.53704
POPTR_001G015000v3	7.73833	7.55351	7.79289	8.262	8.98152	9.2601	9.87685	9.47379	9.8099	10.6368	8.43501	11.9891	9.94006	12.8299	26.4755	10.5271	6.8471	7.73541	8.57883	9.3194	7.53797	9.17271	9.14931	15.294	10.3489	10.2753	11.0035	9.22677	11.4998	18.3104	8.88948	9.97953	8.1268	9.01545	9.97059	9.39444	11.5661	10.6729	12.946	11.0108	12.5954	12.0045	12.6725	12.924	22.7368
POPTR_001G015400v3	46.8991	84.8246	103.983	132.561	147.167	128.829	166.957	163.958	176.582	160.405	172.4	168.869	145.099	161.885	38.2474	89.2172	100.887	121.817	144.61	157.832	160.353	165.093	206.476	81.789	206.085	196.619	192.263	199.799	184.395	111.993	63.368	145.256	158.371	188.884	216.04	183.283	204.961	173.118	134.144	175.073	150.489	143.931	159.729	190.566	64.3102
POPTR_001G015600v3	78.4158	30.551	17.0088	42.9173	35.0453	39.5895	47.0163	36.0805	53.2866	43.3182	48.191	96.4921	32.6166	50.4845	36.4247	36.052	37.0025	39.629	64.7295	57.3968	56.6921	71.1609	58.5486	30.0024	78.0162	129.317	81.7245	65.5442	134.338	73.1197	75.7344	52.6261	25.4404	34.7626	42.407	43.7962	40.4211	78.7299	104.029	102.465	61.0243	58.3014	84.0961	40.3877	22.7437
POPTR_001G015700v3	8.32199	2.88864	0.519889	0.108548	0.036323	0.172926	0.0880396	0.0414711	0.0540997	0.0417711	0.0341596	0.0111573	0.0459693	0.0204849	0.0434365	2.8337	0.751039	0.156655	0.0783345	0.0975465	0.0102744	0.0663519	0.0375423	0.11352	0.0563448	0	0	0.0101882	0.01129	0.0412714	4.55894	0.170747	0.412449	0.115169	0.0319429	0.115403	0.0192164	0.0194055	0.0571028	0.0605638	0	0	0.012091	0.00890043	0.00947193
POPTR_001G016600v3	8.25682	9.45895	11.1132	10.1033	9.41817	6.74259	8.25336	7.75236	8.68215	6.70128	8.13291	7.35905	7.75956	5.84116	0.690786	10.1826	11.1342	8.49309	8.185	8.58818	8.58841	6.62221	7.97112	3.1546	7.38865	6.4415	6.56039	7.5385	6.31254	2.34905	9.94333	7.82477	11.9679	12.6696	10.463	9.25164	7.63475	6.74618	4.91981	5.45231	5.92335	6.06238	4.81732	5.15528	2.2516
POPTR_001G016700v3	24.3953	10.8167	2.29676	1.87875	0.952544	1.12238	1.03895	2.47961	1.36198	1.61026	1.25414	1.54489	1.08496	2.22402	1.53777	8.45615	2.87447	2.413	1.63314	0.955019	1.51964	1.34231	0.974674	2.89362	1.4185	1.2063	1.55306	1.09009	0.532928	1.07149	12.7444	1.27615	2.12391	0.80252	1.20626	0.877648	1.54204	1.49616	1.29382	1.01647	1.12136	1.57059	1.14148	1.31642	0.774991
POPTR_001G016900v3	113.65	47.3877	6.82765	2.38475	2.49976	1.60204	2.59252	5.76299	4.84011	2.84706	2.65227	4.45945	3.1332	4.09379	2.73062	32.3949	8.46224	3.14265	2.77326	2.26642	2.85555	3.7133	2.06197	5.46873	3.08225	2.66707	3.10612	3.12823	2.27117	2.0483	63.8583	1.21463	4.01954	1.74198	2.62108	2.36736	2.72125	1.95188	2.08583	2.48478	2.33318	1.89543	2.04827	2.61504	1.8553
POPTR_001G017000v3	0.324917	1.79204	4.15265	5.0542	3.66761	3.73138	7.133	7.13143	7.90045	6.47854	5.16624	11.5413	4.63656	10.4866	15.0681	4.20075	4.95388	4.16621	4.72764	4.96059	4.44419	8.23775	17.8529	14.2804	23.1173	20.7894	28.9126	23.4631	30.6897	27.8151	2.15812	5.27949	4.89782	5.25587	7.39436	7.12383	17.7679	19.3418	16.3154	19.4273	19.0031	19.021	26.1499	20.3561	13.7196
POPTR_001G017100v3	7.02124	3.86103	0.642358	0.185028	0.0952544	0.255086	0.404035	0.271887	0.127685	0.314932	0.298604	0.365742	0.301378	0.0671503	0.0854318	2.88278	0.798465	0.270274	0.141231	0.184751	0.13472	0.435007	0.20921	0.759128	0.11082	0.186689	0.215703	0.293896	0.0888213	0.0270578	4.71847	0.209893	0.577683	0.248091	0.20942	0.113489	0.0881886	0.0381672	0.509143	0.489708	0.0860694	0.170717	0.253663	0.163385	0.0372592
POPTR_001G017300v3	29.0591	66.4157	85.9227	59.7274	50.5367	46.1647	54.1547	58.7313	63.4238	63.8825	58.1441	59.7674	58.3712	61.4768	66.1223	52.9649	73.1874	57.4174	56.597	66.8597	62.8957	66.9532	70.5915	72.049	74.3301	70.8316	68.3883	70.6189	74.0803	64.4263	38.0528	44.5542	57.3337	43.8859	45.5889	57.8533	57.3274	46.5981	59.7655	56.5668	57.5414	56.9263	58.98	63.2034	76.5997
POPTR_001G017500v3	91.4958	54.4572	29.3565	7.68155	2.87737	1.21765	0.891142	0.711789	0.304752	0.60664	0.120266	0.549946	0.283229	0.360608	0.305855	40.2506	28.1214	10.0728	2.36148	1.86981	0.723466	0.467212	0.132176	1.19901	0.314092	0.424157	0.038612	0.215219	0.119246	0.145305	73.5523	1.93495	14.8512	1.82466	0.843465	1.04962	0.389018	0	0	0	0.0660296	0	0	0.188015	0.150066
POPTR_001G017600v3	11.9965	3.42156	2.74558	1.17707	0.8014	1.21765	0.418449	0.803044	0.639978	0.720615	0.400888	1.27273	0.566457	0.591398	2.43155	2.11574	1.48647	0.580566	0.634325	0.625812	0.824752	1.02787	0.105741	2.09428	0.224824	0.524412	0.123558	0.258263	0.508784	1.70007	5.3774	3.35142	0.686456	0.335969	0.438602	0.379216	0.405932	0.874515	2.49293	1.63475	0.93762	1.84374	2.43496	0.513909	0.840369
POPTR_001G017900v3	1.41368	0.640715	0.686563	0.550183	0.277148	0.194383	0.16194	0.169515	0.123836	0.0512225	0.242024	0.21891	0.112741	0.184213	0.852236	0.519233	0.531012	0.916691	0.256157	0.0708847	0.100793	0.24797	0.0306912	0.296972	0.0153542	0.0716286	0.0179314	0.0333159	0.166134	1.09654	0.775667	0.244278	0.47512	0.174854	0.208909	0.204411	0.0471288	0.0793213	0.280093	0.198046	0.36797	0.106438	0.434921	0.261943	0.433631
POPTR_001G018200v3	17.5959	20.487	35.234	37.1653	34.8856	32.637	45.2153	45.2898	53.0142	38.6228	31.47	42.0422	31.0227	38.1119	45.5833	37.5418	33.9063	33.9744	32.8223	32.3481	26.2126	44.2938	54.106	40.0315	55.2958	47.179	53.0868	53.2738	50.8644	41.8131	27.2428	22.5619	36.9423	28.5539	38.5896	33.2654	50.0107	26.584	29.1623	32.8304	28.8924	34.6824	39.3531	25.4382	38.8742
POPTR_001G018300v3	1.57045	0.941891	1.07658	1.38801	0.855592	0.781928	0.388834	1.58739	0.491525	1.24747	0.383159	0.901071	0.908789	0.361894	1.62608	1.80844	1.43439	0.832336	0.741366	0.74767	0.397596	1.03663	0.426365	3.32336	0.426602	0.442254	0.627375	0.874229	0.455891	0.954792	1.51852	1.0414	0.993609	0.664367	0.71211	0.647224	0.711297	1.0448	0.903113	0.560445	0.773091	1.10746	0.366179	0.449252	1.3068
POPTR_001G018700v3	21.6734	15.8373	8.88585	5.04599	3.02862	1.36371	1.29113	0.929493	0.766444	0.624145	0.856992	0.419871	0.814074	0.544154	0.204324	12.0859	12.278	5.58493	3.32719	2.68716	2.03557	1.73107	0.76872	1.7716	0.353392	0.339419	0.521958	0.41723	0.262414	0.274079	13.6649	2.5513	7.85398	2.58585	1.66168	0.702518	0.457283	0.483264	0.366573	0.379854	0.300989	0.544395	0.334564	0.0197023	0.167739
POPTR_001G019100v3	20.0183	13.4052	10.8617	7.13321	7.5447	6.54361	5.94422	6.52399	5.03462	5.15039	6.18132	6.21628	5.62112	4.80076	2.71111	13.6684	9.94904	7.701	7.67364	6.47366	7.05236	7.12531	2.99447	2.66426	3.43054	3.3006	2.79029	2.3634	2.68811	2.08464	15.7035	8.88587	7.76696	7.124	6.85039	6.43752	4.68647	5.96032	4.47503	3.74922	4.29317	4.64994	3.96458	4.28072	2.53231
POPTR_001G019400v3	5.99709	4.83475	2.63225	1.84921	1.2795	1.09292	1.09279	1.07674	0.896991	1.06551	1.40039	1.59582	0.827098	1.22236	1.86973	4.64006	2.92173	2.92188	1.60568	1.08613	1.63801	1.64071	1.38515	1.00315	1.30037	1.43677	1.09902	0.826056	1.10052	1.19375	3.03586	2.7416	3.22799	1.91105	3.0919	1.47187	1.75062	2.26286	2.43459	2.19777	1.9563	2.4447	2.16996	1.73519	2.25217
POPTR_001G019600v3	4.50682	2.98146	2.75467	2.10524	1.36048	1.08134	1.27045	1.27669	1.2491	0.964443	1.15677	0.618262	1.30903	1.34009	1.2369	3.98575	2.54641	1.01529	1.43185	1.23455	1.43916	1.211	0.794571	2.44629	0.578192	0.994636	1.29984	0.768428	1.16433	1.01643	3.5443	1.29768	2.0633	1.43086	1.56109	1.34706	1.47894	1.40389	1.9337	1.11867	0.995946	1.64779	1.48889	0.959	1.13721
POPTR_001G019700v3	0	0	0.139718	0.0303387	1.31977	4.95405	2.18384	3.24548	4.02209	3.15221	1.273	1.96461	6.19927	15.7164	38.0599	0	0.056733	0.0460888	0.0547354	0.272638	0.114866	0.63583	0.288555	0.158641	0.209975	0.765276	0.337178	2.19262	0.0946648	62.5494	0	0.507056	0	0.275909	0.424075	0.725732	0.134272	0.70509	0.797998	5.04998	0.157255	1.1119	3.14284	1.09456	4.47404
POPTR_001G020300v3	105.833	88.1106	60.059	49.4718	48.9309	44.5125	48.821	48.5527	46.7995	48.357	51.6991	42.7908	43.6953	35.5897	12.0959	64.7685	59.8906	48.4834	47.2054	46.5511	51.2034	47.4672	31.8682	21.6747	31.7695	36.8632	28.0307	25.6748	25.6186	14.9992	66.382	42.2302	43.4459	45.4027	41.2837	48.1323	38.4588	36.3696	33.5902	35.1224	32.6998	33.9681	26.6029	33.8283	12.8359
POPTR_001G021000v3	22.9814	18.9365	10.7377	2.97972	0.719868	0.546885	0.682148	1.46892	0.944428	0.845456	0.676994	1.46787	0.697821	0.790368	0.425845	15.0339	7.66479	2.94126	1.23868	1.0146	0.389918	1.65474	0.320567	2.36946	0.534576	0.484915	0.388458	0.541305	0.599842	0.743975	19.98	1.48498	5.47841	1.01984	1.13143	1.31388	0.729268	0.380498	0.592333	0.38307	0.177936	0.704555	0.351792	0.349034	0.22766
POPTR_001G021200v3	3.07329	6.48201	2.22201	0.625453	0.166106	0.296548	0.060391	0.341366	0.504694	0.343836	0.312425	0.244909	0.34686	0.309137	0.238363	4.59134	3.2303	0.452454	0.241802	0.0594776	0	0.286089	0.360531	0.342624	0.0515331	0.33056	0.331007	0.0838635	0.24782	0.622825	5.8417	0.146405	1.08024	0.13543	0.262936	0.422194	0.052726	0.159735	0.250687	0.221567	0.308754	0.0992324	0.165878	0.170948	0.155935
POPTR_001G021300v3	20.5584	12.6693	5.55739	5.08555	7.21085	10.6421	5.24329	3.78711	3.65156	3.02673	3.88799	3.98693	6.29683	7.15735	2.8456	43.6943	9.06668	5.07407	4.12101	4.34635	4.28333	3.31186	1.56511	5.63399	1.82698	3.04394	3.26578	2.79114	3.00332	4.0966	44.3792	3.81338	5.13608	2.93959	1.23656	0.763664	1.22075	5.16221	3.03806	4.64895	3.6487	3.70471	5.42472	2.47368	2.5573
POPTR_001G022900v3	0.658156	1.07894	0.798963	0.395452	0.241891	0.254028	0.530252	0.487366	0.330604	0.417259	0.0535257	0.131121	0.337643	0.144443	0.191424	0.488039	0.870691	0.949569	0.264668	0.152848	0.169042	0.100255	0.165448	1.05392	0.022072	0.102968	0.154662	0.179597	0.25209	0.13338	0.843081	0.150496	0.550805	0.328699	0.253389	0.146923	0.237121	0.0456106	0.402642	0.154211	0.077141	0.272013	0.156303	0.251034	0.0556569
POPTR_001G023400v3	0.0237165	0.0810775	0.361997	0.0131008	0.0730644	0.0521768	0	0.012513	0	0	0	0	0.0554809	0	0	0.0442244	0.134741	0.0696569	0.0118179	0	0	0.0343204	0	0	0	0.0132184	0	0	0	0.049811	0.0418952	0	0.135761	0.00992854	0.00963807	0	0	0	0	0.0121825	0	0	0	0	0
POPTR_001G023500v3	6.31198	3.94877	3.06919	1.09515	0.783045	1.31409	1.36652	1.31422	1.2689	2.5394	2.17977	1.77029	3.14147	2.70266	7.27581	3.49678	2.59053	1.69924	1.22432	1.19631	1.94029	1.35684	2.20947	2.02632	2.34027	2.03996	2.87495	3.21547	2.7162	5.62304	4.93899	2.07052	3.0312	2.73818	2.43772	3.42494	3.72008	3.58937	2.77716	3.33369	3.26681	3.66752	3.89943	5.6718	5.71744
POPTR_001G023600v3	25.8242	12.9556	1.85102	0	0	0	0	0	0	0	0	0	0	0	0	6.54178	3.05343	0.299846	0	0.214999	0	0	0	0	0	0	0	0	0	0	12.5857	0	0.433872	0	0	0	0	0	0	0	0	0	0	0	0
POPTR_001G024100v3	8.95942	6.95237	14.2618	19.2602	12.9431	13.86	11.6133	12.3636	11.6037	11.7437	10.6019	9.26312	12.9635	10.8789	27.1732	8.39738	7.86902	10.1377	7.53147	8.21755	6.05566	8.19477	6.57503	15.1808	4.90341	5.37304	5.89954	6.8507	5.28309	14.0386	7.73281	8.03981	11.9438	10.8712	10.7997	9.95721	8.68236	4.46048	7.54613	6.7804	9.00131	11.122	9.35802	10.3268	39.4687
POPTR_001G024200v3	19.2897	39.261	62.077	85.6137	97.4089	109.427	103.271	89.7087	97.3265	95.8433	97.13	81.4648	97.5515	91.0687	44.7422	41.8274	55.279	80.297	86.7887	86.0058	89.904	79.5202	77.5161	64.2576	73.5139	64.0145	77.0167	77.8776	69.3824	59.5551	31.2514	42.465	70.2293	101.378	92.5593	86.1926	90.3719	46.9389	39.1273	41.2141	47.5439	41.5037	41.2183	57.0697	56.2576
POPTR_001G024900v3	9.10712	2.93586	6.09679	108.006	76.9592	37.4355	41.8985	27.2283	15.6815	6.94122	9.25815	23.8815	8.0827	16.2603	1.19196	7.82074	10.6452	50.7982	49.1822	27.3409	14.4314	12.0615	2.89986	8.69931	5.63114	5.78827	5.72923	4.86674	5.46187	6.39677	18.9807	40.4127	40.3758	44.1621	43.5681	10.5757	9.58947	8.57941	10.493	7.91993	1.48677	3.45517	2.2857	3.3289	1.11671
POPTR_001G025100v3	170.25	281.375	336.107	308.871	322.271	311.493	337.415	345.768	360.868	358.219	358.8	339.939	344.941	329.795	276.348	242.117	294.031	283.775	317.585	345.116	332.458	330.388	364.44	182.647	381.882	387.09	321.166	354.993	330.938	278.474	196.586	308.049	243.244	260.634	250.338	265.964	285.21	375.581	379.754	390.167	383.054	366.472	371.131	329.6	288.417
POPTR_001G026200v3	1.25323	0.901161	0.566021	0.681171	1.01581	1.15741	0.990852	1.73967	1.43915	1.21803	1.06404	1.41553	0.697661	1.2785	1.33326	0.816466	0.816883	0.539894	1.22893	1.1459	1.19139	1.35775	0.973086	0.394901	1.05049	1.04587	1.09965	0.875618	1.51707	1.16123	1.00235	1.24473	0.556268	0.953905	1.22014	1.6924	1.60566	1.35012	1.09838	1.32882	0.927453	1.18903	0.989673	1.63916	1.52474
POPTR_001G026600v3	8.37257	9.04092	12.8725	15.4299	14.9581	16.0202	14.1145	12.5643	12.468	12.9272	13.7707	11.7359	15.2956	13.6321	20.8508	8.95387	8.18281	8.86681	10.5546	9.08811	10.6415	10.4524	7.1364	9.99741	7.33839	6.81969	8.82864	8.02471	7.92623	13.566	7.14751	9.96748	10.8133	11.7141	12.7185	12.5371	11.0121	11.3251	11.1769	11.0555	11.8409	12.2826	13.7678	13.4467	31.3813
POPTR_001G026900v3	5.50566	2.70466	3.10804	1.83408	1.07083	0.856013	1.06047	1.03328	0.97837	1.35781	1.0747	1.00151	0.87988	0.872071	1.03208	3.14403	1.93592	2.1713	1.11806	1.15889	0.996855	1.83933	0.960174	1.82818	0.818152	0.975875	0.658703	0.833829	1.03577	1.2258	3.35266	1.39462	2.12212	1.90036	1.48108	1.23139	0.881482	0.755676	1.28896	1.04597	0.928381	1.21738	0.630447	0.892919	1.28784
POPTR_001G027000v3	0.245535	0.0763083	0.567838	1.08505	1.98048	0.810275	1.7001	1.34257	1.27822	0.99642	0.362157	1.79968	1.01824	1.69865	5.15606	0.860209	0.438088	1.96678	2.11331	1.62514	0.163393	1.03365	0.0852899	1.21212	0.192009	0.0995267	0.0498308	0.578648	0.795117	0.187524	0.788616	2.06076	0.383325	1.92497	2.01379	0.284026	0.152797	0.198388	0.0259456	0.206386	0.46868	0.197191	0.192282	0.101102	4.8417
POPTR_001G027200v3	7.05315	6.74454	7.04638	6.44424	5.88232	7.476	7.7082	8.5381	8.3683	6.71154	9.26545	8.87233	8.06209	6.51585	5.57147	7.03841	7.58419	7.49947	8.33044	9.09104	8.57314	9.7369	9.36505	3.6974	10.0761	8.19622	9.33031	7.2693	7.92013	4.92285	5.68458	6.20766	5.9837	6.7567	6.8113	9.36546	8.24748	6.8384	8.74574	7.78483	6.85415	6.81553	6.87525	8.36712	5.69549
POPTR_001G027600v3	7.81153	9.80189	13.3794	17.9683	21.5486	21.1868	25.8142	23.7218	27.2353	22.309	27.0203	23.7339	24.0454	26.5276	18.2391	11.4714	11.0257	18.3894	20.3834	22.5294	24.6618	23.9314	31.1864	19.8247	27.4422	28.017	29.7688	26.8663	25.6262	24.312	10.1123	20.1425	16.2422	27.5094	30.9938	28.5846	32.8882	26.3518	24.8136	29.007	28.8398	28.6109	26.5089	27.5893	23.7703
POPTR_001G027700v3	0.527651	0.343588	0.479394	0.707857	0.116111	0.0207294	0	0.0198852	0.0415049	0	0	0.0213996	0.0220421	0	0.0416552	1.33532	0.622911	0.585109	0.300489	0	0	0.0545408	0.0720055	0.130637	0.0360228	0	0.0420694	0	0.021654	0	0.754556	0.225149	0.48543	0.0631123	0	0.0737806	0.0368566	0	0	0	0.0539564	0.0138731	0.0231904	0.0341418	0
POPTR_001G027900v3	0.18939	0.339142	0.724985	0.308871	0.355635	0.17857	0.434361	0.323562	0.506511	0.584709	0.909296	0.788579	0.527439	0.319652	0.159481	0.526935	0.652113	0.340562	0.449394	0.228818	0.462112	0.461132	0.516899	0.520997	0.715442	0.693659	0.191266	0.514345	0.414521	0.123119	0.541666	0.186114	0.395794	0.354896	0.263883	0.450196	0.38805	0.427495	0.304004	0.435465	0.576695	0.239015	0.210868	0.416654	0.0260828
POPTR_001G028000v3	24.3044	26.2337	26.1374	17.3919	15.6897	13.9782	13.708	13.7214	13.559	14.4239	13.6686	13.3374	12.9009	16.4622	19.4714	21.3184	20.9256	18.2626	12.9592	11.2687	11.6885	12.8068	10.6302	20.0985	11.0606	13.5598	13.2201	11.8975	11.3695	13.4481	20.399	12.4084	18.5266	13.5111	16.3447	14.201	15.0808	16.4476	16.979	16.5531	16.1078	18.1104	18.3706	15.3558	21.5511
POPTR_001G028200v3	188.55	72.0347	22.9462	1.91036	0.034932	0.0935461	0.142877	0.568332	0.0156084	0.10545	0.0492773	0.0804756	0.232097	0.0147754	0.0313298	53.3877	24.699	3.84172	0.56501	0.375244	0.0148214	0.423887	0.0270785	1.06443	0.0677338	0.0947954	0	0.264547	0.114005	0.133957	74.6286	1.80116	13.2383	0.308543	1.24415	0.402317	0.124743	0.0699841	0.0988488	0.203856	0.0676364	0.104343	0.0348841	0.0513576	0.0136638
POPTR_001G028300v3	1.94699	2.52208	3.13266	5.47862	5.70083	5.94919	5.88991	6.32151	4.89293	6.0312	5.01417	7.50213	5.06075	6.27981	12.7088	3.84779	3.43791	5.27856	6.02009	5.10325	4.45482	5.61897	5.0709	6.44094	5.47135	6.78918	5.85106	4.60725	6.02333	9.76864	3.35117	5.69346	3.87383	5.36418	5.15315	4.95159	5.48409	4.60137	5.59008	5.88103	6.19406	5.99062	6.0821	6.67803	11.9356
POPTR_001G028400v3	13.9613	16.2053	13.7817	14.5763	10.1948	9.08793	10.1638	9.98026	8.57603	9.54864	7.49479	11.8426	7.32679	9.13017	13.2225	14.0587	13.9086	10.5698	9.21212	7.55736	6.04282	9.51654	4.88395	15.3874	5.4584	6.39115	5.42976	5.16118	6.57526	8.54549	15.2721	9.27985	10.1864	6.69045	7.22858	5.0375	5.37505	3.93444	4.25054	3.60607	3.46853	4.26245	4.84732	4.95867	10.3692
POPTR_001G028500v3	16.1242	9.86873	2.51406	1.40787	1.41012	1.459	1.25256	2.38753	2.29118	2.37716	2.35088	2.80561	2.95069	5.17823	7.15711	10.475	3.51922	3.53548	3.00652	3.90168	4.4601	4.01438	6.90636	9.55525	5.44365	6.40676	5.86389	5.12383	4.90095	7.31926	13.2923	4.18059	4.78871	6.16225	9.38514	6.23659	10.1475	8.01298	6.37842	5.82454	9.58094	9.0751	5.85678	7.18546	8.67477
POPTR_001G028800v3	3.34531	2.54999	2.48406	1.22362	0.891333	1.36752	1.21523	1.14487	1.26948	1.56156	1.15259	1.71975	1.08398	1.29598	1.77371	2.38844	1.82119	1.32776	0.7659	1.24672	0.567281	1.50465	0.561389	2.08925	1.27463	1.61255	1.0849	0.914097	1.22073	1.49541	1.75688	2.01315	2.0918	1.28691	0.936946	1.65932	0.574704	1.18305	1.39249	1.23074	0.949205	1.48098	1.69677	1.06474	1.59071
POPTR_001G029700v3	0	0	0.230481	0.464723	0.398739	1.49493	1.01479	0.990175	0.498863	1.5132	0.299993	0.440931	0.756949	0.134925	5.47161	0.160899	0.100272	0.407296	0.483708	0.571107	0.236856	1.43596	0.247275	0.411238	0.525751	0.360688	0.46953	0.805263	0.780801	3.60183	0.0762125	0.667751	0.123483	0.89403	0.788977	0.253371	0.949273	0.383448	0.300889	0.199454	0.679405	0.26203	0.676927	0.644856	3.77444
POPTR_001G030600v3	0	0	0	0.019376	0	0	0	0	0	0.0559215	0	0	0.0410279	0.109698	2.28727	0	0	0	0.0174785	0	0	0.0676794	0.0167534	0.0202634	0	0.156399	0	0	0.0201527	0.902457	0.0206542	0	0	0	0.0142546	0	0	0	0	0.0180179	0	0	0.0647481	0	0.490318
POPTR_001G030800v3	3.89676	2.5923	2.6149	4.16546	4.93176	4.54135	5.26115	5.04544	5.54384	6.62668	5.49241	6.00375	5.93763	4.76488	5.0052	4.42527	1.41427	4.25986	5.37392	6.45954	6.34363	6.46205	6.01617	1.97126	7.30797	6.78561	6.41862	6.8146	5.80887	5.57413	1.95967	7.59554	4.11964	6.52528	8.14909	8.45297	9.59875	7.57156	8.71616	9.067	8.22221	7.64477	8.91683	9.08251	4.36581
POPTR_001G031800v3	102.597	173.259	231.022	248.651	290.242	288.39	290.792	308.718	318.272	287.195	295.242	258.653	275.226	259.106	220.583	136.963	243.417	238.78	273.08	300.286	275.201	279.777	255.832	183.57	298.577	283.595	254.096	279.799	266.779	220.424	136.457	246.203	214.534	240.685	222.178	265.265	222.903	262.843	300.804	272.62	278.133	259.79	269.522	263.925	211.323
POPTR_001G032200v3	4.22208	9.73179	9.5201	12.5623	12.475	9.23589	8.70567	7.29033	6.71008	7.44506	6.17184	6.32001	6.39753	6.60203	3.87094	8.88691	9.0199	7.56915	5.11618	9.63251	8.72983	5.92467	6.37052	3.76946	7.06191	6.95257	5.35538	6.76606	3.63861	3.37569	6.44127	11.3603	10.4822	10.0828	9.00794	5.87012	7.13155	8.67054	7.5287	6.99921	8.47127	7.66458	5.13668	6.302	4.209
POPTR_001G032400v3	1.08805	0.0221406	9.90518	0.236119	0.239429	0.683925	0.195861	0.594566	0.342343	0.516265	0.29272	0.507464	0.227261	0.283563	1.5676	0.0483072	0.30105	0.717397	0.503446	0.300064	0.365718	0.356144	0.12992	0.448971	0	0.433161	0.130125	0.241766	0.49117	0.836546	0.755089	0.527581	0.0741472	0.0325354	0.347419	0.0190175	0.133001	0.537243	2.50684	2.67475	0.222523	1.07277	0.573842	0.0704025	0.899076
POPTR_001G032500v3	25.6691	13.9047	17.1092	10.7208	5.90017	3.01211	2.97734	5.91407	3.68557	2.41678	2.33828	2.10937	4.83238	2.45389	3.8228	16.8211	17.5997	27.48	10.8359	8.60263	3.31555	7.49255	0.703642	19.0749	1.86722	1.07099	1.28693	2.97224	2.41044	1.78249	27.137	9.56595	15.2469	9.35832	8.65504	4.92153	4.21237	1.80274	1.28431	0.822555	0.871134	0.554065	0.177353	1.10245	0.57118
POPTR_001G032900v3	11.3105	11.1132	16.9701	17.2133	18.169	16.409	17.8393	19.2117	16.9674	16.6213	14.7797	22.5424	17.7181	20.3631	31.2196	15.4235	12.2496	17.6994	18.2307	18.9063	17.8016	21.4615	18.7973	25.4358	15.5812	15.9527	17.1016	16.8444	20.1579	25.6942	15.9024	17.9258	22.3799	25.2209	26.3591	20.6728	21.3311	16.6687	14.7232	18.0818	19.0285	15.846	19.1383	20.0996	37.2451
POPTR_001G033800v3	0.051366	0.00836194	0.358412	0.591804	1.39256	1.59016	1.84107	1.83513	2.43234	2.09018	1.64979	2.41653	1.45912	2.76915	1.94643	0.246299	0.416896	1.13919	1.21396	1.50562	1.41959	1.81229	1.85755	1.10217	1.38868	1.59504	1.28595	1.1718	1.72011	0.82453	0.423445	1.87298	0.448055	1.43152	2.08745	2.34147	2.28193	2.13048	2.8403	3.12101	2.12204	3.55458	3.22378	2.65227	1.54923
POPTR_001G034100v3	0.241977	0.0344677	0.138503	0.367582	0.130457	0.0831804	0.152454	0.0159586	0.083273	0.0321481	0.0876338	0.291957	0.194585	0.362612	1.0029	0.0188007	0	0.0253822	0.0150721	0.0333663	0.0790745	0.0729516	0	0	0.101184	0.134866	0.15193	0.0156822	0.0521343	0.730561	0.0356211	0.0164264	0.11543	0.0886374	0.208965	0.0444087	0.0147894	0.23896	0.105475	0.21752	0.230944	0.345144	1.07945	0.0685	0.291594
POPTR_001G034300v3	3.40367	3.13958	3.27625	3.14546	4.09232	3.83515	4.67269	4.7516	5.24755	4.98152	5.22384	5.32239	5.20243	4.68458	3.26364	3.68233	3.76295	3.69381	4.39137	4.25699	5.17056	5.36036	5.20656	2.23199	6.04473	5.51167	5.15975	5.52781	5.22181	3.31832	3.31506	5.23059	3.46671	4.3132	4.63188	5.39345	5.8743	6.22284	6.39426	6.58713	6.32577	6.09839	5.28668	5.23743	4.05725
POPTR_001G035500v3	7.60729	4.90519	3.96604	2.76689	3.10553	4.08075	3.43632	4.03018	3.5854	4.59172	4.17225	3.48391	4.22931	2.77398	2.24899	5.02036	4.75366	4.26897	4.41468	5.02472	5.40158	4.54539	2.99048	3.16489	3.50081	4.01311	3.17989	3.40853	2.84184	1.21638	7.13392	3.06023	2.07579	4.02344	3.8294	3.44723	3.59715	3.6944	3.94818	3.53781	3.58541	3.18045	2.50413	2.63739	1.99188
POPTR_001G036300v3	11.9582	9.85591	15.9183	24.6776	31.0478	29.204	29.5679	27.2211	27.7457	29.0167	29.373	22.8033	26.6548	24.6968	27.1812	12.6219	18.8006	21.9001	25.1842	21.405	24.1447	29.2406	23.2054	35.4533	21.0618	22.4679	22.4144	23.8641	21.0867	29.6173	8.85713	26.712	18.5842	28.6514	27.3853	25.397	25.8151	25.178	24.3903	22.2525	23.0413	23.808	19.251	20.7796	31.4669
POPTR_001G036400v3	14.9992	12.9106	20.6771	33.978	41.4043	51.6424	43.8756	43.7069	42.8602	41.9512	35.6159	37.3471	39.461	37.1538	29.4796	17.1921	22.6483	32.8142	38.2618	39.8471	36.3823	38.4107	35.82	19.2908	31.9381	32.1611	29.9775	34.3409	34.0225	30.3704	15.6384	35.9954	29.6267	42.3414	43.9361	38.9704	44.3175	38.0045	34.3094	36.5208	39.2906	38.0735	37.2833	37.5835	34.6903
POPTR_001G036700v3	0	0	0	0.0551173	0.461092	0.246956	0.866135	0.421154	0.604343	0.318151	0.144543	0.254941	0.145886	0.13002	0	0	0	0.0418655	0.0994395	0.220138	0	0.433175	0.095314	0	0.0238418	0.166836	0.0278437	0.0517325	0	0	0	0.0270937	0.095195	0.417711	0.547412	0.024416	0.0243937	0.295606	0	0.051254	0.0238075	0.183639	0.0920919	0.0225968	0
POPTR_001G036900v3	12.3985	17.8972	20.9777	67.8121	182.697	87.7444	87.3859	73.3019	54.2295	38.8518	26.2046	24.0227	27.675	19.638	9.29104	18.7094	14.4476	29.6114	86.5808	64.8816	35.3002	57.9231	3.08964	14.0052	2.24193	1.41292	1.47988	2.4323	1.64064	5.38549	22.1507	79.8023	17.5556	134.963	93.0508	31.9718	8.64816	2.01427	2.79425	3.35277	0.72306	1.57667	1.72119	1.20101	7.05076
POPTR_001G037000v3	12.2697	4.92318	10.5239	3.28972	3.29265	2.77833	2.62053	3.17017	2.15194	2.21822	1.27867	2.59644	1.9747	2.57755	7.00813	8.44452	4.8747	4.21668	4.09365	4.56056	3.30844	3.78326	0.711111	2.48814	1.14349	1.31881	0.72707	0.827061	1.84828	3.05719	9.1739	7.11817	4.10915	3.65067	4.46224	2.70639	1.32596	0.984569	1.60698	2.1851	1.16722	1.46794	1.9467	0.734564	4.69038
POPTR_001G037200v3	6.88006	4.65814	5.27267	4.35705	4.39878	5.20904	5.07831	5.40699	5.34165	6.24161	4.42037	5.54091	5.23587	6.06187	11.3901	5.67211	3.61292	3.80471	3.7439	3.08029	3.53709	5.19335	4.67477	8.83052	4.09958	4.89354	4.45032	4.10441	5.0279	8.97834	5.66154	5.86252	3.48797	3.54305	4.56246	4.80411	5.44719	5.14547	6.24046	5.30856	5.6872	7.37495	7.06736	5.15026	9.86571
POPTR_001G037700v3	5.96627	5.08931	2.00427	0.4175	0.0987823	0.0629843	0.0897857	0.193342	0.0504436	0.0973704	0.119442	0.0520166	0.093762	0.0955027	0.0759394	3.90065	2.05826	0.528535	0.342378	0.15159	0.0239501	0.055239	0	0.145541	0.0437808	0.114886	0	0.0118746	0.0394761	0.0601284	5.32704	0.0746285	0.950513	0.0671164	0.130306	0.0336264	0.0223971	0.0452352	0.159731	0.129412	0.0327883	0.0843044	0.0140924	0	0.0110398
POPTR_001G038300v3	0	0	0	0.00944652	0	0.0376229	0.0191544	0.0180454	0	0	0	0.0194196	0.0100013	0	0.122854	0.0106296	0	0.0287012	0	0.00943234	0	0	0	0	0.00817246	0.00953133	0	0.00886642	0.00982523	0.0448962	0	0.167169	0	0	0	0	0.00836164	0.219543	0.248472	0.166904	0.261143	0.358802	0.568209	0.00774572	0.140132
POPTR_001G038600v3	0	0	0	0.065411	0	0.130257	0	0	0	0	0	0	0	0	1.43962	0	0	0.0496844	0	0	0	0	0	0	0	0	0	0	0	0.497403	0	0	0	0	0	0	0	0	0	0	0	0	0	0	0.171234
POPTR_001G039100v3	0.0288865	0	0.029394	0.0319133	0	0.063551	0.0647096	0	0	0.030702	0	0	0	0.0301131	7.02374	0	0	0.0484809	0.0287882	0.0318654	0	0	0	0	0	0.0321998	0.0322435	0.0299536	0	1.15272	0	0	0.082678	0.0241858	0.0234782	0.0282741	0	0	0	0	0	0	0.248836	0.0261675	1.1696
POPTR_001G039200v3	0.0447424	0.0127464	0	0.0247154	0.027568	0.0861301	0.0501145	0.0236065	0.0985441	0.106998	0.0907415	0.0381064	0.026167	0.256533	0.828295	0.0139053	0	0.00938655	0.0111475	0.0246783	0.0350909	0.0215825	0	0.129237	0.021382	0.0498745	0.11237	0.0811917	0.115678	0.352392	0	0.328029	0.0106717	0.0187307	0.0454569	0.0547423	0.0875078	0.254062	0.247034	0.390712	0.298917	0.551722	1.03238	0.141858	1.00285
POPTR_001G039800v3	0	0.0320666	0.114537	0.248709	0.173384	0.0619086	0.157593	0	0.0309888	0.0897257	0	0.0319551	0.0329145	0.410688	20.931	0.034982	0.0290677	0	0	0	0.0294264	0	0	0.487688	0	0.0941031	0.0314102	0.116718	0	5.52599	0	0	0	0.212047	0.0914859	0.0550868	0	0	0	0.115638	0.0537139	0.145013	0.207776	0.0254912	3.52664
POPTR_001G039900v3	0.0494366	0.022534	0.0603662	0.0109234	0.0243683	0.217523	0.0664468	0.156499	0.0326649	0.25221	0.0802093	0.235784	0.219733	0.793652	3.4313	0.0860395	0	0.00829707	0.0197073	0.0327209	0.0310179	0.0476936	0.103893	0.21705	0.170102	0.1543	0.0220727	0.153788	0.124974	1.87933	0	0.246999	0	0.0413918	0.0883978	0.0677439	0.251391	0.0683484	0.0919415	0.253943	0.150984	0.123741	0.170344	0.125393	3.10735
POPTR_001G040000v3	0.0977827	0.0974988	0.0621879	0.0135036	0.0301244	0.0268905	0	0.0257955	0.0403807	0.0519642	0.0141651	0.01388	0.0142967	0	0.229653	0.0911684	0.101006	0.0102569	0	0.0269666	0.0127816	0	0.0116759	0	0.0116824	0	0	0	0.0280899	0.0513425	0.0143945	0.0265516	0.116613	0	0.0198688	0.0478548	0.0119528	0.0120705	0.0142074	0	0	0.00899823	0.0902491	0.0442893	0.235666
POPTR_001G040200v3	0.0686153	0.390949	0.768029	1.89513	4.48139	6.64203	8.3002	4.34424	7.40505	7.65742	1.2723	6.54511	5.69827	11.3016	21.3097	4.43553	1.98457	4.77909	4.99187	5.97961	4.80739	12.5111	4.32595	54.067	6.6237	6.88371	6.4335	8.32454	7.80557	35.8115	3.15144	3.65179	2.55305	1.95328	3.17882	4.02964	3.01947	1.3552	2.87122	1.76229	0.589382	1.36386	1.0977	4.04019	29.105
POPTR_001G040600v3	0.0288865	0	0.058788	0.0638267	0	0.127102	0.0970644	0	0.0318109	0.030702	0	0	0	0	7.11951	0	0	0.0484809	0.0287882	0.0318654	0	0	0	0	0	0	0	0.0299536	0	1.09205	0	0	0.082678	0.0483716	0.0939129	0.0282741	0	0	0	0	0	0	0.142192	0.0261675	1.19745
POPTR_001G040800v3	0.0216836	0.0247093	0.0220646	0.0119779	0.0267207	0.15504	0.194297	0.171607	0.226849	0.368743	0.16334	0.307793	0.304353	0.632922	1.90524	0	0	0	0.0756343	0.095679	0.0906995	0.0836764	0.176063	0.150318	0.341959	0.253793	0.484071	0.326027	0.286535	0.819746	0	0.117758	0.0103437	0.0453876	0.158615	0.265299	0.243852	0.246253	0.138624	0.456671	0.155212	0.454948	0.627075	0.766061	2.22626
POPTR_001G041100v3	0.170123	0.0415419	0.0618258	0.013425	0	0.0401009	0.040832	0.0256453	0.0267637	0.0387462	0.0140826	0.0137992	0.0142135	0.0126677	0.188025	0.0151063	0.0753137	0.0101972	0	0.0268096	0.0127072	0	0.0116079	0	0.0116143	0	0	0.0378016	0.0279264	0.0255218	0.0286213	0	0.0695602	0	0.00987657	0.0237881	0	0	0	0	0	0.00894584	0.0598158	0.0110079	0.199149
POPTR_001G041300v3	0	0.307425	0.640546	1.53992	2.38256	4.25358	6.14416	3.27378	5.99135	5.06567	1.04217	4.69746	3.83924	8.43707	15.4053	3.52144	1.85783	3.09399	3.45039	4.36482	4.23169	8.41534	3.56495	36.9365	4.85619	5.21256	4.16566	5.73479	5.83829	24.081	2.17103	3.02788	1.58721	1.43057	2.5947	3.12472	1.71483	0.932459	1.93376	1.15483	0.643699	0.926834	1.10665	3.05483	20.1561
POPTR_001G041400v3	7.27815	3.83152	0.985592	0.18344	0.0170511	0	0.0619925	0.0292016	0.0304752	0.0294129	0.0320711	0.0471382	0	0.0288487	0.0458783	3.23381	0.800406	0.394785	0.110317	0.0152637	0	0.0800936	0.0132176	0.175855	0	0	0.0154448	0.100435	0.0158995	0.0435915	4.10638	0.300576	0.356429	0.150607	0	0	0	0.0546572	0.0160834	0.0568608	0.0132059	0.0713048	0	0	0.0266784
POPTR_001G041700v3	9.95331	19.3076	26.2019	18.2831	6.40513	2.5236	3.1451	1.79041	1.78954	0.622287	2.34022	2.33382	0.628925	0.348772	0	20.2609	23.4881	12.4735	7.39491	4.03338	3.03628	2.6859	0.970193	1.09063	0.468236	0.825797	0.360108	0.458435	0.04119	0	16.5905	7.91664	22.8224	8.34361	6.38055	2.64317	2.372	1.39238	0.222221	0.57695	0.159655	0.211115	0.147042	0.010824	0.0575953
POPTR_001G041800v3	3.26089	2.83183	6.71036	8.95957	9.75467	13.548	19.8778	18.5478	23.6152	16.6721	14.5964	28.8117	15.9514	28.825	62.9832	6.23886	6.72426	6.59181	9.32652	15.7393	13.5638	20.3256	33.9635	30.869	43.8886	40.1868	46.0731	35.5481	63.8802	88.97	5.09654	21.1981	7.87598	15.468	21.3015	21.7016	32.4456	36.081	27.7865	36.0911	28.2991	28.5306	41.352	38.2805	62.8958
POPTR_001G041900v3	16.4832	18.8303	24.435	17.1848	16.0668	15.5674	18.9013	18.2641	18.8562	19.9311	19.7002	21.1543	18.1458	25.2263	37.7122	22.3631	21.6509	19.7181	18.7915	20.8912	20.6453	23.6043	17.5389	28.6263	18.9092	23.2261	20.4943	17.7125	20.3391	32.5178	16.0105	20.5248	20.6858	17.3763	15.3086	17.0222	16.5629	23.1637	26.3294	25.7931	24.1784	24.4819	24.3717	19.9027	41.5658
POPTR_001G042700v3	23.6452	1.10396	0.304257	0.356762	0.48637	0.539409	0.17415	0.189308	0.184394	0.508474	0.360378	0.0679085	0.713463	0.012468	0.409779	0.802883	1.30957	1.88687	1.38266	1.62281	2.05113	1.40769	0.194224	0.538926	0.274351	0.333301	0.160201	0.520883	0.48101	0.0627989	41.7483	2.68903	0.490659	0.530736	0.388837	0.374611	0.339181	0.66142	0.639496	0.577501	0.228297	1.01256	0.250211	0.314197	0.219071
POPTR_001G044000v3	28.3342	53.5578	66.3561	67.3651	66.6073	54.6189	59.971	62.0604	60.604	58.1631	63.8409	57.8295	56.2707	61.8219	46.0595	47.0851	65.6143	61.7378	62.6881	60.6678	62.1668	60.3688	64.1672	47.793	68.1114	63.1076	62.7874	66.8089	61.5033	58.6124	38.6336	74.7564	66.9308	71.7027	63.1349	61.1061	65.6891	71.5947	61.6654	70.8962	69.0368	62.5372	60.7903	58.7595	45.8525
POPTR_001G044300v3	25.6753	49.0848	74.7944	87.9523	80.6631	62.7306	71.9038	59.6078	61.4282	54.2347	53.7342	55.2031	54.5213	59.7214	38.0854	54.5801	71.4293	82.9428	83.4482	67.8295	56.7707	59.929	68.6855	48.2033	73.1494	56.0574	72.223	80.5413	72.0867	54.652	43.408	38.4973	83.1591	70.9703	69.6317	54.7943	59.7237	41.9296	40.4657	40.4434	38.3647	38.902	42.1031	46.4474	33.8875
POPTR_001G044400v3	1.89244	2.86769	3.9538	2.89144	2.18319	2.98968	2.52555	2.613	2.41658	2.33234	1.95984	1.5546	1.88385	1.17528	0.0667522	3.10339	3.57692	3.04097	3.45097	2.79827	2.94737	2.05878	2.327	2.13997	2.00118	1.1894	1.19101	1.81621	0.925341	0.443974	2.86881	1.72746	4.12958	2.29244	2.27446	1.47791	1.27969	0.914541	0.678632	0.765267	0.864648	0.518737	0.173425	0.27356	0.0194083
POPTR_001G044900v3	3.10764	2.15613	1.4936	1.29223	1.61095	1.74076	2.76149	3.20663	3.25808	3.49796	4.21278	3.43781	3.31301	4.50675	4.98086	3.13621	1.89526	1.46269	1.93138	2.32758	2.84199	3.23039	4.55692	3.82901	4.81154	5.30479	6.05438	4.47098	5.44201	5.51533	2.64692	1.24552	1.67389	2.94758	3.90522	4.61314	6.61622	2.45738	3.59889	2.78029	2.60478	2.92938	2.72357	6.97029	4.4883
POPTR_001G046100v3	0	0.0210622	0.225694	0.0408397	0.0227767	0.0609948	0	0	0.0203543	0	0.0856806	0.188901	0.0216191	0.134876	0	0.597405	0.0954622	0.046531	0	0	0.0773121	0.0178314	0.017656	0.106776	0.0176658	0.0824126	0.0206311	0.0766634	0.0424769	0	0.391806	0.180678	0.158705	0.046426	0.180271	0.199004	0	0	0	0	0	0	0	0	0.0356368
POPTR_001G047600v3	2.05942	0.755744	0.621575	0.983353	0.6237	0.499152	0.625541	0.9024	0.82644	0.946028	1.05175	1.40714	0.775728	0.909688	2.39185	2.08283	0.486758	1.02519	0.974022	0.7701	0.602267	1.36382	1.58381	2.13745	1.51796	1.88709	1.24678	0.922966	0.842286	2.21765	1.1921	1.78188	0.682684	1.56355	2.82283	1.87909	2.52593	1.51669	1.94749	1.57784	2.31531	2.72385	1.05239	2.0711	2.65836
POPTR_001G047800v3	2.04305	1.80496	2.12566	1.42022	0.367746	0.35352	1.18274	1.01737	0.556151	0.780748	0.239431	0.36495	0.563861	0.478608	0.0507423	2.39712	2.03927	1.65666	0.503304	0.303875	0.38408	0.265755	0.219283	1.16699	0.0877622	0.255887	0.0512467	0.0714108	0.158266	0	2.02756	1.22173	2.47481	1.19164	0.485102	0.584193	0.381623	0.158686	0.37356	0.448085	0.284817	0.35489	0.197746	0.103974	0.0663903
POPTR_001G048500v3	4.76769	5.14192	3.7541	1.066	0.769375	0.608739	0.858236	0.748653	0.640669	0.527848	0.739997	0.805668	0.481317	1.10941	1.48985	5.15078	3.82557	1.54796	1.49897	0.829602	0.934809	0.574949	0.94882	0.819722	0.922224	1.48681	1.48883	0.7504	1.0109	1.14737	5.14687	1.32543	2.97828	1.44942	1.19942	0.666659	1.3321	0.742672	0.395843	0.524794	0.595875	0.511859	1.01278	0.411326	1.88774
POPTR_001G048700v3	1.92089	1.4692	2.40611	4.00212	2.04549	2.92834	3.53715	2.29684	2.70742	2.90153	2.07489	6.59136	2.44218	3.83078	7.34977	2.5242	1.96804	2.85593	2.12763	2.61993	1.86132	3.35381	1.28146	2.15906	2.43961	3.00817	1.89941	2.06221	3.28087	4.67023	3.00598	2.60795	2.62445	3.01119	2.64733	3.29539	2.50119	3.33511	3.06399	3.64117	1.98276	3.24326	2.99336	4.88451	7.17072
POPTR_001G048800v3	1.21479	0.978558	1.24146	3.22794	1.17436	1.10013	2.09375	0.806692	1.25128	1.44697	0.898097	3.01466	1.05343	1.68122	3.49543	1.30837	1.21157	1.39729	1.06454	1.28808	1.0513	1.61144	0.51519	1.4217	1.12104	1.62846	0.98775	0.93389	1.75689	2.29295	1.62178	0.927021	1.42374	1.35468	1.37889	1.64005	1.14699	1.29272	1.32074	1.65147	0.924524	1.35303	1.48204	2.04436	3.00853
POPTR_001G048900v3	0.062362	0.0071064	1.20569	5.98022	21.1718	44.7951	45.5699	43.0433	64.6784	60.462	44.411	44.4234	45.1153	70.3084	76.9675	0.34111	0.18037	1.85255	4.11431	9.07381	10.9818	10.679	12.6708	4.72663	17.2376	17.7194	16.3373	20.9581	17.3557	52.5873	0.0660977	9.77406	0.475975	9.79531	18.8604	36.746	46.5858	51.5032	59.4543	75.5804	88.9923	90.3597	120.525	115.046	44.4523
POPTR_001G049100v3	4.06049	8.96569	6.86657	1.86109	0.755961	0.34276	0.523514	0.750079	0.600498	0.445024	0.372396	0.597109	0.273349	0.263923	0.236764	8.77611	6.67879	2.59029	1.41682	0.945258	1.06917	0.96759	0.576702	1.03504	0.670091	0.629549	0.32607	0.212039	0.469938	0.214737	6.43323	0.528812	3.13074	0.766366	0.656888	0.514672	0.314234	0.2404	0.294279	0.360133	0.278803	0.236561	0.371471	0.202879	0.0938723
POPTR_001G049200v3	3.85083	8.03148	5.76205	1.82889	0.805487	0.414217	0.652548	0.749715	0.657226	0.453083	0.494031	0.508291	0.282551	0.237009	0.329803	8.42605	6.20152	2.64122	1.34533	0.979692	1.12931	0.897919	0.685477	0.820884	0.658696	0.617743	0.317221	0.3831	0.555152	0.28352	6.43435	0.586485	3.32821	0.743584	0.727605	0.563292	0.354341	0.3017	0.412922	0.17518	0.189865	0.329519	0.384705	0.128722	0.143836
POPTR_001G049700v3	17.1204	9.83786	13.7927	11.0583	2.46694	1.35338	1.37806	2.55253	1.07932	1.90608	1.06334	1.13666	1.21956	0.434772	1.63636	14.9837	10.9857	11.7419	2.51464	1.79428	1.33019	3.07803	0.916316	4.43319	0.478344	0.9298	0.302595	0.454092	1.3179	0.91974	12.7948	2.69529	12.3349	2.37452	1.77963	1.32672	0.693341	1.09144	0.945319	0.94263	0.995117	1.32025	0.64155	0.73672	0.924747
POPTR_001G049900v3	16.86	21.1865	23.4869	23.6979	21.7193	23.4527	25.6587	25.7115	25.2115	22.4302	26.7325	25.7026	24.1781	25.4309	15.2519	24.9969	20.5471	24.5536	28.8866	26.6878	29.4047	25.6934	29.4946	22.6319	24.5166	25.1175	26.8756	25.4608	19.7881	19.3121	17.3906	26.0889	32.1432	33.8285	35.244	29.5718	33.7372	34.5255	28.3727	29.8966	32.0172	28.9685	25.491	28.2315	24.9371
POPTR_001G050100v3	22.0794	21.0276	28.5019	36.161	40.138	50.206	45.1176	44.3827	42.7013	50.7887	43.8272	47.7368	46.7156	45.273	63.8049	25.9167	25.7996	29.1513	31.6652	37.6164	36.5651	33.1396	25.144	34.6549	32.3522	26.1883	24.9508	25.3548	41.2801	36.6957	27.1036	51.134	31.3145	51.2004	42.1016	57.5556	36.6699	41.4909	39.2388	40.5158	42.7985	42.1474	44.4337	48.2051	71.4863
POPTR_001G050400v3	25.2809	19.9651	14.7766	12.4088	10.1456	9.93616	10.6262	8.4959	7.12517	8.30625	6.57154	11.2068	7.90809	10.4584	27.7402	18.5042	17.2719	13.467	10.6503	11.3878	9.14161	10.3449	8.90633	11.9692	9.01551	10.2512	8.76386	7.53838	10.4838	15.2304	21.8317	10.8374	14.3745	11.991	12.0095	9.69515	9.52635	8.32788	9.95013	9.78393	8.9852	9.7405	11.7644	10.0923	21.3055
POPTR_001G050700v3	35.9676	51.0036	76.1649	130.556	164.823	189.158	155.259	146.423	144.937	180.134	169.106	120.964	181.703	140.256	107.642	48.1552	66.0583	101.323	115.875	130.902	136.482	104.653	112.248	58.0319	106.24	98.373	93.6003	115.46	95.836	109.768	41.2197	117.765	88.1039	146.533	131.66	148.636	129.207	132.744	115.517	114.36	141.615	132.151	110.122	143.982	120.195
POPTR_001G051000v3	4.78983	5.89877	4.02158	2.53908	1.27049	0.945089	0.673624	0.997262	0.969795	0.867503	0.995688	0.756125	1.08031	0.918036	1.28192	5.82094	4.3265	2.10886	1.28436	1.30318	1.01074	1.84424	1.7235	1.7868	1.14964	0.718283	1.22274	0.913172	0.740432	0.676677	6.9056	1.25979	2.72547	0.917172	1.22203	1.05118	1.07123	1.37873	1.62282	1.69912	1.59898	1.67613	1.21589	0.914493	0.911092
POPTR_001G051300v3	0.867466	0.366706	0.0996604	0.633756	1.41381	2.4779	2.47606	2.81991	3.91359	3.13773	3.09701	2.25614	2.78211	3.17964	0.572154	0.747912	0.260148	0.56357	0.822682	1.41995	1.74109	2.06521	1.8845	1.22857	1.36402	1.38806	0.812103	1.59591	1.04502	1.51336	1.12045	0.668655	0.106789	1.30032	2.21751	1.88988	2.95537	1.78239	1.43115	1.03493	1.7226	1.06092	1.5324	1.54628	0.526041
POPTR_001G051400v3	5.86575	4.35714	6.18987	9.12055	9.44506	9.67381	10.1325	10.7562	10.9861	10.1321	8.97317	11.4273	7.54202	7.9538	7.64511	5.9416	4.76652	6.01617	6.80709	6.7199	6.25204	6.88294	6.86502	3.62455	6.15455	6.45138	7.21672	6.65914	4.6732	7.55606	6.26318	10.4014	8.39024	12.5582	12.8052	11.2701	13.7753	12.4005	12.404	12.8826	14.0994	13.0955	13.5814	11.871	10.7232
POPTR_001G051700v3	32.4926	25.9907	12.6027	6.30533	4.18606	3.45817	4.0884	3.42867	3.02056	3.36377	3.81448	2.95901	3.19593	3.34324	4.93201	20.7473	13.2294	8.48096	5.34092	4.91101	3.90526	4.60026	3.97051	2.99844	3.035	3.77483	4.07433	3.19425	2.49717	3.27921	27.4443	6.94375	11.1418	5.56467	6.55941	4.26458	4.57019	5.49029	6.48682	6.16684	5.73907	6.17427	6.94555	3.10587	4.1901
POPTR_001G052000v3	0.181812	0.0345303	0.0616687	0	0	0	0	0.00799378	0	0	0	0	0.00886084	0	0	0.207183	0.133029	0.0826419	0.0226491	0	0	0.0073084	0	0	0	0.0168888	0	0.00785533	0	0	0.0981357	0	0.108412	0.00634273	0.00615717	0	0	0	0	0	0	0	0	0	0
POPTR_001G052100v3	183.286	152.555	115.957	85.8976	58.9364	55.0648	54.2756	53.2285	47.837	46.1368	42.8318	46.7592	49.6575	51.3014	89.2834	139.711	98.3293	85.6289	63.5412	53.3189	53.3287	56.372	45.9802	53.106	41.9452	45.8996	49.8277	44.7567	47.5272	61.6203	130.685	57.8483	108.573	66.3097	66.3716	52.3871	55.2746	47.7166	50.6535	53.6097	53.726	56.0147	58.4956	52.6254	82.7602
POPTR_001G052300v3	34.1345	56.9437	97.0486	31.2909	3.60256	0.963446	2.3067	1.761	0.886315	1.40893	0.480081	0.725786	0.802953	0.592243	0.156975	82.8818	55.6406	19.8445	5.66185	2.01068	0.841628	1.99824	0.260042	1.58629	0.260186	0.408996	0.435973	0.675017	0.258405	0.298301	49.0502	5.09075	43.3727	3.80535	1.87587	0.393886	0.300932	0.701296	0.192606	0.401264	0.869805	0.801625	0.218479	0.31093	0.0912814
POPTR_001G053000v3	2.46229	1.01252	0.0536356	0.0748707	0.0371166	0.016566	0.0759063	0.00794571	0	0.0320128	0	0.00855083	0.00880756	0	0	1.01097	0.155564	0.0695073	0	0.0332259	0.0393708	0.0290578	0	0	0	0	0	0	0	0	0.815836	0.0408931	0.00718399	0.0126092	0	0	0	0.0743607	0.078773	0.00773587	0.00718662	0	0.0370656	0	0
POPTR_001G054400v3	227.432	138.758	25.633	27.1358	31.374	31.1658	20.2092	20.5902	15.4829	25.116	31.1699	22.5533	40.6598	21.2771	20.5491	83.6517	71.1548	62.3056	42.0574	39.6957	51.8275	40.2909	23.8166	17.8129	18.7679	26.754	18.7119	15.0676	20.1137	23.048	236.39	41.8878	39.4057	41.2617	32.9228	40.1092	23.3172	29.5968	32.0064	26.1906	25.6911	32.9428	25.9043	28.9689	25.3987
POPTR_001G054600v3	1.42356	0.689078	1.08963	1.82325	1.04013	0	0	0	0	0	0	0	0	0	0	0.736066	0.377383	0.539155	0.20088	0.111176	0	0	0	0	0	0	0	0	0	0.0132295	1.32042	0.0547326	0.757202	0.274243	0	0	0	0.0497633	0	0	0	0	0	0	0
POPTR_001G054700v3	3.20594	1.55852	1.73588	2.01464	2.77272	2.91185	3.88736	3.83299	4.01635	2.70407	3.34044	4.0915	2.28778	2.8515	1.52784	1.53568	1.39757	1.9622	2.15445	2.77409	3.46015	3.46178	3.28724	2.7356	3.2469	3.16385	2.62643	2.16541	2.80515	2.51728	1.17769	2.58763	2.39922	3.73084	4.15957	4.64938	4.25685	2.9917	2.46153	3.39938	2.75099	2.39264	2.1717	3.85003	1.44608
POPTR_001G054800v3	0.104844	0.0746711	0.560101	4.31466	8.85013	8.79388	12.6386	12.0728	10.4778	9.2629	11.0721	8.20014	11.1596	6.95395	2.31752	0.260672	0.257213	2.81539	8.05856	11.8981	14.6228	9.71014	6.48485	2.13501	5.17323	5.46366	3.97896	4.15842	1.83722	2.03685	0.370414	5.42334	1.00027	7.88946	9.85293	10.2878	12.4571	5.43569	3.83881	3.17748	4.59042	4.05217	3.69325	5.23551	0.606441
POPTR_001G055100v3	2.28377	2.27714	1.43009	3.96656	14.1932	4.43253	4.14441	1.6452	0.544104	0.268404	0.394456	0.349111	0.244009	0.114459	0.02427	1.8836	1.78064	2.57984	8.22859	5.43826	1.15964	1.4194	0.0734181	0.101486	0.0839531	0.0489562	0.0490225	0	0.0126164	0.0115301	4.09894	6.71406	0.911343	8.60458	3.15909	0.107469	0.0429483	0.0542139	0.0255248	0.0225598	0	0.105079	0	0	0.0105848
POPTR_001G056200v3	41.3333	61.7608	67.2206	33.6674	15.3107	13.5863	10.5741	11.6394	10.127	7.69445	7.68124	8.94307	7.7812	8.66869	4.37905	46.9746	45.9046	33.9671	17.647	12.8694	8.82361	9.20216	6.82203	13.1117	8.34527	8.09709	6.44277	6.49243	5.73314	6.6521	25.9227	13.8933	42.9344	10.7098	8.03092	5.50599	6.88816	5.89326	5.40145	6.23136	7.35288	6.67995	6.95258	4.14307	2.94726
POPTR_001G056600v3	4.122	6.9456	7.57381	9.56108	13.2164	13.7532	12.0127	12.5953	12.198	14.9496	14.1952	11.6689	15.2411	13.5632	15.0275	6.79994	7.18394	10.4263	10.2407	11.2492	12.6657	10.0076	9.94649	14.0167	11.0537	10.0389	6.99967	8.38648	10.9321	8.24702	7.155	18.7996	8.92761	14.1157	11.7021	17.1136	10.8892	16.9384	18.0979	16.5375	16.9109	18.3223	15.1937	18.5285	19.398
POPTR_001G056800v3	34.8952	29.4438	29.0037	27.7472	34.2334	34.8771	38.5293	34.5337	37.944	40.0259	40.3252	34.524	39.9704	35.387	25.9254	34.1294	55.3714	53.344	59.1424	54.082	55.0468	39.2437	39.2232	36.813	42.3066	40.1775	44.5826	47.0012	43.4522	33.9655	30.1452	26.2014	37.9977	49.4144	34.0182	56.5187	32.3639	26.6919	32.1094	26.4576	29.2325	31.6368	27.541	28.0284	25.3873
POPTR_001G057100v3	8.83775	7.63397	8.5473	12.3068	13.1769	12.6693	14.7665	16.0232	16.2208	15.3632	14.5221	15.3319	14.4159	12.5258	12.9572	8.7124	9.29768	10.9551	13.8749	14.6285	13.1397	16.58	15.5226	12.285	15.3588	13.4033	13.3256	13.4747	15.9977	12.8795	9.64935	14.7018	10.3491	13.9147	14.08	17.1494	16.8314	14.8767	18.3591	15.9354	16.0827	15.7628	16.8052	15.8484	13.5044
POPTR_001G057300v3	191.412	122.999	37.1474	22.8889	16.4053	16.8637	12.5347	14.7283	18.0965	17.1341	16.0068	31.1093	19.0021	20.817	51.1986	94.3071	48.8613	28.9762	20.067	19.5043	20.0119	20.4089	18.1416	32.0605	23.4997	30.3751	19.9215	17.9674	40.2033	39.1008	166.162	28.8514	31.4551	24.6961	23.1621	28.321	21.501	28.1834	29.4737	26.0501	18.0859	25.16	30.8713	31.8073	40.3669
POPTR_001G057800v3	8.58489	7.20158	8.31663	10.5435	11.3142	12.4585	13.3219	12.8953	13.8174	14.0376	13.7427	19.4895	13.3554	13.7758	16.5514	7.49441	8.51584	8.27073	10.8343	13.1439	12.5341	14.8244	12.9217	13.4631	14.9989	16.3688	14.0845	12.4584	16.6125	15.8905	9.64187	17.4766	7.41139	11.0642	12.6682	13.2055	14.6517	12.524	13.7012	14.0867	11.8531	12.1905	15.2222	13.6947	17.5791
POPTR_001G058100v3	11.5184	8.95114	14.3373	9.22296	7.68305	7.47823	11.047	11.4482	17.96	8.34874	4.69451	22.8401	5.10893	13.0724	37.5684	25.9231	18.7023	13.4198	11.9004	13.7554	8.0668	20.5254	27.1204	49.6107	27.6742	27.4461	51.7818	40.0321	50.1897	42.1691	15.8464	7.30745	12.972	14.2448	14.143	12.412	20.4266	9.07897	9.70366	12.0505	8.5727	10.5542	18.9429	8.42394	28.5584
POPTR_001G058200v3	0.15305	0.49151	0.453059	0.261317	0.188604	0.168357	0.498695	0.293638	0.429023	0.207034	0.128997	0.632001	0.195293	0.217567	3.6599	0.10378	0.603639	0.186813	0.332791	0.537198	0.378293	0.724847	0.172783	0.273286	0.412251	0.155096	0.295081	0.100993	0.399696	1.70951	0.196628	0.241796	0.358409	0.244639	0.248791	0.299611	0.54425	0.137402	0.323455	0.0571767	0.212468	0.491664	3.83539	3.07538	6.30425
POPTR_001G058600v3	8.09738	3.38106	1.48783	0.642364	0.326642	0.479691	0.325625	0.378953	0.480226	0.463486	0.128821	0.485491	0.180024	0.1961	0.699322	3.23139	0.927408	0.645778	0.349379	0.207511	0.0715315	0.263971	0.106183	0.513718	0.253346	0.266877	0.295872	0.292592	0.275107	0.323252	4.48103	0.148595	0.39157	0.178978	0.187641	0.159016	0.209041	0.185767	0.347861	0.245963	0.0489642	0.119601	0.294627	0.139423	0.32148
POPTR_001G058800v3	0	0.494615	0.795013	0.239765	0.213951	0.0954916	0	0.137404	0	0.0922656	0.0503021	0.246448	0	0.0904958	21.0118	0.485626	0.269015	0.0728474	0	0.047881	0	0	0	0.300896	0.0414855	0.0483835	0.387592	0	0.0498754	3.73763	0.460049	0.188576	0.207053	0	0	0	0.0424458	0	0	0	0	0.127815	0.267072	0.275235	9.08013
POPTR_001G059100v3	1.45206	0.283659	0.900615	1.55838	1.05658	0.943158	1.05329	1.37172	1.18788	1.20526	1.02571	1.06788	1.76314	0.605488	1.16161	0.790814	0.628543	1.19531	0.909617	1.25093	0.809835	1.56096	0.303836	2.01323	0.2247	0.416215	0.339598	0.2151	0.333705	0.290449	0.798022	1.57715	1.16105	1.45892	1.43872	0.446687	0.851987	0.437016	0.289342	0.440428	0.316767	0.274881	0.289311	0.200439	0.546605
POPTR_001G059400v3	8.0479	7.90477	9.77826	9.0239	17.3925	14.6666	14.833	16.5092	13.1948	13.1178	12.7025	9.61643	11.2399	8.20181	2.45601	11.7592	6.51409	6.7031	9.09788	8.57971	8.00758	8.22768	6.08136	7.11261	5.94123	4.51898	5.99995	5.91637	3.72666	2.80661	8.45219	6.84945	10.142	11.6411	11.447	12.2568	12.3044	11.3579	12.9848	13.1424	12.0947	10.523	12.195	10.4459	6.36891
POPTR_001G059500v3	34.474	37.3657	29.7591	23.733	26.2538	27.5883	22.6517	25.1743	22.6808	23.3596	25.9637	24.475	25.8525	28.1775	44.4681	40.234	63.5497	43.6988	27.6266	39.9648	37.6254	35.5156	36.199	55.2101	31.7129	34.9311	38.9947	35.2696	41.5073	37.133	55.5444	25.1037	49.834	36.0169	27.5298	52.5837	25.3925	20.5841	25.6086	23.3805	24.1903	29.4111	29.5986	37.4588	51.9958
POPTR_001G059700v3	29.8886	26.8951	17.6639	11.7768	8.09209	7.54732	7.27264	8.09447	7.60437	5.8996	7.13237	9.04531	6.76809	6.55387	9.89382	26.5948	24.2429	17.9029	11.7827	9.81005	9.22252	10.2981	8.38248	10.3939	9.41443	8.99392	10.6003	10.3207	13.7885	8.62757	25.9744	11.5461	18.837	12.0193	9.16661	9.68439	7.21347	7.83701	7.76977	6.97313	6.36562	8.53041	8.73326	8.26929	10.8868
POPTR_001G060000v3	0.399648	0.417463	0.660837	1.54534	1.39538	1.55698	1.3802	2.19643	1.52204	2.14153	1.29297	1.45604	1.49976	1.54496	5.96296	1.51116	1.01486	1.56506	1.37741	1.78182	1.37564	1.42977	1.43161	3.00136	2.72158	1.89332	2.26763	2.08932	3.17631	4.94877	1.76495	1.89908	0.873781	1.5197	1.4211	1.67879	1.20502	0.67422	1.74201	1.47124	0.794638	1.67947	1.72133	2.21743	4.27014
POPTR_001G060100v3	21.4716	20.9779	25.5308	24.1727	28.64	26.5387	31.1769	31.0115	39.0967	28.8489	38.9094	35.8721	32.226	30.684	12.9373	19.9805	20.9141	20.6167	17.7021	18.8186	19.4049	17.5959	19.7957	13.8128	25.3898	22.2655	22.7515	24.0173	25.3373	11.3753	21.386	34.1874	22.5304	27.8923	29.086	31.9965	32.4442	53.0043	48.6238	54.7917	58.8907	53.9427	53.0139	30.0236	17.5175
POPTR_001G060300v3	7.41165	9.4763	7.4597	7.27846	5.75064	7.08716	7.36106	7.78681	9.5312	8.15207	7.54146	7.48133	7.76261	8.46702	16.0975	8.83234	6.83869	7.57461	8.0623	7.65941	7.19324	8.38099	8.5299	7.10811	8.73528	9.80974	7.76831	7.04917	8.29389	13.3281	7.54946	8.52367	7.14815	6.08387	6.33898	6.62231	8.13217	8.81818	11.6181	8.97464	10.5104	10.8532	10.5714	9.44934	13.6987
POPTR_001G060400v3	0.0552454	0.293787	0.880717	3.19413	7.05751	13.0049	11.0144	10.3961	14.0942	16.9498	13.125	14.3873	12.1053	15.5304	22.1032	0.549424	0.989157	2.36435	3.98248	7.82097	7.45245	6.12922	8.47888	7.6383	9.48685	11.8238	8.90041	10.6743	10.9188	16.4763	0.346991	5.52042	1.7042	5.16518	5.0889	11.3375	10.823	15.7669	14.6197	15.135	25.836	24.0771	25.3812	29.4266	34.8489
POPTR_001G060500v3	6.11289	4.9125	2.11211	0.251993	0.0562157	0.0250905	0.0510958	0.168481	0	0.121214	0.0528676	0	0.106717	0.0713335	0.0504188	4.79203	2.56818	0.0574221	0.0909265	0.125807	0	0.0220051	0.0217885	0	0	0.0508511	0	0.0946074	0	0	5.88273	0.371613	1.28392	0.171878	0.370776	0.0446514	0.0892213	0.157675	0	0	0	0.0167918	0	0	0.043978
POPTR_001G060800v3	7.97465	8.71622	6.96119	6.21902	7.16162	7.53952	7.0202	7.96123	7.89231	9.22373	5.91963	7.28018	7.17869	8.87022	46.0708	10.3834	7.96836	7.15129	5.54507	5.83595	5.68211	6.88893	6.38549	7.00069	6.4015	7.0592	7.27239	6.86401	7.95066	27.8601	12.6448	6.87836	7.72015	6.31691	7.84782	7.12961	7.86217	6.17666	6.96725	7.57695	8.65571	9.69833	8.4186	9.17167	27.2216
POPTR_001G060900v3	0	0.0223838	0.0199879	0.0217011	0	0.0216073	0	0.269456	0.0865256	0.918604	0.136585	0.289977	0.459513	0.0409538	5.90505	0.0488377	0	0.0824176	0.0195759	0.780066	0.246489	2.95624	0.131346	16.6582	0.544453	1.24807	0.482362	1.64984	1.39941	0.721966	0	1.2801	0.0187403	0	0.303339	1.80728	0.6531	0.0581938	3.65314	3.47096	0.46868	0.549506	0.991077	0.0889694	1.02257
POPTR_001G061100v3	9.96506	10.2386	9.15552	6.35842	6.37999	5.6951	6.02413	6.19248	6.87771	8.09378	11.5486	9.26122	9.96552	7.72893	2.48605	9.6542	13.9541	11.5575	11.0457	12.0462	13.5875	10.5957	9.4831	7.49175	10.6774	9.97345	8.09337	10.6198	9.16914	4.46034	14.1478	8.43497	10.5742	6.19708	5.46425	8.04411	6.70959	10.1262	11.0426	10.3021	12.8449	8.19645	6.49495	9.30027	3.11339
POPTR_001G061200v3	34.5935	43.1381	52.3523	63.4657	98.0939	118.402	124.272	142.948	156.985	143.748	122.162	179.207	134.148	199.052	284.029	71.7307	48.4409	68.0255	77.3841	103.93	90.3839	102.547	150.149	146.624	172.01	189.209	171.543	165.368	164.82	249.299	50.0442	163.01	61.7449	105.898	113.944	119.624	156.751	170.157	189.735	209.257	198.389	214.019	237.298	205.508	334.919
POPTR_001G061600v3	5.032	3.68249	1.22138	0.255013	0	0	0.077562	0.219214	0.0508388	0.122667	0.053501	0	0.026999	0	0.102046	3.44339	2.00286	0.0774801	0.046008	0.229167	0.0965511	0.0222687	0.0440992	0.0800078	0.132371	0.0257302	0.0257651	0.0718057	0	0	4.56685	0.025071	0.374375	0.115958	0.0187609	0.225932	0	0	0.0268304	0.0948553	0.0220301	0.152937	0.0284056	0.125459	0.044505
POPTR_001G061900v3	0.526277	0.423327	1.10255	0.820832	0.610382	0.442696	0.693488	0.686003	0.272732	0.658063	0.538152	0.667937	0.362101	1.64587	5.0296	1.61635	0.959342	0.805329	0.431929	0.23905	0.356099	0.955711	0.532298	1.39495	0.650948	1.06976	0.310996	0.385212	0.640304	1.52795	1.60414	1.61397	0.620238	0.414716	0.578713	0.0606023	0.302735	1.55915	2.80674	1.84464	2.92505	3.03111	4.91445	0.645001	3.16348
POPTR_001G062100v3	17.5135	15.7505	13.8242	7.79818	5.05882	4.80814	4.36652	4.98631	4.58583	4.83405	5.44206	5.63435	4.00719	5.32629	10.1841	14.0984	13.6978	8.92209	7.71149	8.07969	6.36207	7.18009	5.02175	10.1004	4.62935	7.20976	4.94489	4.04246	4.3778	5.95476	16.3123	3.84935	10.989	4.84662	3.02454	4.62521	3.89896	4.28733	3.77619	5.1277	3.35427	4.89199	5.30629	2.70213	7.74428
POPTR_001G062500v3	8.8218	3.21399	0.712101	0.890277	0.182927	0.396561	0.570058	0.201395	0.326944	0.0450781	0.24576	1.56529	0.372065	0.707415	0.210939	3.16349	2.10292	1.28128	1.22578	1.47377	0.376987	0.265961	0.243087	0.220513	0.405371	0.401857	0.0236707	0.307855	0.316779	0.311772	8.41623	1.17469	1.05206	0.674703	0.499841	0.24908	0.165902	0.314128	0.813431	1.1111	0.0607181	0.312233	0.0260966	0.326573	0.22488
POPTR_001G063000v3	2.39838	0.972333	0.516262	0.0254778	0.0852553	0.456619	0	0	0.38094	0.0980429	0.0267259	0.654698	0.161845	0.0961622	0	1.06074	0.404967	0.116113	0.390708	0.381593	0.144693	0.111241	0.0440586	0.532894	0.110208	0.231358	0	0.119566	0	0	1.54804	0.225432	0.176014	0.0193085	0.187437	0.0225724	0.225518	0.455476	1.82279	1.04245	0.0220099	0.186751	0.0283794	0.0417812	0.022232
POPTR_001G063300v3	0.075048	0.0122172	0.065457	0.13029	0.0924816	0.318421	0.204143	0.32808	0.50768	0.489983	0.198797	0.681782	0.501609	1.02823	3.67327	0	0.0110746	0.0539807	0.106846	0.0827874	0.112113	0.144804	0.440379	0.173419	1.33212	0.860463	1.00523	0.633679	1.18266	3.80542	0	0.279473	0	0.0987413	0.11328	0.0944446	0.429855	0.455262	0.672942	0.528688	0.624172	0.939233	2.09777	0.262224	2.98699
POPTR_001G063500v3	0	0	0	0	0	0.362491	0.123033	0.0579549	0.423378	0.233497	0.0636498	0.249474	0.256964	0.744308	6.73787	0	0	0	0.0547354	0	0	0.105972	0.209858	0.0634565	0	0.061222	0.183915	0.341707	0.18933	2.48006	0	0	0	0.0459848	0	0	0.0537089	0	0.19152	0	0	0.202164	0.540703	0.0497526	3.60041
POPTR_001G063700v3	0.256261	0.112315	2.0159	0.217779	0.23077	0.151787	0.0772772	0.0624025	0.075978	0.0838052	0.0114224	0.0335774	0	0.0102747	0.0762532	0.0245053	0.0203623	0.0165419	0.0491132	0.0978536	0.0927609	0.209191	0.0941512	0.125265	0.0471018	0.076907	0.055008	0	0.0113255	0.113854	0.0232147	0.0107053	0	0	0.0881195	0.0289417	0.0289153	0.00973332	0.045826	0.0101257	0.0282204	0.232191	0.0363873	0.0267854	0.076014
POPTR_001G063900v3	0.0518343	0.0393781	0.0439541	0.0286328	0.0106459	0.0665213	0.0387052	0.0455803	0.133191	0.055092	0.100118	0.127534	0.0404194	0.270176	1.67092	0	0.00892386	0.0579965	0.0258289	0.0190599	0.0180679	0.158354	0.132039	0.0299443	0.148627	0.240749	0.241075	0.107498	0.198538	1.28825	0	0.0281498	0	0.0216996	0.0631944	0.0169118	0.0591372	0.0853135	0.0803339	0.124254	0.0659612	0.0953987	0.276413	0.0704328	0.941106
POPTR_001G064100v3	0.0213327	0	0.0542687	0.141408	0.197162	0.281595	0.286729	0.180085	0.528578	0.340102	0.247226	0.387599	0.199618	0.833945	5.04557	0	0.033054	0.0268524	0.0425201	0.117663	0.100386	0.226386	0.264915	0.160209	0.611682	0.939294	0.595296	0.398173	0.72313	3.65156	0	0.0579261	0	0.0625143	0.138709	0.104402	0.385935	0.410802	0.185973	0.284909	0.427561	0.510405	0.971331	0.386494	5.24421
POPTR_001G064300v3	0	0	0	0	0.175497	0.492352	0.546904	0.300556	0.761755	0.54059	0.636602	0.415858	0.809093	1.27253	6.58831	0	0	0.0512181	0.121654	0.314202	0.29785	0.451434	0.971723	0.141037	1.34172	1.61017	0.794824	1.11811	1.4728	5.04211	0	0.0220976	0	0.0340684	0.0661433	0.0199136	0.119372	0.341552	0.165538	0.0836052	0.349512	0.449327	1.17672	0.184299	4.29531
POPTR_001G064500v3	0	0	0	0.0437799	0	0.0217954	0.0887709	0.0627234	0.218196	0.0631771	0.0918491	0.225001	0.139054	0.227206	1.31392	0	0	0	0	0.0437141	0.103598	0.0382303	0.151417	0	0.303002	0.154605	0.110582	0.205457	0.318745	0.811477	0	0.0215206	0	0.0829473	0.0322082	0.0581811	0.038752	0.117401	0.27637	0.101778	0.283656	0.583461	0.512042	0.0897437	0.611239
POPTR_001G064600v3	0.00643324	0	0.0196388	0.0355367	0.110987	0.452905	0.353077	0.285115	0.651776	0.53333	0.171477	0.547908	0.300991	1.2608	7.95628	0.0159949	0.0132907	0.0161956	0.057702	0.14903	0.0269093	0.179986	0.608389	0.200688	1.10063	1.27646	1.03404	0.53367	0.97578	7.3908	0.0151525	0.0838492	0	0.107727	0.25621	0.113343	0.641692	0.520949	0.463622	0.522125	0.644691	0.634629	1.44877	0.472043	6.31972
POPTR_001G064900v3	0.050636	0.0115404	0.0721359	0.0559419	0.162237	0.568142	0.39701	0.416769	0.50186	0.387493	0.117365	0.460009	0.319829	1.37244	8.94308	0.0125896	0	0.0254951	0.0302782	0.167574	0.0741312	0.293104	0.522396	0.292521	0.851787	1.21919	1.05128	0.420052	0.686578	6.94461	0	0.0549981	0	0.0932712	0.21401	0.11895	0.534787	0.580056	0.506176	0.759504	0.985878	1.11087	2.7667	0.302741	6.51193
POPTR_001G065300v3	0.28329	0.363172	0.441408	0.567266	1.34184	2.25926	1.27913	1.22375	2.47626	2.59694	1.3953	2.9556	1.57394	4.75279	28.6094	0.253122	0.27434	0.319445	0.432311	0.859387	0.416588	1.2384	2.36786	1.20695	3.67222	4.93412	2.55934	2.23988	3.28573	22.628	0.0834054	0.769235	0.304059	0.296487	0.295009	0.251288	0.891692	1.60861	1.58469	1.90084	2.39112	2.80243	7.42994	1.17887	16.0192
POPTR_001G065400v3	0.320571	0.0456629	0.407753	0.132811	0.246899	0.661184	0.763004	0.295987	0.706049	0.425898	0.185756	0.455041	0.328092	0.960776	8.14896	0.149443	0.16557	0.0672527	0	0.442037	0.12571	0.270609	0.306225	0.277787	0.497892	1.3847	0.447281	0.415516	0.598585	4.25011	0.0471908	0.609327	0.0764606	0.0335505	0.0977069	0	0.235116	0.316574	0.512353	0.494007	0.535421	0.884994	1.87386	0.290396	5.52413
POPTR_001G065800v3	10.4943	11.9586	8.97529	5.07381	3.38508	2.46693	3.88203	2.86467	3.54499	2.6459	3.24565	3.89924	2.89927	3.28867	1.71962	10.0845	7.1714	6.24011	4.27752	3.6576	2.67056	2.95032	2.81879	3.48375	3.58955	2.89459	3.00631	3.01534	3.23045	2.38888	8.32764	2.83209	6.95115	3.62961	4.36067	3.53946	3.7356	2.54317	3.15556	2.53547	2.70365	2.63843	3.288	2.41064	2.6999
POPTR_001G065900v3	5.26497	3.08178	1.47843	0.57213	0.106361	0.0158239	0.193348	0.166974	0.190098	0.107025	0.116697	0.261368	0.252389	0.104972	0.317977	2.77184	0.594377	0.458717	0.200707	0.222161	0.0300856	0.111024	0.0137414	0.166204	0.0549963	0.208457	0.0160569	0.0149166	0.0165296	0.0906382	4.04889	0.499981	0.54897	0.132487	0.257222	0.0985614	0.0140673	0.113647	0.0668834	0.118229	0.123564	0.0423604	0.177025	0.104249	0.832072
POPTR_001G066000v3	3.30807	1.36917	0.460469	0.172392	0.0192289	0.171647	0.174776	0.214054	0.120287	0.215603	0.235088	0	0.0912584	0.162667	0.0689842	1.76523	0.290134	0.563058	0.373224	0.430332	0.13054	0.34624	0.506797	0.757208	0.536908	0.313091	0.923127	0.679582	0.950305	0.606297	2.13167	0.0847417	0.0297744	0.156778	0.380479	0.290192	0.122075	0.0770479	0.0906884	0.304586	0.22339	0.126362	0.384051	0.296842	0.210601
POPTR_001G066200v3	13.0435	10.9206	6.97951	4.79052	4.04806	4.60601	6.23042	6.489	6.43437	6.16353	6.36525	10.1764	5.80961	6.51103	5.59601	10.8027	7.93572	5.77053	7.22851	8.66796	6.63211	10.3863	9.36368	8.61304	10.2396	13.3776	8.54591	8.3659	11.3039	6.54975	12.6684	7.77338	6.36837	5.47147	6.07322	8.51417	7.04155	7.54342	8.22724	8.5945	5.86908	6.81648	5.65951	6.82441	4.65313
POPTR_001G066500v3	1.50644	1.22788	2.20355	3.86023	4.03506	5.27051	6.6438	6.27017	7.7648	7.39407	6.49834	7.37731	7.48868	8.21193	20.8351	2.43194	1.48046	2.51074	3.74286	4.48915	4.57277	7.18589	8.76407	7.57852	9.98881	8.43115	8.30245	8.58064	13.0066	13.963	1.76177	5.56768	1.94625	3.82769	5.59482	9.53307	7.45786	7.53129	7.53919	8.49052	7.41843	7.94024	10.0674	9.07867	17.3465
POPTR_001G066600v3	0.54758	0.821038	0.821137	1.4328	1.02993	1.71193	1.67858	2.00715	2.76118	3.46134	1.83698	2.81455	2.93276	2.55372	4.68233	0.752375	1.16104	0.846464	1.55098	1.36706	2.23017	2.75258	4.21213	1.39853	4.21448	4.04784	3.31343	4.54246	5.59666	6.05298	0.509107	2.2851	0.687398	1.44781	2.38927	3.66717	3.07197	2.3907	3.14894	3.04964	2.61307	2.69453	3.68848	3.39394	4.25089
POPTR_001G066900v3	0.308467	0.485419	1.36017	6.96184	12.9423	15.8025	15.4983	16.1355	13.9437	11.9901	11.048	13.8114	12.2502	11.8214	11.9486	1.35127	2.15459	5.74409	12.7358	10.4676	9.8921	11.6344	8.26459	12.1176	9.88372	7.87578	7.64051	9.00182	8.57436	9.54828	0.691947	10.0672	2.56457	8.38763	10.4464	10.4668	10.9456	9.90745	9.16868	9.43164	8.21524	8.87806	8.767	7.90393	10.6347
POPTR_001G067600v3	0.119355	0.0453365	0.161935	0.153838	0.0735403	0.306347	0.24509	0.0209908	0.153344	0.31714	0.0461069	0.338841	0.349014	0.788011	5.73825	0.840791	0.287676	0.100158	0.356845	0.175551	0.22882	0.422204	0.456054	0.712487	0.855577	0.598702	1.24344	0.804463	1.92006	5.78646	0.819935	0.324092	0.037957	0.0666214	0.194017	0.311531	0.155623	0.157156	0.254345	0	0.227826	0.468623	0.367197	0.594661	5.7723
POPTR_001G067800v3	33.2907	36.2573	51.6408	82.5204	91.6088	95.402	91.0874	92.9503	102.124	98.3405	99.4454	87.1018	93.7563	93.6918	80.5445	46.035	49.28	67.8901	70.1397	73.6799	77.4981	71.7648	80.7086	50.3565	80.6621	76.3192	78.4408	80.0717	76.3752	80.7289	35.1948	91.4148	72.558	106.375	111.754	101.032	102.558	94.1776	85.2425	89.1491	92.3787	90.7854	88.9521	93.3746	88.0267
POPTR_001G068100v3	3.62272	3.58354	4.49276	27.0296	61.3683	22.7756	20.8943	10.5126	6.92617	4.10443	3.64444	2.24264	2.38353	0.944138	0.11122	3.89371	2.83261	13.9125	38.8744	25.1851	8.27383	9.053	1.32176	0.91561	1.04597	1.26196	0.673955	0.508699	0.549256	0.264191	5.03669	24.4013	4.28435	37.0935	14.2418	2.15464	1.36541	1.0683	0.891899	0.878758	0.900403	0.666746	0.49535	0.524164	0.0848858
POPTR_001G068200v3	11.5555	9.57186	8.62604	10.7326	10.9229	10.3799	9.77215	12.6342	11.3966	10.1937	7.51154	7.97516	9.9878	12.6912	42.4516	9.42289	7.78185	9.41133	9.17282	9.33425	9.56021	11.0585	9.88575	11.4744	7.71784	9.24252	9.75579	9.06294	8.49656	22.4664	11.7503	10.8708	6.95123	8.75546	10.0206	9.61467	8.19905	8.05062	10.357	9.21749	8.82879	10.7504	12.7164	10.692	28.2897
POPTR_001G068600v3	10.7349	18.3798	26.2687	25.505	25.4549	23.723	21.3384	21.0403	20.0014	22.8875	23.021	16.7723	23.2098	20.2616	11.4623	23.8561	20.3645	18.9148	17.9408	19.2801	19.6645	17.6359	17.2067	14.6412	18.7303	17.8599	17.3704	16.6029	15.1761	11.2057	16.184	14.0079	21.0553	21.1841	16.8151	21.0461	15.9821	12.4719	13.8464	12.1061	12.7175	12.8904	11.1822	14.0874	14.053
POPTR_001G068800v3	17.8245	18.5763	17.0758	14.0525	13.6239	10.331	9.31895	10.6543	10.2493	10.3117	11.211	8.42313	10.5234	10.2021	22.412	19.038	21.442	15.928	12.5921	11.8536	10.6763	13.3324	11.019	18.4436	13.1277	13.5814	14.922	14.5641	14.6159	19.5771	21.9546	15.8679	18.7815	14.0738	12.0804	14.2444	11.1424	11.1964	13.6048	14.4873	10.444	14.3679	15.5836	10.8071	17.2379
POPTR_001G069000v3	1.27843	0.191058	0.159945	0.162077	0.167871	0.0230538	0	0.04423	0.0346193	0	0.0121441	0.0118996	0.0122569	0.0109239	0	0.234482	0.259785	0.272599	0.0208865	0.0577977	0	0	0	0	0	0.0116809	0	0	0	0	0.703419	0.0796714	0.0299924	0.026321	0.025551	0.0102567	0	0	0.073082	0	0.0100011	0	0	0	0
POPTR_001G069200v3	0	0	0	0.122024	0.0340269	0.0303741	0.0618558	0.174823	0.0912239	0.381524	0.128001	0.156781	0.0322976	0.143925	1.70901	0	0	0	0	0.0304601	0.115499	0.026639	0	0.797579	0.395873	0.430917	1.17122	0.372223	0.602849	2.69671	0	0.0299913	0	0	0.0448856	0.108109	0.0810074	0.081805	0.0320959	0.113471	0.158122	0.162623	0.305822	0.100054	3.19435
POPTR_001G069500v3	0.490779	0.194894	0.476701	0.312178	0.403191	0.695277	0.716282	0.72189	0.999039	1.10648	1.11168	2.12794	1.1394	1.62788	4.3969	0.24959	0.176667	0.156001	0.296429	0.246087	0.684286	0.717386	1.24307	0.988022	1.50673	2.20487	1.22013	1.24143	1.86272	4.16211	0.210173	0.993425	0.234115	0.466948	0.259885	0.931634	1.02532	2.04879	1.92748	1.82582	1.47618	2.5127	3.55053	3.30743	3.33341
POPTR_001G070100v3	10.4958	6.06779	3.51266	1.40506	0.998895	0.430458	0.563537	0.840605	0.569454	0.549604	0.340129	0.412635	0.39233	0.305954	0.633301	4.60408	3.30597	1.24316	1.15604	0.847937	0.350752	1.11909	0.534014	3.76235	0.6011	0.638732	0.701997	0.579681	0.626309	0.440293	7.85087	1.15366	2.01338	0.596776	0.647472	0.492461	0.751684	0.427848	0.601064	0.660467	0.386818	0.730499	0.39557	0.405129	0.363776
POPTR_001G070200v3	1.1682	1.5414	2.25232	1.31325	0.934459	0.473434	0.527976	1.18945	0.631948	1.24162	0.688793	1.60586	1.31847	0.68368	1.74415	1.65606	1.90534	1.65105	0.959974	1.19824	0.77154	1.32473	0.176198	5.23314	0.666009	0.982358	1.30396	1.12635	1.1304	0.624145	0.675809	0.75685	1.29051	0.411831	1.04943	0.641928	0.440923	0.870288	1.26259	0.568492	0.665051	0.799657	0.554862	0.649797	0.968129
POPTR_001G070400v3	2.4175	1.54588	2.14141	2.93982	3.81494	4.91679	3.64281	3.74389	4.23277	3.97431	2.60009	3.71301	3.88552	5.13096	10.5145	1.92425	1.9223	2.55409	3.62257	3.24237	2.70988	3.72491	2.12656	3.09456	2.29398	3.45088	2.83434	3.19211	4.75638	4.47468	1.70002	5.55376	3.15267	4.36856	3.85908	3.37062	2.90834	3.41788	3.15369	3.32339	3.08743	4.32766	6.0784	3.90724	11.3845
POPTR_001G070500v3	8.37357	3.27031	0.836576	0.13456	0.150091	0.0921103	0.25579	0.200816	0.184426	0.194179	0.0882198	0.0518664	0.169175	0.103162	0.02524	3.19857	0.825647	0.549367	0.333803	0.193139	0.167167	0.146879	0.0363584	0.378193	0.0145515	0.0509129	0	0.181551	0.0174943	0.00799398	1.62263	0.322456	0.675421	0.350547	0.259859	0.104313	0.0297766	0.0526221	0.0707866	0.0938462	0.108979	0.0896651	0.046839	0.00689581	0.110079
POPTR_001G070700v3	0.201485	0.1148	0.0820099	0	0	0.0221636	0	0	0	0	0	0.0228802	0	0	0.222686	0.0500949	0	0	0	0	0	0.0388762	0	0	0	0	0	0	0.0231521	0.0423173	0.261011	0.0437684	0	0	0	0.0394427	0.0197033	0.0795893	0.0468399	0.144897	0	0	0.0495898	0	0.233087
POPTR_001G070800v3	6.75183	5.59155	3.65492	2.92735	1.62052	2.4613	1.80269	1.55334	1.44817	1.75232	1.93344	1.76079	1.3545	2.33254	3.73115	6.29512	3.52776	3.31059	1.56485	1.55891	2.15509	1.5527	2.77486	1.90489	2.10107	2.64733	1.5774	2.21842	2.07491	2.39093	5.13144	1.62019	2.7714	1.70908	1.97813	1.61375	2.57196	1.66692	1.77951	1.31067	1.29254	1.60388	2.07722	2.70255	3.5951
POPTR_001G071000v3	45.8346	33.5251	49.3418	35.6528	16.3422	8.72949	9.83496	8.374	5.23356	4.89077	6.24198	5.49955	5.27644	3.177	0.350167	59.3047	67.7614	51.0599	26.8538	12.1993	11.2489	13.6964	3.81916	5.42117	2.78305	3.71669	2.74499	3.81724	1.73362	0.617896	52.3256	16.0591	44.0023	20.148	9.35622	7.78233	3.82122	2.36894	2.89356	2.24746	1.20953	1.53275	0.984015	2.74706	0.0872673
POPTR_001G071200v3	0.170477	0.105963	0.488875	0.273949	0.0763921	0.0340957	0	0.0163536	0.0170668	0.0164719	0	0	0	0	0	0.34679	0.512282	0.299121	0.0772256	0	0	0.0747573	0	0	0	0	0	0	0	0	0.346776	0.016833	0.473147	0.0129759	0.0251926	0.0151693	0.121244	0	0	0	0	0	0	0.0280782	0.0149406
POPTR_001G071400v3	0.771301	0.654887	1.73898	1.31995	0.782742	0.149725	0.237151	0.22342	0.0166546	0.0642962	0.0350535	0.0686958	0.0176896	0	0.0167149	0.827232	1.99963	1.16758	0.422018	0.31698	0.0316298	0.175084	0	0	0.144548	0.0168582	0	0	0.0173781	0	0.641179	0.0985583	1.63044	0.177275	0.159796	0.310861	0.073947	0	0	0.0155371	0	0	0	0.0548	0.102058
POPTR_001G071500v3	2.3113	1.05353	1.20955	1.64153	3.09235	1.90684	1.66424	0.661993	0.727225	0.403579	0.440052	0.318709	0.849659	0.326996	0.474408	1.27245	1.15964	1.28842	1.51368	1.51158	0.69056	0.525597	0.205016	0.209821	0.189351	0.386462	0.51598	0.20543	0.0758816	0.17337	1.12766	2.77938	1.14981	2.59867	1.15398	0.22623	0.565058	0.244552	0.326227	0.118725	0.378157	0.182308	0.0406329	0.194419	0.891273
POPTR_001G072300v3	13.0746	10.8403	10.7581	11.9541	17.3341	9.62119	10.9076	10.395	8.36586	7.66693	5.56452	5.99008	8.64844	7.98986	31.6413	11.8539	7.63766	9.43945	10.6038	10.0712	4.87959	11.1783	5.14653	10.939	5.5803	4.54818	5.05758	4.48802	5.49141	15.7659	10.8579	10.6996	7.78542	9.19166	10.7366	7.52398	5.40086	5.23142	7.49392	5.51181	6.28226	9.24358	9.34867	5.08471	24.057
POPTR_001G072500v3	2.04026	0.95183	0.571278	0.272302	0.371226	0.451875	0.521462	0.260084	0.301586	0.305627	0.269772	0.217693	0.160164	0.171294	0.302678	1.73629	1.03255	0.597516	0.409393	0.347418	0.372295	0.132103	0.0523211	0.791038	0.143963	0.274746	0.35154	0.269779	0.236015	0.0143795	2.46726	0.431307	0.36579	0.309549	0.500821	0.281458	0.241029	0.283969	0.541156	0.337621	0.561955	0.383062	0.337016	0.0744249	0.264013
POPTR_001G073200v3	0.545188	0.660093	1.10953	0.0376447	0	0	0	0	0	0	0	0	0	0	0	0.127078	0.774348	0.142969	0.0339583	0	0	0	0	0	0	0	0	0	0	0	0.882821	0	0.357596	0	0	0	0	0	0	0	0	0	0	0	0
POPTR_001G073900v3	1.54017	7.19841	30.209	56.4721	46.4862	43.853	34.577	35.213	24.3353	27.0457	20.7982	16.8815	24.4638	25.9219	21.7591	10.6277	18.8378	32.7797	22.6681	18.5906	11.4842	19.6393	10.512	15.7318	9.94181	8.70859	12.2833	9.74444	13.8248	15.0722	3.41734	28.0264	37.9705	29.0427	36.2845	27.5287	26.7177	29.3173	35.2601	37.2184	40.2	41.3609	40.8188	48.8523	63.6953
POPTR_001G074600v3	47.3165	55.3512	65.7484	44.4591	13.3157	6.68424	4.65834	3.10348	2.83933	2.96069	3.37841	4.04605	3.01578	3.07948	5.77082	45.2434	73.1541	46.1754	17.4702	13.4063	9.61952	6.56224	2.53719	5.88304	1.91943	1.9064	1.8656	1.45097	1.80142	2.48988	55.4791	16.5633	61.4839	13.6033	4.89672	5.71942	2.19192	2.66132	5.22582	3.38091	1.68172	2.53717	1.64225	1.99525	8.99309
POPTR_001G074700v3	16.9074	45.1491	66.9167	28.01	7.34457	2.37787	4.53115	2.93276	1.59835	1.37852	1.62837	0.824096	2.29367	0.676041	0.0170653	51.4613	56.2383	31.3952	11.9565	5.53568	2.93865	4.93063	0.943973	1.44502	0.575554	0.430291	0.327464	0.704481	0.550013	0.372937	37.877	2.98519	32.8063	6.08905	2.33424	1.32996	0.452982	0.716659	0.556375	0.269668	0.324204	0.261443	0.190013	0.391641	0
POPTR_001G074800v3	0.48912	0.387326	1.51001	2.28971	3.63688	4.8241	5.47847	3.49916	2.70231	4.53777	3.55478	3.34201	4.29567	6.07546	1.11782	0.979057	0.753586	1.06439	1.30539	1.46321	1.36972	1.91149	1.74222	0.718376	2.25822	1.97759	1.64714	2.59611	1.79089	1.38422	1.13252	8.03186	2.16714	4.48395	4.29887	2.54792	3.59951	8.21956	5.45409	5.79148	8.75879	6.03594	4.41744	7.08928	2.1099
POPTR_001G075300v3	2.60444	2.58809	2.21059	1.95005	2.8596	3.01427	3.77432	3.77721	4.54003	3.47656	4.24851	3.9247	3.94147	4.04038	2.46923	3.31441	2.6393	2.9624	3.06302	3.48575	4.01426	3.87014	3.79668	1.65431	4.08194	4.08646	3.23777	3.4814	3.19126	2.8776	2.35489	3.53935	2.48478	3.24509	5.56795	4.95347	5.55248	5.66809	6.06897	5.21184	5.46617	5.49759	4.51137	4.66267	3.83162
POPTR_001G075500v3	49.2356	56.7028	40.2502	46.8292	51.9234	40.6732	43.5875	52.2203	49.2424	43.3403	46.5378	50.051	45.3137	50.1129	36.7707	65.0655	62.4814	63.7006	59.74	56.4316	51.8921	55.9403	61.9128	81.8999	65.8967	58.2348	54.481	60.1065	55.7952	44.9813	58.0518	53.6035	61.2062	61.9651	65.1821	50.6032	54.8824	53.6219	49.0896	48.9279	55.0818	47.5716	44.6187	45.4447	38.4321
POPTR_001G075600v3	2.42612	1.79511	10.2521	18.4552	31.7863	35.3795	37.855	42.4368	46.0966	41.9291	35.7117	74.08	33.8856	72.1067	185.659	2.13634	2.27985	10.0876	22.3652	27.3021	28.4446	36.5308	47.8718	34.3866	67.4475	90.9823	58.1105	50.3497	62.793	182.164	2.21232	80.1149	2.76472	24.5027	24.8951	27.6469	44.7153	74.7129	76.748	83.3678	72.2548	83.1512	153.219	88.0474	110.146
POPTR_001G075900v3	1.99364	1.92513	1.97978	1.6895	2.22983	2.36917	2.61863	1.80802	2.60987	2.16149	3.20121	2.3003	2.69714	1.16017	1.20347	1.86127	2.43981	2.37174	2.72893	2.81749	3.08112	2.28639	2.22565	0.379278	1.98966	1.85639	1.50142	1.57745	1.70203	1.25279	2.82873	4.33077	2.12357	2.10495	2.12146	2.89963	1.73819	3.3841	3.46205	4.29373	4.14171	3.18292	3.38942	2.19039	1.00342
POPTR_001G076300v3	5.74525	7.44213	12.2889	8.01827	6.84868	5.4299	5.33191	6.66872	6.72715	4.93492	5.32656	5.73861	6.37719	5.06027	10.4318	11.238	10.4523	6.66112	5.5621	5.60048	5.02701	7.47696	5.74575	10.9459	5.22224	6.48266	4.38434	5.49547	4.86372	6.35341	8.47822	5.23411	9.67615	6.97006	6.60414	6.73665	6.56998	3.92522	5.09715	4.96281	4.11807	5.81779	5.00682	5.0239	8.34187
POPTR_001G076600v3	0.890682	1.9231	1.80074	1.19117	0.765423	1.23759	0.958244	0.853296	1.34222	1.66911	0.67909	1.65024	1.16518	2.02805	4.37801	1.93768	1.99747	1.49486	0.700777	0.853254	0.870123	1.51504	0.537362	4.21111	0.649674	1.59378	0.811051	0.680536	1.02346	2.54756	2.70513	0.267311	1.03984	0.304184	0.44769	0.539139	1.04291	0.150454	0.858209	0.734441	0.447407	0.629822	0.519196	0.530819	1.84158
POPTR_001G077100v3	4.43197	5.78257	6.71138	5.46134	7.96606	6.46183	6.59433	7.1534	9.31367	8.77997	6.99015	9.27652	7.94464	9.44537	22.028	6.1942	7.20575	4.76447	5.52764	8.25927	6.56794	7.36232	9.33154	13.953	10.7028	9.86604	11.4162	10.9997	11.6468	14.7749	6.67095	7.63367	4.72875	5.89549	7.56675	6.35301	10.8351	9.43974	10.9738	10.3187	9.53605	9.79788	10.6499	9.63315	16.1929
POPTR_001G077200v3	0.268935	0.881079	2.25769	1.29988	1.24278	1.44218	1.24255	1.09967	1.03656	1.322	1.01293	0.687143	1.17962	1.2616	37.9345	1.17014	0.486153	1.60797	0.536039	0.593338	0.281229	0.875654	0.38535	0.310724	0.257043	0.112418	0.375236	0.453163	0.502168	6.70743	0.554254	0.985847	0.994244	0.985124	1.01095	0.296138	0.39449	0.398374	0.312601	0.967015	0.160421	0.445467	0.910123	0.304526	16.3984
POPTR_001G077300v3	0.312666	0.391925	1.17719	2.86706	2.54297	1.16939	1.47087	1.28673	0.241024	0.930489	0.253646	0.390563	0.548576	0.423726	6.04742	1.32154	0.936626	1.60051	2.49282	1.58659	0.65392	1.41772	0.179205	1.84238	0.0896522	0.034853	0.488603	0.129687	0.215566	2.19989	0.552327	1.96969	1.19321	1.67543	0.686144	0.275434	0.336334	0.401399	0.654179	0.7388	0.865391	1.17392	1.23126	0.283236	2.26067
POPTR_001G077700v3	0.285463	0.368669	0.271113	0.2523	0.0469034	0.439617	0.213158	0.36147	0.230532	0.222496	0.0441099	0.021611	0.200338	0.198389	0.105167	0.11829	0.275216	0.17567	0.341389	0.545829	0.517421	0.165239	0.145434	0.175904	0.218272	0.0848549	0.0637274	0.0789354	0.415489	0.379714	0.22412	0.289384	0.290504	0.286811	0.433098	0.428429	0.0930518	0.0187936	0.154846	0.234616	0.199795	0.0280203	0	0.034479	0.238504
POPTR_001G077900v3	7.61515	2.15391	2.29324	1.20474	2.15007	7.63704	3.13494	1.80274	5.12372	3.39977	2.04308	6.02649	5.61219	15.9528	50.1774	1.01671	0.657082	0.503297	1.17733	1.36332	1.27336	3.05088	0.729173	4.51471	1.3723	5.47	2.1301	1.73383	3.32055	43.7255	1.41264	2.62546	0.260094	0.213038	0.443156	0.355785	1.15525	2.04607	5.17576	6.255	3.45184	7.50608	14.0681	1.81102	32.8869
POPTR_001G078000v3	0.697444	0.361257	0.580661	0.420287	0.546929	2.02261	0.710167	0.735954	1.25681	0.67389	0.661313	2.95201	1.11243	1.8507	8.89961	0	0.130989	0.159619	0.442317	1.46879	1.19344	0.734022	0.242267	2.3442	0.606003	2.61503	1.69854	0.8547	0.509992	13.3165	0.149338	1.10186	0	0.159259	0.206133	0.12412	0.744038	1.00182	1.98986	2.47524	1.02872	1.86708	6.39809	1.14872	3.11732
POPTR_001G078200v3	0	0	0	0	0.049301	0	0.0896217	0	0	0	0	0.0454314	0.140386	0.0834123	1.68025	0	0	0	0	0.0441331	0	0	0	0	0	0	0.0446567	0	0.0459714	0.0840261	0	0.0434538	0	0	0	0	0	0	0	0	0	0.0294527	0.196933	0	1.07992
POPTR_001G078300v3	3.41645	3.53926	2.84439	1.09178	0.695883	1.30448	1.10688	0.834237	0.901714	0.840273	1.40704	1.05809	1.08985	1.58944	3.37027	4.52794	2.36245	1.75335	1.63206	1.65079	0.7972	1.8523	0.809148	2.74029	2.15893	1.41632	1.04004	0.585563	1.33022	2.66856	4.28947	0.429345	1.93953	0.992899	1.12449	0.967279	0.994008	0.111533	0.131278	0.696176	0.188635	0.187076	0.277971	0.690591	2.6131
POPTR_001G078700v3	7.79825	8.13439	10.4983	14.3144	17.3491	22.0564	21.8918	21.2975	21.8145	22.2699	18.4573	21.3582	21.6778	21.6478	28.5916	9.31149	9.85047	12.0542	15.3132	17.1928	15.0213	16.564	17.2731	19.2399	20.5416	17.2506	20.1591	20.6093	22.0038	24.7524	6.99468	13.4517	10.1368	15.1674	16.9407	21.047	19.8124	19.5078	18.5507	20.6333	20.0186	22.3888	23.2132	19.2497	32.5418
POPTR_001G078800v3	1.22535	2.10874	5.39464	3.59157	2.04928	0.64644	1.13439	1.38536	0.812392	0.717627	0.753502	0.837725	1.74038	0.795103	0.138192	2.11394	3.2806	3.42056	1.48286	1.3655	1.26829	1.01327	0.919688	2.36921	0.669236	0.404194	0.642004	0.635305	1.22124	0.735302	1.38415	1.99636	4.27061	1.90533	2.21544	1.40742	1.32055	1.23477	1.36617	1.34878	0.775674	1.05856	0.984765	1.08735	0.602695
POPTR_001G078900v3	13.0034	11.9811	13.7529	10.338	5.90705	4.24359	5.07243	4.42476	4.31637	4.33479	4.03087	5.57373	3.39715	4.31606	7.22	15.6713	11.125	9.53409	6.34321	4.68408	4.03412	4.8289	3.52491	4.10023	4.13437	4.44787	4.05974	3.52427	4.18941	5.84036	14.1805	8.59114	12.6923	5.09999	4.98666	4.64005	4.01425	5.81477	6.97761	6.55708	5.70396	8.22111	8.24548	4.97407	5.66791
POPTR_001G079000v3	148.919	281.183	559.162	1095.79	1196.99	1300.19	1185.49	1095.15	1165.35	1228.59	1247.13	884.872	1217.9	1062.72	696.231	272.049	523.048	923.413	1060.46	1172.6	1120.04	990.689	909.159	434.304	872.471	839.109	752.169	893.594	707.421	828.301	207.821	796.652	745.912	928.085	855.783	1040.87	859.975	766.558	754.673	703.778	794.089	739.973	711.874	951.425	747.698
POPTR_001G079300v3	4.74311	4.00856	4.34255	4.0951	4.76309	4.62062	4.62292	4.67691	4.29008	4.68483	4.69843	4.09847	4.84905	4.19457	2.89736	5.22942	4.69166	4.9267	4.73911	4.41849	4.74955	4.64057	4.8628	2.23995	4.6907	4.53282	4.75672	4.44419	5.00184	3.87332	4.60219	5.28414	5.07194	5.37498	5.48531	4.73803	5.21661	5.23185	5.81086	5.54299	5.37054	4.80234	4.8916	4.49547	3.15611
POPTR_001G079600v3	1.49547	0.349042	0.60503	0.537453	2.22032	3.15133	4.88381	7.98527	8.75021	6.87489	7.55885	12.7673	7.33402	14.4815	24.5933	2.21746	1.78672	0.786228	3.21419	2.96149	2.88273	4.27607	10.8604	30.8514	20.8201	11.6891	24.6769	17.6183	22.1115	18.0128	1.29435	1.97655	1.39238	4.26924	9.56274	14.426	21.2845	18.0956	10.3459	20.454	16.0268	16.5539	20.3989	16.0116	12.9752
POPTR_001G079800v3	1.25439	0.961168	1.38647	3.27343	4.31754	6.87544	3.7063	4.38175	1.4052	3.471	2.73199	2.97172	1.36604	1.05965	1.38639	1.72071	0.893619	1.61526	1.53032	2.02791	1.62836	2.42033	1.79739	1.8741	2.10845	1.4706	1.37603	2.60146	19.3594	1.65796	0.7641	5.87264	1.56817	4.40025	9.00006	12.5532	6.23913	2.1785	4.1228	4.17716	2.18799	3.42318	7.07957	9.75667	4.27419
POPTR_001G079900v3	1.63248	0.340294	1.05342	0.791796	2.52689	3.044	4.92799	5.90311	5.83171	3.49132	3.71456	3.95629	2.53819	3.15455	2.35433	3.88556	2.13872	2.57276	3.92842	3.57969	3.08112	1.88222	2.05387	4.30132	2.53071	3.12904	4.17771	2.6011	3.56867	2.19517	1.89907	1.05954	2.45017	4.58386	5.08081	6.52787	6.3467	5.99632	6.40997	7.38343	5.41516	6.36075	5.61033	3.93149	1.61216
POPTR_001G080900v3	0	0	0.024271	0	0.0293928	0.131187	0	0.201352	0.183867	0.101404	0	0.108343	0.474283	0.67135	59.2086	0	0	0	0.0237708	0	0	0	0.0455692	0.0275583	0	0.0265879	0.319487	0.0247331	0.109631	26.6008	0	0	0	0.0199705	0.0193863	0	0.163275	0.0471093	0.0277247	0.245043	0.159351	0.544342	0.146762	0.216069	32.5598
POPTR_001G081200v3	0.00664665	0	0	0	0.00819066	0.0146228	0.12656	0.0841638	0.0731954	0.0847727	0.0693256	0.286816	0.342074	0.256369	1.83651	0.00826274	0.0343289	0	0	0	0.0069505	0.0448861	0.203175	0.084474	0.241404	0.125954	0.467402	0.303256	0.313138	0.621209	0	0.137166	0	0.0333902	0.0162067	0.110598	0.123496	1.25368	1.97782	1.95976	3.10202	3.08268	3.20634	0.891111	0.948329
POPTR_001G082300v3	6.6129	6.6271	2.52937	1.34717	1.50266	0.670677	0.840498	0.544386	0.878016	0.947105	0.434821	0.532586	1.09715	0.684481	0.51835	3.67311	1.69562	1.7317	1.16851	0.827785	0.343308	0.99542	0.179205	1.57144	0.358609	0.0522795	0.418803	0.729487	0.377241	0.147754	6.07559	1.73197	1.78981	0.471215	0.648025	0.918113	0.229319	0.231577	0.708694	0.530009	0.134285	0.241689	0.51944	0.424854	0.452134
POPTR_001G082400v3	0	0	0.0884443	0	0	0.0409757	0.139076	0.235842	0.150412	0.290337	0	0.0141002	0.188806	0.142384	0.288189	0	0	0	0	0.0410917	0	0.203642	0.0474444	1.14769	0.0118677	0	0.0277195	0.0772525	0.356694	0.0130393	0	0.0134864	0	0.0311885	0.292669	0.20661	0.0849969	0.012262	0.245358	0.293395	0.0237012	0.0639869	0.198642	0.0899839	0.0598511
POPTR_001G082600v3	7.87655	3.97723	2.57565	0.955297	0.116243	0.121058	0.0880465	0.232256	0.0346265	0.0835488	0.0182199	0	0.0183892	0.0327785	0.0347519	5.23786	2.27359	1.1346	0.156681	0.104058	0.164404	0.0758366	0	0.19981	0.0601058	0	0	0.0652096	0	0	5.40635	0.290292	1.30494	0.131633	0.0383345	0.09233	0.0153743	0.155257	0	0	0.0600193	0	0.0193472	0	0
POPTR_001G082700v3	8.45063	4.28965	2.254	0.947758	1.1676	1.02817	1.16165	1.37812	1.38182	1.42891	1.27612	1.52669	1.22807	0.840903	0.806623	4.91841	2.71135	1.02074	0.65078	1.2147	0.870305	0.889382	1.33318	1.00596	1.13812	1.21317	1.01473	0.995772	1.10346	0.22858	6.03154	0.389396	1.17271	1.36149	0.759693	1.66683	1.05177	0.910394	0.312541	0.53932	0.415487	0.499581	0.37816	0.75392	0.234527
POPTR_001G082900v3	17.7443	17.8474	16.5473	8.4412	6.19046	6.79152	8.97543	11.2088	11.0731	9.12836	7.39927	9.77138	8.11246	9.28267	16.0563	15.1691	9.92628	6.20092	6.61329	6.97163	5.69374	9.56769	6.86523	20.3237	8.30946	7.02673	8.71844	8.62857	9.97132	7.62373	11.0496	5.28025	9.55448	7.42838	10.8462	11.087	10.8868	8.97759	18.2709	16.6813	10.6406	15.9202	17.838	14.129	12.9429
POPTR_001G083300v3	83.3082	171.423	263.471	311.843	336.14	327.092	306.417	285.086	261.542	281.872	288.336	234.124	281.421	236.803	90.1643	169.924	219.401	274.365	282.809	264.472	270.988	218.274	209.026	210.318	205.97	177.411	195.655	205.852	164.221	113.67	101.502	271.157	260.635	282.129	262.059	235.094	250.224	284.598	252.146	269.469	298.064	255.538	230.627	218.523	100.754
POPTR_001G083400v3	0.573987	1.10793	1.16814	0.155298	0.0288704	0.0386567	0.0918434	0.0618041	0.103199	0.0373508	0.0135755	0.106417	0.0274031	0	0	5.4317	1.69403	0.235919	0.105067	0.0258441	0.0734972	0.33903	0.0111898	0.406027	0.156745	0.0652882	0.039226	0.0364402	0.0538412	0	2.84182	0.089062	0.860539	0.107886	0.171376	0.194916	0.0801865	0	0	0	0.0111799	0	0.0144154	0	0
POPTR_001G083600v3	5.10697	3.01067	1.30264	0.346049	0	0	0.0152537	0.0143706	0.0149973	0.0723726	0	0.0309299	0	0.0141969	0	7.56765	3.51689	0.617123	0.271445	0.0901381	0.0284823	0.0525537	0	0.157347	0	0	0	0	0.0469463	0.0143013	12.7183	0.207085	0.89651	0.148232	0	0.0533194	0.0133177	0	0	0.013991	0	0	0	0	0
POPTR_001G083700v3	0.319575	0.172501	0.136922	0	0.0414539	0.0185019	0	0.0354969	0.0185225	0.0178769	0.0194925	0.152801	0	0	0.371792	0.397277	0.590725	0.239946	0.251437	0.166989	0.105532	0.243401	0.289207	0.660732	0.032152	0.149992	0.093872	0.0872053	0.328561	1.32472	0.594243	0.14615	0.336986	0.0140827	0	0.0658526	0.115137	0	0.117304	0.0172797	0.0160529	0	0.103493	0.0152365	1.24855
POPTR_001G083900v3	0.304087	0.706899	3.45323	7.1759	13.7449	15.882	29.4821	35.0141	29.0669	27.2133	32.9572	27.5422	21.6681	20.4781	8.24079	1.5877	3.66883	5.22605	5.62464	10.5598	13.0502	13.0724	9.31856	15.9929	21.0772	9.59952	10.7802	14.3912	11.3212	4.86662	0.744877	17.1879	3.37695	20.2053	34.4434	33.6214	43.3325	30.8824	17.5458	19.244	23.2758	14.6854	12.6484	32.8353	3.85787
POPTR_001G084000v3	43.0217	15.9467	25.108	89.3543	125.165	142.089	224.058	334.053	298.198	212.649	259.769	366.318	170.63	400.826	501.939	56.1332	75.3351	125.389	213.779	289.533	285.891	413.28	570.03	794.065	571.24	594.376	623.097	590.195	816.359	1045.09	39.6854	74.1788	82.9478	182.052	298.243	312.76	420.419	175.215	225.042	215.251	188.16	241.632	219.623	415.858	273.28
POPTR_001G084400v3	11.9778	25.3209	30.286	40.4256	57.4337	74.4755	87.2293	102.37	128.457	118.337	116.229	129.526	108.008	145.037	186.363	23.4351	19.7776	28.0981	39.7111	55.067	62.3186	58.6312	89.1617	54.6223	107.609	105.297	101.464	95.3047	103.421	155.609	20.3975	40.8647	25.0302	49.6971	65.7778	98.7983	121.07	100.397	106.292	114.454	94.8314	120.26	148.433	122.55	139.921
POPTR_001G084600v3	0.645618	0.214581	0.218987	0.653829	1.32599	1.03569	0.934049	0.624494	1.09609	0.514646	0.311754	0.549862	0.818091	1.14976	4.72729	0.367856	0.222301	0.654649	0.562992	0.860572	0.506349	0.934281	1.74739	1.46079	1.31127	1.46933	1.92172	0.808939	2.68925	2.88144	0.918725	1.22716	0.153989	0.563079	0.87457	1.31652	0.868111	2.31119	3.377	2.76364	3.92816	3.74293	3.67457	1.65707	4.0456
POPTR_001G085000v3	4.47624	5.40691	4.07662	2.02757	1.37902	0.935545	0.752054	1.3934	1.35559	1.40348	1.34876	1.32161	1.17804	1.02659	1.16261	5.03597	4.1152	2.21622	1.38291	2.24673	1.87235	1.87851	1.38968	1.81013	2.05359	1.74639	1.62384	1.32285	1.67165	1.38669	6.64214	0.875134	2.71182	1.27426	1.10964	1.24868	1.77282	1.0388	1.04061	1.08069	0.491298	1.2028	1.21187	0.608236	1.25143
POPTR_001G085100v3	1.16529	1.43329	1.63749	1.00131	0.136761	0.162773	0.145023	0.0195181	0.122216	0	0	0.042009	0.0865404	0.115693	0.408861	2.39139	2.25457	1.58322	0.534579	0.183638	0.309477	0.124912	0.106014	0.213709	0.106073	0.103092	0.144524	0.1918	0.191287	0.271937	1.76443	0.441984	1.60587	0.309735	0.345775	0	0.0542642	0.0365323	0.0645	0	0.211841	0.013617	0.0682867	0.0167557	0.249642
POPTR_001G086000v3	1.95578	1.1093	0.630361	0.224871	0.348974	0.243369	0.227981	0.354856	0.204657	0.3198	0.133327	0.160792	0.248429	0.110705	0.156494	0.726093	0.767881	0.326758	0.511534	0.283107	0.277627	0.40127	0.490312	0.51124	0.219917	0.236754	0.365491	0.229415	0.223717	0.0185867	1.36528	0.682455	0.447484	0.34084	0.704894	0.493737	0.225008	0.454446	0.483469	0.718244	0.405417	0.449533	0.359386	0.304634	0.0767829
POPTR_001G086100v3	4.92135	5.12909	5.63156	5.82401	6.91707	7.44603	10.7204	10.4047	9.95195	11.6712	11.4676	10.0535	9.09546	10.8723	9.10727	6.46629	4.89364	5.28351	5.3584	6.17268	6.21771	6.87675	7.0684	7.42628	8.17713	8.06282	8.09329	8.3993	8.94536	6.30837	4.45508	8.13209	5.04613	5.54287	7.72944	8.2712	13.1276	20.1318	17.5989	21.2493	19.5735	18.8951	16.4661	13.89	9.71667
POPTR_001G086700v3	5.89039	5.45079	2.25302	1.59229	0.489062	0.2987	0.795458	0.220412	0.27603	0.266408	0.16945	0.687875	0.0977279	0.130649	0.0461716	2.51876	1.89873	1.08676	0.416336	0.622133	0.0655283	0.261969	0.119719	0.0724008	0.459178	0.395824	0	0.346552	0.144011	0.0438702	8.06849	0.317622	2.27182	0.0524664	0.220703	0.184005	0.0408528	0.144392	0.0242794	0.278969	0.17942	0.153773	0.128524	0	0.0201367
POPTR_001G086900v3	0.975763	0.698514	0.534642	0.22113	0.18499	0.261457	0.518436	0.699628	0.73014	1.68859	0.971343	1.07964	1.08279	0.730295	0.0967829	0.311029	0.284289	0.220453	0.498688	0.676193	0.797981	1.3879	1.32645	4.66852	1.04023	1.24108	1.52203	2.04956	1.36559	0.433519	0.707155	0.923947	0.190961	0.366592	0.427041	1.35915	0.929738	5.67041	8.09931	7.94248	9.01426	9.31079	8.18995	0.430626	0.0361797
POPTR_001G087100v3	5.09136	7.02057	9.2733	11.6928	14.0309	15.4046	14.8743	14.0014	13.7287	16.8972	16.6941	16.2442	17.0708	16.3524	24.7371	8.26824	10.2998	13.2755	11.9467	12.6216	15.0869	12.8869	12.9623	11.3402	12.8417	15.5358	12.1868	12.8924	13.7874	20.0761	4.51335	14.2545	12.5741	18.5718	18.8434	20.1845	15.7537	15.4577	17.4951	18.7363	17.608	18.3554	17.2198	23.5249	22.7477
POPTR_001G087500v3	663.555	383.371	126.781	82.1316	43.3658	45.5284	33.2711	36.2015	50.8246	52.115	55.6942	53.1524	49.217	44.6421	61.5377	317.433	175.851	101.894	43.124	53.7353	61.7409	57.1816	32.5855	29.2014	35.1378	68.4369	31.4783	33.4203	39.8568	58.7475	783.112	89.5101	107.928	37.7482	38.1365	33.3551	36.1981	79.4111	106.518	74.0283	56.3171	81.3628	66.5697	43.9811	48.0887
POPTR_001G087600v3	28.212	33.0195	29.4572	35.5525	32.519	34.0923	29.8667	28.4775	29.2125	32.0794	32.2895	24.2472	32.1587	24.1211	15.0815	31.7063	31.168	37.3197	30.8872	31.8527	30.9267	25.0765	19.8427	11.8936	20.9186	19.5626	20.1749	19.9165	18.8962	14.5328	28.9954	39.483	34.3388	32.4327	29.5306	28.5331	28.327	35.48	35.2329	32.0389	38.798	35.7834	31.0467	25.9401	18.5518
POPTR_001G087700v3	21.9847	14.9329	19.5957	4.85032	3.89366	1.50003	1.30386	9.47598	1.09881	3.35826	0.963623	2.37945	1.90625	1.21352	9.99858	9.8405	8.58906	6.14027	4.30905	5.54014	0.521703	3.11244	0.413027	8.95369	0.98546	1.63129	1.00237	1.483	1.79624	2.20041	11.5157	8.45324	2.34814	1.78223	3.48722	2.21371	1.00827	2.26631	4.8325	3.7928	1.58716	2.30161	2.86508	1.6571	3.27049
POPTR_001G087900v3	3.43911	2.40953	2.71255	1.95427	1.25721	1.51141	1.05977	1.41514	1.19598	1.58278	0.791399	0.9997	0.798751	0.703305	0.345544	2.12742	1.77624	1.29109	0.787154	0.726079	0.542029	0.825493	0.290795	1.00763	0.48755	0.320993	0.146939	0.418041	0.274167	0.10368	2.8099	0.643413	1.5699	0.881748	0.608528	0.869734	0.716071	0.90187	0.755508	0.63394	0.675306	0.847974	0.546743	0.40992	0.245881
POPTR_001G088100v3	3.23156	7.74492	8.75584	3.301	1.42223	1.49525	1.78105	1.90797	1.89233	1.89452	1.73878	3.49494	1.58994	3.44899	4.87552	4.4796	8.64991	4.27217	1.7892	2.16435	1.46168	2.87019	3.90768	5.74871	4.81684	5.06027	4.90967	4.9998	6.35093	7.62207	5.64816	1.10034	3.46236	1.41726	1.65722	2.76139	2.31996	2.45677	2.847	3.14867	2.54571	2.8416	5.11301	4.87897	7.59057
POPTR_001G088500v3	4.26686	3.59384	5.31715	0.7515	0.266712	0	0.0692632	0.0652529	0.204296	0	0	0.0702224	0	0	0	6.99554	5.14211	1.0638	0.955233	0.0682156	0.193996	0.149145	0.236285	0.39296	0.177312	0.0344657	0.207075	0	0.142114	0	9.5037	0.0335828	1.44544	0.0258877	0	0	0	0	0	0.127059	0	0.0227622	0	0	0
POPTR_001G088600v3	37.9609	33.6477	25.3388	27.5219	37.383	41.9038	49.5116	47.7357	48.2284	45.6335	45.2623	45.5715	41.8519	35.9452	29.3654	30.0271	29.4014	31.9585	44.1965	46.4144	46.5032	49.4191	47.6228	33.0868	49.5373	45.6237	47.0907	52.5019	54.5102	32.5985	36.9793	34.1054	25.4953	38.2191	43.9056	47.204	46.4603	44.6638	43.2679	47.0954	43.0385	44.417	43.7552	41.193	30.2515
POPTR_001G088700v3	0.21477	1.26449	3.94592	3.82276	4.30809	3.74062	4.42357	4.45703	4.57258	2.16855	3.56754	4.49838	2.09342	4.49024	7.47713	3.97519	4.05494	5.42684	3.8527	3.7907	3.39378	3.1425	2.95201	3.36371	3.52386	3.64427	3.08984	2.68482	2.65982	3.55848	1.46136	1.11452	6.21538	3.46654	3.63666	4.18098	3.58209	1.14294	1.47011	1.05419	1.13877	1.41421	1.04251	5.39348	9.54715
POPTR_001G088800v3	21.596	22.2865	51.9673	86.0038	125.187	193.874	167.88	150.057	140.213	153.538	130.485	182.232	140.464	176.125	500.457	42.795	53.1021	85.7508	113.447	144.883	134.954	156.178	118.082	110.397	137.294	148.112	129.322	114.75	191.038	325.131	36.0465	137.808	76.5805	173.579	166.943	217.922	174.257	92.754	124.301	112.177	87.1703	110.974	142.331	226.206	443.102
POPTR_001G088900v3	3.21022	7.65144	6.30881	4.68367	5.10347	5.57995	5.16018	5.40444	6.26083	5.49563	6.64549	6.34475	6.93653	7.20398	8.74815	5.69673	8.5306	10.1792	11.7958	11.0834	11.5059	10.1422	9.43376	14.4681	11.3128	11.0631	10.3122	13.0103	13.6569	8.02902	4.58864	19.5365	6.59304	9.3971	7.34953	12.3288	6.662	10.2124	8.83014	9.41569	8.65362	7.66721	7.29791	6.32667	8.57559
POPTR_001G090300v3	5.76211	5.78056	4.12528	3.60355	2.90365	2.9881	3.39985	3.45272	3.46733	2.66843	3.00498	3.68062	2.57556	2.46707	0.852914	4.54091	4.294	4.37771	3.51728	3.16681	4.37926	4.05009	3.40084	2.69865	3.78628	3.61296	3.62934	3.38225	3.20414	1.49114	4.51987	3.20748	3.88743	3.63556	3.87208	2.93076	3.8538	2.63175	2.46379	3.30868	2.90682	2.80272	2.21591	1.3329	0.813395
POPTR_001G090700v3	7.1927	6.47217	5.94027	6.46189	6.44243	5.92472	5.2992	7.67325	8.24416	6.32463	6.77845	7.82166	7.62065	8.00427	18.6321	6.49912	6.07683	7.74142	7.1457	7.71024	6.93112	7.79967	8.03573	11.1283	8.11575	7.70305	6.73039	7.34131	6.98044	10.992	6.35629	9.21044	7.79946	7.4687	7.654	7.00705	9.04343	8.0843	8.92492	9.19905	8.62135	8.0383	8.86529	6.84298	21.0742
POPTR_001G090800v3	20.3626	32.5171	35.7179	38.8252	45.3377	41.7964	39.9673	38.1064	43.765	39.501	44.7244	35.1726	46.1282	42.1368	22.7043	27.0701	36.3014	37.8018	40.2966	43.9012	44.4265	36.3492	35.9122	9.45867	36.0116	34.9892	33.9543	36.5271	32.2162	26.3293	24.1598	32.5432	35.2198	42.9472	41.3192	42.3972	34.9217	36.4419	37.7412	39.2347	38.2999	36.008	35.8318	36.1138	27.4157
POPTR_001G091000v3	188.861	159.435	65.9164	38.4542	29.457	31.2125	33.8254	44.5752	44.2587	42.8613	44.303	49.7313	44.0209	55.7828	118.232	137.126	91.7004	57.6901	59.1477	49.5681	58.4851	57.7853	68.0674	120.646	66.3176	72.5645	71.6954	59.9338	61.4352	102.949	162.353	65.4535	68.2	51.1813	62.5499	51.5277	59.5552	67.1243	83.5151	73.2518	76.628	74.0518	76.6292	53.5567	89.3194
POPTR_001G091100v3	8.59908	9.41304	10.1287	8.08654	6.19103	7.47206	7.03925	9.45114	8.91015	7.05964	7.1525	7.77775	7.87921	8.17961	14.1415	9.23962	8.51328	6.82128	6.9196	7.53472	6.35553	8.91309	7.15378	15.979	9.49572	9.29177	9.26235	9.50207	10.4431	11.5792	7.31262	8.05231	6.10364	6.286	6.1021	6.83287	7.65466	7.97159	9.18604	8.38964	7.56051	9.21177	8.79912	7.46581	14.4573
POPTR_001G091900v3	43.0277	60.6943	91.2559	110.072	106.858	115.666	121.234	116.718	121.28	116.432	109.845	114.733	116.989	121.697	103.571	67.0669	72.1644	82.8966	92.4527	94.0679	93.081	93.3853	99.005	62.7349	97.8903	90.9305	92.4725	95.6096	85.9989	100.218	46.3592	109.432	103.939	123.158	124.498	121.075	127.612	138.204	118.666	136.637	120.053	123.433	141.517	124.66	113.34
POPTR_001G092000v3	10.835	10.1862	10.4052	9.95032	8.51185	10.4908	11.8072	11.3499	10.9375	9.69259	10.3462	11.74	10.5215	11.0244	8.55719	11.2806	11.3904	10.835	11.8442	14.2681	10.8582	13.4582	13.8648	11.6579	15.3828	13.8643	14.9665	12.7449	16.4835	10.43	11.0853	9.2921	10.7894	11.4437	11.2557	13.2124	13.41	10.8782	10.3509	11.3748	11.0411	9.95403	12.0697	11.226	9.66193
POPTR_001G092100v3	0.265893	0.721418	0.695737	0.265778	0	0	0.0425454	0.0534428	0.0557736	0	0.0586943	0	0.0592395	0	0.0139939	0.849968	0.300817	0.148752	0.151422	0.0838038	0.225087	0.134367	0.108855	0.190177	0.0968135	0.0141139	0.014133	0	0.0581964	0.0132964	0.357868	0.110019	0.567753	0.0318034	0.010291	0.0247863	0.0247636	0.0500149	0	0.0130078	0.145011	0.0559273	0	0	0
POPTR_001G092200v3	23.8766	67.3829	87.2993	7.46296	0.911599	0.653132	0.403385	0.708703	0.771769	0.869011	0.236887	0.519504	0.580642	0.821901	0.419555	64.2404	71.015	13.9102	1.60058	1.18111	0.407143	1.23015	0.176662	1.86685	0.279096	0.455703	0.173837	0.514752	0.279616	0.357756	39.6963	0.856342	38.1857	1.61363	0.727834	0.581162	0.418816	0.201858	0.486503	0.589989	0.0836084	0.530263	0.0838479	0.264522	0.309658
POPTR_001G092400v3	0.682207	3.38602	3.5481	0.887682	1.21432	1.50087	1.42635	0.75187	1.16865	0.837875	0.913598	3.89071	1.09941	2.21255	1.5415	4.25925	3.86801	2.04822	1.2389	1.38806	1.34752	1.49182	0.868904	1.1035	1.49245	1.40262	1.77681	0.88033	1.23683	1.6557	2.96371	3.98481	3.90518	2.53863	1.70041	2.59678	1.57147	2.67984	2.3613	2.11817	1.7218	3.01337	3.54468	2.47197	2.3384
POPTR_001G092600v3	9.05083	7.28545	7.91438	5.87195	4.78367	6.1986	5.57915	6.37195	4.137	5.67864	4.71645	5.34041	5.4682	5.81629	15.3008	8.14673	8.49407	7.9921	6.64195	6.9759	7.10754	9.85255	7.49613	12.957	6.88858	8.53027	7.47022	7.27874	8.1458	11.8205	8.99575	6.16581	7.48013	6.31402	6.37244	7.51751	5.4357	4.3213	4.61733	4.46693	5.00629	5.45951	6.35236	5.9743	10.1807
POPTR_001G092700v3	2.40024	0.215934	0.192822	0	0	0	0	0	0	0	0	0	0	0	0	0.785221	0.0326233	0	0	0.034839	0	0	0	0	0	0	0	0	0	0	2.30598	0	0	0	0	0	0	0	0	0	0	0	0	0	0
POPTR_001G092900v3	0.104449	0.330622	0.224378	0.384646	0.586357	0.587243	0.402966	0.747022	0.754041	0.678418	0.511086	1.14656	0.583707	0.496029	0.346319	0.245263	0.143857	0.292166	0.289149	0.44808	0.509712	0.201533	0.299325	0.321811	0.854105	0.310479	0.272037	0.505435	8.06801	0.804361	0.150341	1.22271	0.310023	0.728768	1.01872	3.82812	0.771735	1.54721	1.0522	1.78843	0.664579	2.11885	4.27025	1.14592	0.928613
POPTR_001G093000v3	10.6424	16.6298	18.3515	27.0352	24.0303	22.1516	29.4792	29.2517	26.0361	25.3995	30.9445	21.71	22.6599	18.9333	5.07113	17.5079	19.2875	19.4656	25.0863	26.0808	20.9916	19.858	14.4882	17.1555	18.6381	15.4859	18.3522	17.974	13.5469	6.89292	9.83142	11.1439	16.9021	17.3942	19.2679	19.8978	22.6217	13.4675	13.8518	12.1119	13.6239	11.5879	8.94018	21.7635	15.1744
POPTR_001G093100v3	0	1.85979	22.0122	72.8766	71.7441	86.4018	81.1968	96.7232	86.9228	112.719	92.0937	101.495	113.948	115.29	93.3049	5.16441	5.39475	38.2729	65.9175	88.5449	98.9863	109.471	83.7617	194.016	84.4607	80.1133	90.1585	81.2631	89.1644	84.5719	0.349458	67.8441	36.9167	87.3049	92.4926	94.4239	103.13	87.2373	108.821	104.381	90.4564	100.969	98.7776	116.232	120.834
POPTR_001G093600v3	0.166488	0.325234	0.968075	4.8611	8.39704	13.0029	12.7071	12.4984	16.8545	16.6082	13.6163	18.2983	18.027	21.5831	41.0073	1.47835	0.614204	2.56469	5.09616	7.66114	7.46139	9.48794	16.006	16.2405	18.5382	20.706	22.7251	22.2333	21.4401	30.4213	0.0420146	10.0361	2.15567	7.24857	10.1875	11.3489	17.002	22.3484	24.4389	25.6806	29.1804	31.4031	33.2055	25.9405	47.0383
POPTR_001G093700v3	60.6986	37.558	5.7658	1.14742	0.712833	0.448309	0.397582	0.402308	0.18821	0.363299	0.0761793	0.343371	0.445944	0.123345	0.0435904	21.1319	5.20121	1.62174	1.07436	0.957167	0.687388	0.35513	0.0376753	0.334171	0.100523	0.0732736	0.0293492	0.408972	0.0151066	0	24.385	0.799641	2.11972	0.649436	0.192336	0.205889	0.0128563	0	0.0152814	0.148569	0.100379	0.338745	0	0.0119093	0.0887179
POPTR_001G093800v3	8.60143	10.3299	10.2856	7.83833	3.475	2.19545	2.66815	2.44573	2.16953	1.7244	2.04439	2.28105	2.24411	1.9732	2.50471	9.66835	8.63229	5.80249	3.16964	3.60789	2.12748	3.01864	1.84502	1.75551	1.87067	2.19606	1.91158	2.01616	1.59796	2.81256	8.97717	3.13279	8.52565	3.02946	2.93037	2.16779	2.26654	1.3606	1.63141	1.42868	1.57303	1.96223	1.91734	1.74966	2.43301
POPTR_001G094700v3	47.3135	26.9396	13.5052	3.63044	1.57261	1.68455	1.9654	1.8516	1.96749	1.22073	0.81342	1.52163	1.71659	1.46338	0.846265	23.1225	23.0031	6.07738	2.44824	2.28761	2.53554	3.2318	0.975239	5.67665	1.25022	1.52923	0.569785	1.48871	1.53972	0.670068	30.3584	1.38609	8.43136	2.8582	4.95277	1.90488	1.62235	0.189037	0.0370841	0.294988	0.365392	0.281845	0.117784	0.780324	0.461349
POPTR_001G094800v3	3.37301	2.18266	0.784518	0.572276	1.90014	1.68291	2.91445	3.73721	4.03287	2.02297	2.47105	2.87273	1.15541	2.05951	0.0399421	4.32791	2.20252	2.79007	1.81282	3.00326	3.47682	3.34706	2.88835	3.02027	2.22216	2.04109	0.806785	3.06041	0.802853	0.253008	4.85187	3.84676	1.56305	4.63962	5.28717	3.45478	5.66632	4.36594	3.40258	2.87121	3.87456	2.2171	2.38674	1.21129	0.197425
POPTR_001G095200v3	11.6345	8.51604	5.22418	2.34554	1.06553	0.755823	0.778251	0.529526	0.612134	0.475919	0.241571	0.482184	0.415389	0.193154	0.0767938	7.33242	5.20755	3.05789	1.46186	1.41373	1.05759	1.52686	0.191745	1.00795	0.206609	0.327021	0.456726	0.168115	0.204037	0.0891806	8.77372	0.821765	3.8522	1.53196	1.24242	0.536519	0.52093	0.236345	0.170502	0.118971	0.0884194	0.113671	0.0855058	0.0349679	0.0520985
POPTR_001G095300v3	9.53392	17.531	24.5843	28.4668	33.3323	40.2216	36.5864	33.6107	37.6218	39.5921	36.3484	24.1751	32.3564	34.0327	8.78094	9.27062	17.9805	18.5466	20.5865	20.5562	21.1102	18.8659	14.2474	11.6621	17.7242	14.8342	13.7861	17.0947	12.8225	7.69854	7.86797	20.9066	14.4363	24.2044	22.0287	24.761	25.9745	29.2438	23.8219	24.431	33.7602	28.1944	29.3757	22.6872	14.0999
POPTR_001G095600v3	2.62864	0.346025	0.456564	0.180253	0.122869	0.179475	0.162441	0.10043	0.204629	0.0770717	0.13656	0.154398	0.0371078	0.0425212	0.0450813	0.794407	0.397932	0.292846	0.176152	0.0999903	0.170616	0.2055	0.103904	0.282764	0.155942	0.181871	0.121412	0.150386	0.0833242	0.104706	1.74532	0.265818	0.367533	0.0720978	0.128926	0.16857	0.230464	0.0537076	0.142236	0.111746	0.0994865	0.0367013	0.0334637	0.0451609	0.00873831
POPTR_001G096400v3	1.05729	0.40878	0.576357	0.469317	0.814312	0.53998	0.793016	0.986173	0.779684	0.451503	0.350086	0.471678	0.629384	0.610139	1.09551	0.269914	0.526571	0.990223	0.724413	1.11426	0.829219	1.28412	0.369724	1.5706	0.342861	0.315687	0.400412	0.381764	0.520674	0.406448	0.544749	1.3842	0.414294	1.04332	1.32737	1.16424	0.516966	1.00682	1.22896	0.834051	0.783843	1.04939	0.766726	0.307855	0.263918
POPTR_001G097300v3	0.0683656	0.194763	1.54206	8.44668	4.5072	7.29468	6.03658	6.31229	7.12714	5.95831	5.30836	5.3309	7.03694	3.86038	1.81342	0.169976	0.353097	4.05413	3.59968	6.0207	8.41209	12.1467	9.54558	24.4865	7.75398	9.57671	7.55474	6.14389	7.26654	3.0512	0.20128	5.32161	3.02207	5.24704	5.39915	8.24184	7.98918	6.54879	7.85387	7.08205	3.57779	8.87477	4.71135	2.85912	7.17288
POPTR_001G098000v3	3.76743	0.172878	0.051458	0.0698356	0.0155792	0.125161	0.042481	0.0133405	0.0139223	0.0537479	0.0146513	0	0.0147875	0	0	0.251461	0.0391776	0.159135	0	0.167354	0.0132203	0.0365899	0	0.0876411	0	0	0	0.0262188	0	0	1.08687	0.137315	0.120616	0.0846808	0.071928	0.0123744	0	0	0	0	0	0.0465355	0	0	0
POPTR_001G098200v3	0	0	0	0.283783	0.0527563	0.0470929	0.0479515	0.135525	0.235727	0	0.248071	0.0486155	0.0500751	0.580179	0	0.0532205	0	0.143702	0.298659	0.708393	0.134305	0.206509	0.0817908	0.0494635	0.0409182	0.0954436	0.0477865	0	0.14758	0	0	1.25548	0	0.501824	1.00908	0.251422	0	0.211388	0.398099	0.175928	0.0408593	0.157584	0.0526839	0.155126	0
POPTR_001G098300v3	2.66847	2.94441	2.25176	2.99123	4.23476	4.39587	2.99616	2.50676	2.59459	2.79468	1.91585	2.5868	2.65686	3.28386	13.2789	2.65383	2.23205	1.8515	2.60101	2.52006	2.08944	2.76903	1.27453	1.57164	1.53028	1.34943	0.711954	1.12032	1.38356	3.75229	3.0506	3.21646	2.98053	4.01072	3.97802	1.70729	0.897418	1.40759	1.27096	1.11664	1.24856	1.46138	2.15452	1.40321	8.82183
POPTR_001G098400v3	0.81506	0.450324	0.452389	0.136434	0.0304363	0	0.0553286	0.0521251	0.190395	0	0.0286236	0.0560948	0.057779	0.128738	0.136489	0.307041	0.229618	0.290168	0.123074	0.0544918	0.258279	0.0953119	0	0.8561	0.0236066	0.0275318	0	0.0256112	0.0851423	0.0259371	1.04713	0.482877	0.0942562	0.268834	0.160597	0.0483503	0.0724593	0	0	0	0.0235727	0	0	0.134244	0.0952424
POPTR_001G098500v3	6.68252	5.58132	8.3637	11.107	12.4012	14.9416	19.3896	19.1144	21.1054	21.2759	21.9578	21.1893	18.3348	19.1108	19.4943	9.00988	7.07694	10.1422	13.2306	13.9996	15.6764	16.2894	19.1599	12.3374	19.7581	18.6115	19.1901	20.7367	17.8183	18.4809	6.11836	16.0886	10.1024	15.7061	20.2267	19.2247	21.8346	25.6332	25.3425	26.9722	25.8709	26.8313	26.5375	21.7441	19.5465
POPTR_001G099100v3	4.60869	2.74106	0.370236	0.178653	0	0.0889406	0.0226405	0.0213297	0.0222599	0.0859359	0.0234256	0.0459081	0.0472864	0	0.0223405	1.65847	0.229679	0.0169625	0.120868	0.0445962	0.0211376	0.0585026	0	0.0934178	0.0193197	0	0	0	0	0.0212269	3.71356	0.197594	0.115709	0.101545	0	0.098925	0.0593008	0.2595	0.352433	0.353028	0.0578758	0.744043	0.323375	0	0.0194866
POPTR_001G099200v3	11.9152	8.20465	8.90667	8.45351	7.51554	8.47911	6.98918	7.80608	7.92887	9.21299	7.85325	8.43262	7.5299	7.88834	8.64412	7.72208	8.86647	6.72907	6.4157	6.35397	9.27114	6.07444	7.49811	10.9612	7.31338	6.98718	6.55542	6.67542	6.22931	8.80626	9.67624	6.01083	6.57285	6.59568	5.02579	6.60513	4.85959	7.16597	5.44805	5.16331	6.60221	9.52009	6.46284	5.19222	7.32212
POPTR_001G099300v3	22.7704	45.1575	89.789	138.344	159.287	166.453	160.859	154.395	166.419	167.567	164.394	150.142	154.683	181.838	87.4698	49.4752	74.7918	109.519	126.015	135.847	149.23	135.233	146.421	142.94	135.282	135.53	145.201	146.12	133.176	139.561	40.0733	112.359	108.377	151.401	145.493	142.324	151.062	134.582	122.524	122.719	123.122	119.602	122.756	135.351	89.0668
POPTR_001G099400v3	3.2463	3.20516	3.83998	3.00383	3.87044	3.30025	3.51794	3.38845	3.14905	2.71542	2.44472	1.88979	1.83687	2.138	1.30822	3.2926	3.22016	2.07509	2.04393	2.83125	1.82603	1.91076	1.50014	1.92276	1.55698	1.54152	1.51745	1.65273	4.48438	1.48915	3.78167	1.6166	1.90078	2.35497	2.79092	4.34752	2.01706	1.38881	2.20682	2.27556	1.67778	2.28634	2.92769	2.95135	0.982931
POPTR_001G099700v3	2.43173	1.57976	2.03507	1.53158	1.82038	2.63744	2.30369	2.91373	2.55278	2.17394	1.65928	1.50975	1.60824	2.83114	2.57458	2.20368	1.76068	1.53523	1.74398	1.74238	1.20015	1.67728	1.28086	1.69363	1.67256	1.01333	1.47132	1.7321	6.11078	1.57515	1.86012	2.85104	1.01907	1.92185	2.75226	7.99696	4.81157	3.77045	4.21343	4.20264	3.75242	4.75156	6.62827	5.23947	2.07042
POPTR_001G099800v3	0.0708475	0	0	0.665305	2.11715	0.642948	0.595154	0.691524	0.136535	0.188251	0.0821056	0.0201132	0.165737	0.110784	0.0195756	0.0220184	0	0.163495	1.76516	1.11369	0.0185216	0.546796	0.0338385	0.0818562	0.0169287	0	0	0.0550984	0.0407045	0.0743994	0	2.30852	0.0506944	1.43847	0.863746	0.156027	0	0	0.0205877	0.0181963	0	0.0130392	0	0	0
POPTR_001G100000v3	24.6085	24.3034	24.3224	12.5841	7.1782	2.75265	2.98892	2.11463	2.60707	1.98647	2.31039	3.40762	1.93107	1.46127	1.2394	24.5639	23.339	12.8086	14.8183	7.84607	6.68853	6.08046	2.80698	5.97438	2.85817	2.76626	3.26838	2.97166	2.87542	1.79914	22.9767	5.1314	19.5649	6.19857	4.70913	2.95749	2.25417	1.56884	1.49658	1.03473	1.21892	1.06252	1.13723	1.04406	0.410407
POPTR_001G100200v3	0.94741	0.610215	0.419154	0.045508	0.177662	0.249213	0.0230688	0.0869324	0.0226809	0	0.0477374	0	0.0240904	0	0.0455262	0.512072	0.212749	0.0691332	0.0205258	0.272638	0	0.238436	0.0196742	0.69009	0	0.0688748	0	0	0.118331	0	1.01872	0.134221	0.176847	0	0.0669592	0.0604777	0	0	0.02394	0.0211591	0.0196568	0.0151623	0.0253455	0.0373145	0.119131
POPTR_001G100500v3	2.85497	2.77018	8.83044	6.40194	2.02034	0.684069	1.51973	0.924662	0.404673	0.390567	0.0982765	0.288895	0.264505	0.235739	0.156207	5.44669	9.05167	7.99385	1.8311	0.966644	0.975455	1.63622	0.270021	1.11042	0.243154	0	0.220864	0.175867	0	0.0296842	2.13051	1.53511	7.92869	1.63303	0.689242	0.664026	0.829275	0.251232	0.0328566	0.0580802	0.242804	0.0208097	0.0695713	0.128032	0.463259
POPTR_001G100700v3	13.0037	16.9276	16.7519	11.0097	4.48133	1.6145	1.52876	1.38105	0.627989	0.616034	0.780049	0.85989	0.513929	0.341091	0.206644	16.4677	17.2468	10.771	5.02168	2.86689	1.4175	1.7677	0.642969	0.518453	0.464625	0.427252	0.302612	0.465303	0.429684	0.314149	18.1435	4.72153	15.5547	4.43802	1.62602	1.04313	0.319968	0.71086	0.684581	0.422582	0.455035	0.467989	0.437164	0.254056	0.261357
POPTR_001G100800v3	3.5398	18.8746	58.6832	95.7899	120.676	132.244	145.976	146.614	166.359	147.175	147.825	144.594	135.293	153.395	122.445	32.2405	42.8106	68.6899	88.3874	96.2216	93.6317	95.1263	110.638	73.7116	120.976	119.469	119.78	118.593	107.624	113.667	17.8435	98.3631	68.2363	110.216	125.31	137.749	154.171	138.079	139.787	140.356	147.703	156.529	158.079	160.645	146.826
POPTR_001G100900v3	12.9704	14.1245	16.433	9.0979	5.63777	5.32309	3.87757	3.61324	3.54229	3.08796	3.19213	3.08502	2.79148	3.0189	3.5864	14.2829	14.5185	10.3064	6.76863	4.55773	3.38343	3.46725	1.90129	1.59122	1.73105	2.02939	1.55832	1.33028	1.31154	2.77365	15.9969	6.16786	12.0235	4.43075	3.01309	2.88993	1.91871	2.43132	2.74115	2.791	3.115	3.63887	3.97004	1.76029	2.64629
POPTR_001G101000v3	1.93894	0.306874	0.109611	0.0595029	0	0	0	0.0568332	0	0	0	0	0	0	0.0595267	0.937368	0.055635	0	0	0	0	0.0519603	0	0	0	0	0	0	0	0	1.14171	0	0	0	0.0437755	0	0	0.425503	0.0626043	0.331994	0.0514037	0.237902	0.132559	0	0
POPTR_001G101100v3	17.3035	14.7782	14.5308	11.7316	11.7614	10.1382	9.95577	12.7236	10.6509	10.8798	10.4488	10.9003	10.5884	14.2218	32.9944	15.6236	11.8345	10.7604	9.49362	8.92111	9.98058	11.3515	11.5878	16.4357	12.5169	15.0043	11.243	9.97238	13.1019	23.4693	15.1869	13.8286	12.616	10.0652	10.2592	9.34192	9.45807	12.9688	14.5872	15.2319	13.316	15.1522	18.9179	11.2199	19.403
POPTR_001G101500v3	0.719672	0.656076	1.53786	0	0.35474	0	0	0	0	0	0.0834032	0	0.084178	0	0	0.984121	1.1151	0.785098	0	0	0	0	0	0	0.0687849	0	0	0.149251	0	0	1.2713	0.625335	0.274643	0	0	0	0	0.42642	0.418261	0.221806	0.274744	0.211924	0.177127	0	0
POPTR_001G101600v3	26.9643	22.7969	19.56	7.88346	4.46672	3.87608	4.66819	5.1309	4.84006	4.0136	4.34706	4.33127	3.84086	4.12094	10.6923	23.1582	17.6643	10.1532	6.44436	4.38861	4.86018	5.53169	4.70514	8.78446	5.37167	4.23757	4.20102	4.83249	5.74691	8.42189	22.5929	2.60635	11.9771	4.07115	4.89643	4.43792	4.52032	2.31983	1.92312	2.20576	2.5313	2.53828	2.54891	2.35681	7.58531
POPTR_001G101700v3	6.42672	8.91678	10.6581	16.1108	19.5422	25.1479	20.3862	21.3542	20.9889	27.9743	23.8505	18.8579	28.9353	21.2623	21.6207	9.74272	10.604	15.7984	17.4911	22.7296	23.2525	18.2927	17.4449	13.8871	18.1814	18.1284	16.3322	14.7399	16.644	21.29	7.98742	12.8018	11.4906	19.9422	15.5209	21.9086	20.4853	15.8423	18.3761	17.2118	18.6937	19.9001	15.9987	21.6651	24.8534
POPTR_001G101900v3	28.3951	20.2989	16.1149	11.238	10.634	9.3864	9.61152	10.8864	10.0605	11.0932	9.94481	10.6479	8.93761	10.5789	18.0093	17.4698	14.8897	11.4691	11.3146	9.99795	10.7884	11.4413	9.69387	18.0468	9.1233	11.527	10.4125	11.1727	12.5471	15.9725	17.7704	7.74958	8.99185	6.57932	8.42436	9.10708	10.0181	7.33164	8.51755	9.2121	6.67159	7.87892	9.1956	8.77792	16.8706
POPTR_001G102400v3	31.9385	5.05412	12.1904	1.67771	0.445559	0.265152	1.05295	0.712193	0.0796343	0.409912	0.670436	0.985411	0.422915	0.804098	48.0602	9.82864	50.4956	13.7548	4.56427	0.664758	0.932638	1.0232	0.207232	1.64315	1.33624	3.43928	0.618832	1.04979	3.62842	39.9945	14.2787	0.811612	4.00149	0.161456	0.0195915	0.283122	0.825018	0.833141	2.38155	1.53535	1.2653	1.93424	3.05531	1.2883	6.9713
POPTR_001G102900v3	11.4031	13.0843	15.2211	13.2845	12.994	12.5667	14.6954	16.3789	15.6722	16.6262	16.2976	15.82	11.5636	12.4528	11.7996	13.8744	13.4819	11.7259	13.3694	14.1361	11.8582	15.2998	15.6926	8.08752	16.975	16.5801	14.7683	15.1012	17.1942	14.2646	11.9156	11.2069	12.1907	12.4271	13.4976	16.2651	16.2605	13.6483	16.2544	16.6985	13.5072	14.6917	15.2772	17.5152	11.1859
POPTR_001G103100v3	14.6589	15.5698	14.8179	11.4434	8.60603	9.72061	9.88234	10.9446	10.8127	9.02476	10.0968	10.0192	9.41418	9.7743	8.10069	13.7017	13.9994	11.0479	10.9154	13.4094	10.3254	12.1675	10.8456	7.26999	11.1292	11.6232	9.41612	9.65082	10.8375	7.98736	12.9475	5.7979	9.89534	8.83457	8.56487	9.85418	10.6296	5.81778	6.8156	6.99002	5.67541	6.15937	6.17763	10.1347	6.46594
POPTR_001G103300v3	11.6032	8.03147	2.31761	1.61476	1.46964	1.12446	1.53666	1.47608	2.07369	1.98234	1.99523	3.42136	2.24451	3.26234	6.80848	10.7124	3.05664	5.01145	4.11967	3.79839	2.28795	4.22157	8.41145	2.97339	7.43054	7.38663	9.85885	7.47571	9.53088	12.3073	10.106	1.89918	4.53412	3.77638	5.12352	3.61604	7.17287	3.29411	3.99195	4.35734	5.50284	4.87835	4.04976	4.21577	5.87822
POPTR_001G103400v3	3.19756	3.07378	2.01768	1.40121	1.89313	3.0392	2.21425	2.46304	2.53112	3.22132	2.73267	2.40043	3.16202	2.60708	10.5231	3.11636	1.85139	2.18859	1.79807	1.94429	2.12953	2.76887	1.83154	2.18776	2.16834	1.93815	1.60845	1.59918	1.73107	4.5647	2.92418	2.06312	1.82357	1.97925	1.83423	3.22302	2.2593	3.01069	2.77544	2.93632	3.06314	2.83618	3.69313	3.13931	9.33956
POPTR_001G103600v3	14.7138	10.7107	10.1355	7.38892	4.68014	5.1499	6.15343	4.71333	4.80053	7.40041	5.48099	6.34714	5.22457	4.03386	3.00955	9.63566	10.1285	5.86297	4.9871	5.67829	5.35779	5.7725	3.17159	6.81663	4.15504	4.47315	3.03947	3.77719	5.31098	1.7684	11.6036	5.9541	6.96194	6.16973	4.1546	4.99157	3.79573	5.36635	4.16466	5.53362	3.68172	5.22261	3.88007	3.22403	2.76326
POPTR_001G104000v3	15.9033	10.9672	7.84561	5.42837	3.22586	2.61719	2.63151	2.38476	2.27207	2.58581	2.28048	2.64086	2.39931	2.28756	4.48151	10.3187	8.23537	5.12402	3.87464	3.42053	3.34228	3.45165	2.32972	2.21844	2.4678	2.60561	1.99014	2.26308	2.27484	4.04522	13.3426	6.26296	6.00762	3.29514	2.93218	2.38132	2.37915	4.21628	4.08247	4.00645	3.45451	3.56456	4.54229	1.48007	3.22494
POPTR_001G104600v3	0.428467	0.173252	0.0703217	0.076349	0.0170322	0	0.015481	0.0145847	0	0	0	0	0	0	0	0.309278	0.0285544	0.069591	0.0550979	0	0	0	0	0	0	0	0	0	0	0	0.341821	0.0150122	0	0	0	0.027057	0	0	0	0	0	0	0	0	0
POPTR_001G104800v3	2.25789	1.61007	0.761155	1.59157	1.45094	1.61517	2.01699	1.85635	2.56275	2.00229	1.30031	1.60447	1.76606	1.97832	3.03132	0.998768	0.414954	0.813691	1.14581	1.52806	1.11537	1.8041	1.25706	1.47242	1.57551	1.65218	1.25241	1.07728	1.17787	1.70195	1.30506	1.09831	0.806156	1.85567	1.81264	1.76259	2.12673	1.3953	2.33468	1.70771	2.6441	2.07013	2.26719	2.03281	3.13818
POPTR_001G104900v3	9.05715	6.24393	3.39305	2.26011	1.95458	1.54649	1.45356	1.70224	1.87572	1.81991	1.57707	1.70906	1.46522	2.22656	5.02999	5.83693	2.67174	1.98897	1.85915	1.26257	1.65864	2.06056	1.79063	3.04043	1.5849	2.29044	2.28348	1.54192	1.56369	4.04109	5.00946	2.28071	3.0781	2.33157	2.57833	2.31111	2.59101	1.89564	2.60836	2.11095	1.89226	2.48132	2.34006	1.90217	4.10942
POPTR_001G105100v3	15.5005	13.5752	11.2329	9.90896	13.3199	13.332	12.6477	15.5798	11.9285	11.0483	13.3261	13.7891	16.3013	16.9738	27.7307	14.4377	14.6337	14.3198	12.0786	16.3126	14.2852	15.0427	12.3464	24.047	13.9359	17.0221	14.8375	15.3338	14.0323	22.0738	14.3273	18.4345	10.7073	14.3452	16.8602	16.0273	17.362	18.0553	20.4231	22.4454	19.7104	22.0944	20.858	15.8956	24.277
POPTR_001G105200v3	31.017	68.2837	110.702	204.473	276.339	330.846	217.058	155.884	149.128	281.442	260.798	210.659	264.34	203.223	191.863	49.2237	75.5998	130.695	127.526	183.818	207.756	116.542	76.7201	116.278	76.3213	77.7196	62.2084	63.8807	65.2531	123.947	54.5585	118.162	135.871	230.301	111.245	191.62	89.9948	78.8568	84.303	71.4935	92.2096	91.3124	80.8875	143.327	235.491
POPTR_001G105400v3	0.135075	0.0633804	0.0242556	0.00877819	0.0587483	0.0437014	0.00889962	0.0586904	0.13125	0.06756	0.0736658	0.117297	0.00929376	0.0828301	0.0087817	0.0197551	0.00820757	0.00666767	0	0	0.00830885	0.0153309	0.00759004	0.00918026	0.0227828	0.008857	0	0.00823913	0.0456506	0	0.0748585	0.0086301	0.0379028	0.0731789	0.025832	0.0777716	0.00777006	0.0784656	0	0.106118	0.121334	0.0233977	0.156447	0.0359886	0
POPTR_001G105600v3	29.8413	28.5151	20.3877	18.1958	16.6866	21.269	20.064	20.8508	21.8069	21.6107	18.4231	21.4265	24.8005	24.5814	42.8569	32.9018	25.1906	21.7111	20.8135	21.4463	20.3967	21.6225	25.1403	31.2658	22.8011	25.6697	27.8129	24.5172	24.8272	36.4191	29.9692	19.4795	22.8612	19.9206	24.6165	22.2492	25.0516	25.3612	26.7673	27.7573	29.3112	33.2342	31.238	24.3599	40.1035
POPTR_001G105900v3	8.77753	21.7442	22.4022	20.4354	25.5423	41.5864	36.6808	34.0536	40.7265	48.3699	49.5625	51.9505	56.0212	40.0323	42.403	4.84801	19.4397	17.5137	15.4748	21.5625	33.9092	22.896	22.4086	21.895	22.6605	26.3353	22.8034	20.6645	38.8779	32.7249	6.17975	20.8808	11.0253	27.4395	20.6561	45	29.786	28.9133	25.8672	26.5381	28.0231	33.916	32.3611	58.0252	81.8135
POPTR_001G106100v3	30.1566	11.7347	1.46911	1.18813	2.3056	0.145849	0.247514	0.264274	0.259577	0.250528	0.27317	0.0836473	0.137854	0.0767884	0.162823	7.17914	1.09568	1.24863	0.851553	0.650055	0.13865	0.0710634	0.0703642	0.170213	0	0	0	0.168039	0.0507849	0.0618828	13.151	0.688053	0.604376	0.690746	0.323295	0.0576791	0.100846	0.0581938	0	0.015135	0	0.184374	0	0.0266908	0.127821
POPTR_001G106700v3	10.3541	8.21492	3.36679	0.352634	0.0863419	0.0856367	0.122077	0.0328597	0.0514393	0.0496462	0.0180443	0.0176811	0.018212	0.0892722	0	5.27449	2.72615	0.790486	0.0853443	0.0601154	0	0.0300423	0.00743669	0.0899477	0	0	0	0	0	0	6.62864	0.152203	0.490208	0.189028	0.107568	0.0304801	0	0.0307521	0.00904911	0	0	0	0.00958038	0	0
POPTR_001G107000v3	0.154215	0.175735	0.156925	5.04309	15.2792	3.6642	2.97098	1.75749	0.577414	0.524505	0.321698	0.420297	0.108229	0.675208	0.47724	0.191712	0.12744	3.26118	6.33205	4.55919	0.709567	1.75558	0.117851	0.356357	0.0884377	0.206285	0.585267	0.0319824	0.106323	0.356283	0.399553	4.18751	0.529669	7.28236	2.45671	0.452838	0.241293	1.00513	1.93595	1.6477	0.912542	1.95273	1.51823	0.335279	0.505477
POPTR_001G107200v3	26.7462	20.9743	13.0959	9.08174	5.02068	4.71898	4.96607	6.12004	4.40753	5.04353	4.38837	4.43611	5.04585	4.17229	9.32376	19.8423	13.2198	8.72838	5.94725	4.9174	4.78679	6.28894	5.38	9.55309	5.70368	4.35456	4.97574	5.24365	5.89332	8.10398	19.7569	7.02829	11.6383	5.55831	6.40861	6.92011	6.14039	6.48485	5.34862	6.37698	5.64973	7.07501	7.72714	5.34072	8.38684
POPTR_001G107400v3	0	0	0.0640316	0	0	0.276878	0.422889	0.132801	0.415779	0.468167	0.0729254	0.357287	0.0736029	0.131196	2.7819	0.0782261	0	0	0.313559	0.138831	0	0.485659	0.420771	1.01786	0.300718	0.210432	0.210717	0.717756	1.37383	2.97364	0	0.136694	0.24014	0.0526861	0.153434	0	0.246143	0.869983	1.60915	0.581823	0.900856	1.76035	1.62619	1.19706	4.00377
POPTR_001G107600v3	1.05406	1.34529	2.35968	1.28097	0.67544	1.50733	1.7001	2.42474	2.41441	2.41988	1.46587	4.16546	2.53979	5.47214	60.8818	0.864834	5.83605	2.28209	2.8573	2.55809	2.33677	3.37611	6.04137	38.3623	9.26859	9.94023	11.0126	11.0393	21.4382	85.6084	0.372402	2.86217	2.81578	3.28304	2.99851	3.52848	3.40156	9.30587	25.4844	14.2509	11.3075	14.8679	22.0514	5.78638	16.0756
POPTR_001G107800v3	0.604146	0.219052	0.167662	0.879821	0.135361	0.664567	0.55365	0.347729	0.393136	0.321058	0.190949	0.498949	0.0642411	0.572545	67.3787	0.204829	2.15586	0.0460888	0.246309	0.333224	0.402032	0.476873	0.445948	0.412467	1.31234	4.10188	2.51351	1.22445	2.01952	142.027	0.0323402	7.18827	0.235795	0.321894	0.245517	0.215032	0.187981	8.65091	52.7956	15.8835	16.5379	17.6489	17.3025	0.74629	5.66536
POPTR_001G108100v3	75.8499	75.5356	54.3664	67.5349	78.2491	91.6897	73.8376	69.8647	67.2938	84.1421	87.8902	73.1709	100.254	59.9693	53.4966	5.80766	77.0531	81.8006	98.9588	82.6753	97.1189	100.802	79.3601	60.2402	72.8856	88.333	76.4122	74.0931	81.8777	64.1132	20.8393	52.0107	38.5057	43.8109	42.3321	58.7982	37.0008	49.0839	53.4064	52.7608	54.6302	57.6726	63.0096	59.0386	56.6156
POPTR_001G108200v3	7.46944	5.94	8.49486	8.67134	9.49991	9.84219	10.469	8.8513	7.52182	8.2573	7.12878	10.9542	9.18064	12.7209	34.2798	8.7642	9.6343	8.43006	6.70757	6.65347	5.51358	10.4238	7.4595	16.7064	8.93348	9.72874	9.09543	9.54709	9.98284	21.0779	6.20932	8.1129	7.22153	6.95625	6.55795	8.07346	9.49182	11.8534	13.1626	13.9727	10.9602	14.747	14.8448	11.4341	21.3137
POPTR_001G108300v3	2.55639	1.5931	1.99162	0.794322	0.369168	0.724983	0.425024	0.400416	0.461866	0.955214	0.231454	0.680384	0.840974	0.603775	5.65076	1.63863	0.969619	0.418989	0.417979	0.264376	0.229732	0.327549	0.534184	0.461502	0.496304	0.890502	0.445855	0.476319	0.504879	1.552	1.43473	0.694152	0.609734	0.585261	0.584372	0.527805	0.527323	0.197228	0.208931	0.492431	0.190612	0.382274	0.172042	0.452297	4.02399
POPTR_001G108500v3	0.791924	0.95883	0.218247	0.473907	0.894563	1.37928	1.20116	1.1142	1.27181	1.50804	0.879525	1.16158	1.54382	1.34152	0.893488	0.717846	0.545355	0.581484	0.986535	0.855391	1.22494	1.75084	1.37113	0.743419	1.52958	1.23218	1.3996	0.838285	1.32705	1.28209	0.680039	0.519671	0.598135	1.2156	1.34095	1.63101	1.69406	0.928686	1.15063	0.728833	1.30693	1.166	1.70546	1.3152	0.795255
POPTR_001G108600v3	0.0377462	0.215066	0.460912	0.396163	0.0232573	0.186846	0.105696	0.278812	0.16627	0.200593	0.218721	0.535796	0.0441506	0.137721	0.083436	0.0703858	0.350915	0.554316	0.244515	0.124916	0.0789434	0.182077	0.576912	0.30528	0.0541156	0.315568	0.210664	0.078281	0.238553	0.158554	0.155584	0.143493	0.342114	0.189622	0.0153396	0.0554189	0.110737	0.149102	0.0877498	0.155114	0.144101	0.0833642	0.0696761	0.0170966	0
POPTR_001G108700v3	2.83881	2.27643	2.28955	0.906033	0.570087	0.55515	0.141318	1.10946	0.949438	1.31864	0.82857	1.09844	1.03304	0.767239	0.557781	2.90166	2.21559	1.12935	0.649655	0.556722	1.03351	0.933192	1.34584	1.04471	1.64806	1.57049	1.59609	1.56996	1.4981	0.618308	2.22878	1.2105	1.40435	0.633826	0.529827	0.638054	1.31607	1.37056	1.41766	1.87949	1.38479	1.54806	1.65616	0.933395	0.81088
POPTR_001G108800v3	3.57963	1.19888	0.887783	1.28989	3.49416	5.53245	8.6799	11.7515	14.7367	12.9548	14.8988	32.9421	15.7575	25.3858	5.1758	1.53118	0.583141	3.03619	4.62873	8.54862	9.48564	15.1505	19.9283	18.7077	21.9873	32.2364	24.9763	22.2047	27.0237	11.2638	2.14559	19.0777	0.526352	9.91519	23.4423	8.76563	23.7761	14.9636	7.39705	13.1943	8.64514	5.92225	6.09454	16.1553	8.23764
POPTR_001G109400v3	7.8589	9.26564	2.10623	0.710626	0.650377	0.598701	0.57267	0.452495	0.381416	0.464533	0.372719	0.20602	0.35689	0.266496	0.0455711	2.9217	2.06996	1.02418	0.813623	0.545815	0.689878	0.723972	0.110284	0.228669	0.0394092	0.0275771	0.00920484	0.205227	0.170565	0.0259798	5.96295	0.40306	0.928378	0.186422	0.127348	0.177576	0.249993	0.21988	0.287563	0.237216	0.149539	0.13356	0.0811856	0.0298811	0.0874493
POPTR_001G109700v3	10.5564	17.4331	21.3382	5.79177	1.40951	1.86109	1.14769	1.35783	1.20712	1.317	0.718013	1.02828	0.891918	1.36626	0.395051	22.2174	14.3013	5.11914	1.25865	0.972608	0.573129	0.620706	0.113815	0.192724	0.159429	0.292188	0.132993	0.56832	0.136908	0.150144	17.0343	0.672935	9.50301	0.897819	0.600403	0.326537	0.652478	0.0470645	0.0830951	0.563062	0.432114	0.403482	0.146623	0.215863	0.505392
POPTR_001G109800v3	1.10939	0.611438	0.796854	2.18691	3.71707	4.41077	4.31251	5.63133	4.53545	6.00345	5.07547	3.40886	4.85971	5.17021	4.90449	0.910404	1.1909	3.54128	5.18842	8.31059	8.09797	6.35867	5.33334	4.54903	4.45616	4.58283	4.07105	3.78193	2.82449	4.30976	1.1784	4.17403	1.77786	4.85069	5.45724	6.18873	6.19017	4.14593	5.84074	3.82888	5.51548	5.83441	4.41689	7.24493	6.08142
POPTR_001G110300v3	4.62708	22.5414	38.2741	16.5222	3.8721	4.34606	4.20254	1.81872	2.59886	2.15598	2.21255	9.25921	3.0395	5.23819	4.49853	25.3984	23.2682	16.0655	4.57169	2.8812	3.93743	3.21046	1.3298	2.22115	2.17956	2.0247	2.17544	1.51227	0.761729	3.67562	11.2106	6.46572	31.6351	3.78531	1.70259	1.23282	1.05018	1.80681	2.46573	1.34845	1.16413	1.53238	1.10946	0.876742	15.1587
POPTR_001G110700v3	0.024268	0	0	0.0536218	0.119622	0	0.0815454	0	0	0.257933	0.253119	1.5157	0.0283856	0.0252985	0.0268216	0	0.225613	0.0814592	0	0.187395	0.0507548	0.0234124	0	0.25235	0.927796	0.0541032	0.16253	0	2.45395	0.101939	0	0.579889	0	0.467334	0.0197244	1.99529	0	0	0	0	0	0	0	0.285788	0.0935812
POPTR_001G111000v3	0.513975	0.567946	1.29959	3.35537	9.69249	16.533	17.4625	22.4009	22.0572	20.1626	19.7827	26.4945	15.3757	24.4357	25.838	1.27789	0.981397	4.1301	8.16456	11.4598	14.3488	15.4315	16.9609	12.3267	19.3522	21.1636	18.3238	15.7304	18.5232	22.8	0.862083	11.8925	1.72369	12.897	19.0138	22.8367	25.3746	19.3798	22.1229	21.8733	18.1649	22.4161	28.7117	30.2214	24.6695
POPTR_001G111500v3	9.99415	45.447	71.0917	15.437	2.4223	1.28954	1.29979	0.649753	0.886734	0.57894	0.425415	0.268937	0.650976	0.851752	0.143962	71.0856	65.7704	24.2559	4.86205	2.09001	0.532458	1.63362	0.192295	1.24501	0.441394	0.541186	0.0264351	0.564826	0.217707	0.584448	38.224	0.270092	38.2755	1.28888	0.365727	0.220217	0.0694787	0.0467752	0.0275281	0.170314	0.0339045	0	0	0.0107268	0.0228312
POPTR_001G111600v3	2.252	2.84412	5.8092	3.86667	3.51754	3.92886	4.01655	5.02515	6.01832	4.19251	3.29142	4.1862	2.55022	5.08404	2.56824	5.97359	3.79312	3.06942	2.47306	1.75638	1.97996	1.42534	2.21974	1.62414	3.83872	3.19785	2.38563	2.60292	2.81847	2.98249	3.96973	2.6018	3.48966	3.48284	3.13612	2.79393	5.52666	1.89813	2.20083	2.5199	2.68324	2.30203	3.03611	3.76821	1.77
POPTR_001G111800v3	8.88679	7.95512	6.88231	9.52047	12.1127	13.5012	12.4596	11.4759	13.9497	14.0359	16.8288	17.6898	15.0225	14.1446	15.2938	7.09464	8.64482	11.3079	12.4693	14.6934	16.4415	14.2491	12.8722	13.7501	14.0772	15.1825	13.0642	12.4371	15.3055	12.7694	6.30626	19.1585	8.71565	14.7599	14.2439	16.829	13.4915	17.6543	12.7616	14.1417	13.7999	12.6957	14.7472	11.8221	14.2986
POPTR_001G112000v3	18.147	21.5613	24.4694	12.8843	8.52108	5.88451	7.14777	7.27844	5.89106	5.44805	6.00022	4.96139	5.11034	6.43736	9.41041	22.4738	19.0473	11.6053	6.34269	8.69046	6.11568	8.06492	5.32371	7.43278	5.67192	4.85101	4.95358	5.72547	5.21801	8.12849	18.4136	8.18304	21.7277	8.84273	8.3184	6.51564	6.02189	8.68011	9.87694	9.04774	7.9621	10.3457	10.6262	8.41421	8.90474
POPTR_001G112100v3	0.733755	1.37254	2.77527	3.80848	8.08667	8.81762	9.19547	8.82376	11.2058	11.0359	9.40202	7.05892	8.98736	9.94386	3.96302	1.72106	1.6446	2.79987	4.27716	3.84858	4.41559	3.67298	5.64703	0.767792	6.03391	5.95692	4.99143	6.58933	5.39291	5.19025	0.505429	6.52609	3.98893	9.58619	12.9853	7.92729	12.2253	10.9922	8.75421	9.10276	11.1387	10.7118	10.086	13.1307	3.21652
POPTR_001G112600v3	3.37802	2.75252	3.60369	4.53456	7.4974	5.15426	5.16687	5.23183	4.2	6.46646	3.28339	3.5679	5.20451	3.52146	18.7075	3.86071	2.88906	2.56038	3.38462	3.48597	3.01967	4.20506	1.26645	6.04323	2.10036	2.49008	1.35822	2.18455	1.73211	7.97206	4.83372	4.06355	2.04459	3.49738	3.39506	4.8174	2.14898	4.91419	6.56528	5.39219	4.99201	7.52737	4.24642	7.15659	21.8504
POPTR_001G113000v3	41.1665	82.0991	144.614	203.322	232.829	233.133	255.32	236.35	241.775	208.77	226.764	234.289	219.295	232.521	81.6904	101.258	160.266	206.805	252.295	248.329	238.634	219.359	207.597	147.751	197.211	200.044	212.499	216.75	213.742	134.913	80.3428	250.981	190.826	269.802	255.985	219.199	235.959	227.041	169.741	200.782	207.517	174.012	170.516	170	105.68
POPTR_001G113100v3	161.767	68.6335	11.7944	11.7424	3.68844	4.77074	5.5248	6.75189	5.78508	5.97296	7.27378	3.53767	3.46526	6.46333	7.02124	31.9313	8.48671	13.2122	8.15744	6.67099	2.47523	6.48237	1.15243	4.99325	0.437874	0.851136	0.272733	0.443386	0.614167	3.91295	51.1114	9.90222	9.0185	7.0451	3.27676	4.72336	4.56971	5.24809	3.14186	5.22434	5.01374	7.85837	11.2005	1.34186	1.73719
POPTR_001G113200v3	13.4712	10.8839	9.75062	7.21797	7.24596	5.88632	6.20272	7.45221	4.89931	6.31573	5.76881	6.42993	5.38572	7.16755	12.0347	12.8017	10.6052	7.17954	6.9142	6.31482	5.2379	6.75323	5.94381	7.44073	4.4306	6.76256	7.08427	5.25847	5.57688	7.67769	11.2848	8.71818	9.3498	6.46004	8.47097	6.88208	6.3586	6.11397	10.1979	6.96774	7.66074	6.16106	7.65716	6.22841	11.3072
POPTR_001G113900v3	10.7201	11.0489	23.1432	27.0517	18.0618	13.9868	20.6179	16.1259	17.3565	12.6944	14.2424	18.8342	12.1345	12.3954	13.6268	16.6335	22.3531	23.0367	20.4791	17.6797	15.8834	19.8117	19.3754	13.7074	27.9034	20.9194	24.11	25.9559	30.7344	17.5009	12.2488	10.9646	33.6774	20.9245	19.9016	18.8116	16.9085	12.9638	13.9912	13.7324	12.9859	11.3875	12.3575	13.0605	11.6168
POPTR_001G114100v3	4.8794	5.87836	6.65803	4.03376	2.65557	1.84235	1.73837	1.86159	1.89359	1.74451	1.48809	1.88924	1.08399	1.60629	2.73961	8.45324	6.70112	5.12529	4.02821	2.98075	2.80226	2.17594	3.45578	2.77364	2.44387	2.46439	3.00364	3.67027	3.07925	3.8225	7.49519	1.94041	6.87097	2.4774	2.56827	2.42623	2.05277	1.37831	2.51785	1.91566	1.40667	1.34807	1.67635	2.15442	3.88585
POPTR_001G114600v3	19.5011	22.5511	35.2828	52.4014	40.5011	42.6856	41.1163	39.4569	35.4576	39.5325	44.6189	39.4953	40.0593	41.1807	68.1003	29.9823	29.51	45.2957	41.2306	44.3813	43.1039	30.0078	29.9302	23.1805	26.5065	28.7807	26.3276	29.4345	24.7642	49.0118	27.5625	41.2568	46.846	52.3655	46.3155	49.7705	45.9823	39.0858	38.8205	36.168	45.0803	43.2144	37.4925	48.7314	84.3501
POPTR_001G114900v3	1.71487	0.515382	0.402691	0.374748	0.232223	0.290211	0.274395	0.159082	0.0415049	0.320465	0.196553	0.299594	0.220421	0.0785795	0.229104	0.28112	0.155728	0.790688	0.206586	0.561277	0.374417	0.763571	0	1.02333	0.0360228	0	0	0.195408	0	0.0791578	0.665784	0.470766	0.215747	0.189337	0.137848	0.202897	0.0368566	0.223317	0.459993	0.251681	0.233811	0.0138731	0.231904	0	0.163503
POPTR_001G115100v3	12.1667	8.55855	5.22043	3.89732	3.40059	1.51255	1.96499	1.42094	1.18006	0.957505	0.879192	0.753807	1.5196	1.13685	3.34339	7.27364	5.40719	3.29452	2.76906	1.63191	0.882569	1.36315	0.751866	0.964174	0.81573	0.761091	0.571592	0.77683	0.773664	2.61906	9.69368	3.79037	4.78603	2.91391	1.81898	0.95604	0.85316	2.3131	2.01716	1.98744	1.99114	2.25493	2.17059	0.833267	2.26721
POPTR_001G115600v3	4.3425	4.24937	2.26448	3.84068	3.58727	2.13038	2.11532	1.67552	1.31144	1.87941	1.01766	1.61188	1.30852	1.63019	4.58673	3.0805	2.08751	2.42265	3.65639	2.10987	1.30822	1.61309	0.850318	0.931183	0.678334	1.03248	0.85933	0.561305	1.06432	2.65276	3.32908	2.31257	1.37717	2.63876	2.33669	1.43644	0.846959	1.16416	0.810969	0.803275	0.746242	0.823572	1.9244	1.52556	5.09087
POPTR_001G115800v3	2.02305	1.75035	2.63042	4.22173	5.74775	5.21315	5.32918	6.74028	5.48712	4.43976	4.51538	4.42448	5.71856	5.46765	9.13002	2.79438	2.14779	4.36992	6.6272	5.16592	4.19189	6.36116	4.41973	6.51443	6.03352	4.44755	6.08447	3.70996	4.77841	7.53401	2.13982	9.37933	2.93089	8.81422	9.48508	8.92904	7.38218	8.00981	8.60048	7.54373	7.59809	8.06722	9.17456	6.85537	11.6295
POPTR_001G116500v3	16.3925	9.96871	5.22385	2.2969	0.748896	0.703687	0.591126	0.725658	0.5988	0.849893	0.518953	0.617473	0.823074	0.350108	0.866102	8.66822	6.22803	2.87198	1.38663	0.688037	0.585333	0.941159	0.443034	1.05323	0.840704	0.837874	0.571241	0.779424	0.643189	0.520629	10.5848	1.32015	4.95883	0.830193	1.33884	1.04879	1.04784	0.631734	0.706397	0.492902	0.290007	0.835922	0.669146	0.478083	0.555033
POPTR_001G116700v3	6.79531	7.06497	4.6692	6.88819	9.28031	12.9848	10.946	11.3102	14.6193	13.8491	14.6948	9.42699	13.1515	8.54445	6.73609	6.70579	6.58516	7.05448	7.50525	10.3941	11.7944	9.09015	5.98932	3.19714	8.5705	6.05199	5.9429	6.42887	5.03114	4.96577	5.40384	7.15244	5.5474	11.8189	7.9999	12.9596	9.00867	11.2766	10.7487	10.5797	11.6672	10.8561	10.2159	12.8508	6.65225
POPTR_001G116800v3	56.787	59.7546	51.2634	30.7616	31.789	34.8916	28.0516	26.2443	25.287	30.885	35.4325	21.8719	38.576	23.4912	24.1001	46.1042	40.4365	35.7523	31.3346	33.1017	31.5484	23.4585	19.7468	13.7263	19.3266	19.9096	15.0557	15.6418	15.1534	14.6625	43.7986	18.5954	39.1353	39.0422	28.2064	38.1122	21.8555	13.9027	15.7455	14.8197	15.7548	16.2062	14.7481	35.7965	27.1327
POPTR_001G117000v3	11.4241	1.40446	0.0643144	0.122197	0.155772	0.0347626	0.318567	0.0333469	0.174006	0.0167941	0.0732475	0.287092	0	0.131776	0.157173	4.0268	0.979316	0.397788	0.157472	0.174305	0.0165233	0.350609	0.120751	0.839788	0.815524	0.475562	1.07587	0.819234	1.30727	0.232304	6.62458	0.0171622	0.361801	0.119067	0.269696	0.185592	0.108163	0.109228	0.606096	0.0162331	0.120645	0.314075	0.330562	0.171764	0.121862
POPTR_001G117800v3	3.43025	2.36478	1.89953	1.54937	0.875778	1.58437	1.13565	1.36987	1.01221	1.35964	0.922453	1.37735	1.60712	1.75832	3.83309	3.22766	2.62324	1.16096	1.20878	1.16028	1.04045	1.36212	0.289657	1.53275	0.570579	0.676014	0.359619	0.442163	0.62064	1.6419	4.50839	2.19222	2.40476	1.7137	1.46332	1.93846	0.926646	0.402381	0.914193	0.963761	0.461233	0.851063	0.45478	0.781133	3.33429
POPTR_001G118200v3	6.20459	4.98364	3.79254	10.4963	18.4776	38.7942	38.4277	43.8525	59.6084	72.2195	35.8279	34.6418	43.5818	70.2503	252.917	6.61514	1.76919	3.48015	3.20982	5.48982	5.8687	9.58149	14.2926	9.81963	11.5722	15.2975	12.2281	11.4602	13.1575	90.7441	6.01302	39.8379	4.14162	9.28051	17.0987	35.0887	65.4785	135.682	121.39	143.775	171.894	186.388	205.149	119.154	313.695
POPTR_001G118300v3	29.3308	49.5912	96.4357	132.379	168.684	187.82	216.765	232.044	251.769	229.512	210.255	188.836	201.239	210.397	249.275	62.4642	72.5483	103.904	134.474	147.428	138.409	152.534	186.971	75.2436	198.134	180.958	179.812	204.76	178.711	209.512	37.7311	116.45	100.339	143.737	172.067	201.987	245.302	197.662	210.883	214.139	214.847	223.848	230.593	268.04	219.994
POPTR_001G118400v3	3.19935	8.22043	14.3597	20.0369	25.614	27.7623	33.1529	36.0071	39.4738	36.0835	35.6605	35.8914	35.7891	41.3076	42.691	11.6024	13.4824	22.3674	29.9045	32.4717	34.2232	38.5425	51.7798	38.0126	50.601	51.3596	51.5998	48.791	40.3221	40.3705	6.14364	0.984941	20.132	28.3483	34.8066	31.754	49.3213	8.13009	7.28367	8.57301	6.75849	7.756	7.63606	44.6822	36.3927
POPTR_001G118800v3	0.638293	0.229693	0.717876	2.9506	10.598	7.81581	8.29695	6.91261	4.36545	3.33849	1.9661	0.724831	2.29872	0.910542	0.0185647	1.52433	0.659336	1.45184	7.08102	4.18764	2.98606	4.9263	0.256728	1.39732	0.208707	0.149791	0.0187492	0.104506	0.15441	0.0352786	0.731916	4.92593	0.480763	6.89124	5.57015	2.31819	1.24838	0.331755	0.234294	0.0345131	0.144282	0.247316	0.0413415	0.182593	0
POPTR_001G119000v3	0.511918	0.0897462	2.16379	6.04713	8.88022	8.8799	5.51329	5.11097	4.50994	4.64571	1.82543	1.5651	1.47391	2.75038	16.4513	3.72042	1.99315	4.75845	6.39681	5.25614	2.75896	5.85044	0.677089	2.68433	1.54312	2.54591	1.01095	2.40914	2.08144	8.51861	4.08097	7.57039	3.30608	7.22048	4.41678	1.34902	0.924198	0.933297	1.92242	1.69912	0.826823	1.82634	1.74453	0.499404	6.60542
POPTR_001G119800v3	11.0182	4.68556	12.045	55.6327	96.9523	109.199	140.776	180.672	174.164	174.62	176.518	152.671	176.93	187.933	92.4041	9.11671	9.02793	29.1423	65.5648	83.0783	87.1494	119.091	139.258	137.73	131.799	126.769	156.584	168.868	141.395	118.472	9.93623	103.859	19.2578	102.878	136.659	196.388	205.782	215.472	210.998	238.935	226.048	210.438	221.436	229.742	116.653
POPTR_001G119900v3	0.564612	0.689355	1.31322	2.22777	3.08127	3.99266	2.66513	3.53217	3.41975	4.50074	4.20642	4.62552	4.5757	4.79278	8.2906	0.752029	1.58304	2.43669	3.33595	2.62482	3.03646	4.27982	4.04509	4.38003	5.85901	5.39464	3.24117	5.98015	13.3927	6.268	0.712421	3.11006	1.88535	3.41043	3.73678	7.26329	4.53542	5.8147	4.07835	5.96626	4.27246	4.39409	6.84891	6.4664	7.46479
POPTR_001G120200v3	6.25533	4.58431	3.17078	6.39698	6.13237	6.57398	6.9543	7.72947	8.1434	8.87288	6.81815	6.02074	6.1199	6.54519	3.34112	4.42294	2.81042	4.3516	4.17148	4.8226	4.15822	4.12788	3.88734	3.7077	3.66725	2.38476	2.6216	4.02688	2.37814	3.39436	3.64228	2.62676	3.50533	5.70468	6.7663	7.32905	6.04891	1.88306	1.4596	1.17061	0.99872	1.28394	1.40221	3.72854	3.42992
POPTR_001G120300v3	32.7235	39.0925	27.6021	9.19607	2.78931	2.10167	1.74471	0.963099	0.58966	0.491501	0.775674	0.594229	1.22414	0.342525	0.0268998	30.9525	27.5799	9.33385	2.59538	1.93311	1.31075	0.892264	0.197621	0.773318	0.3722	0.339131	0.135836	0.214522	0.181786	0.0511179	34.6106	3.56879	20.852	3.04653	1.68146	0.905265	0.618826	0.913343	0.636538	0.375066	0.74333	0.851094	0.179709	0.19843	0.187708
POPTR_001G120400v3	42.662	39.551	30.8155	16.5696	12.6756	11.6312	10.6446	12.1688	11.0109	11.391	11.2543	11.318	12.5359	14.5193	20.5481	37.9843	34.3672	18.4698	14.5331	15.1175	13.7962	14.7928	16.1425	18.6941	16.0141	14.475	15.5821	16.3305	14.6093	20.4296	43.8276	11.1202	21.4558	12.5841	13.2415	11.8816	11.7927	11.9088	11.6407	12.9304	10.3965	11.2412	13.13	11.8355	16.3064
POPTR_001G120500v3	1.85515	0.891205	0.980888	0.221029	0.0448256	0	0.0203715	0	0	0	0	0.0206536	0	0.0379202	0	0.904401	0.356961	0.137363	0.0543776	0	0.0190192	0	0	0	0.104301	0.020274	0	0	0.0208991	0	1.24231	0	0.364396	0.0761404	0.118261	0.0178022	0	0.0179611	0	0.0186852	0	0.0133895	0	0	0.0175337
POPTR_001G120900v3	14.3931	20.1157	18.0952	9.76548	7.84011	6.51088	7.47653	6.57591	7.22163	7.53802	6.66305	7.12112	5.94723	8.79329	10.2161	19.0272	14.8138	11.4108	6.99017	7.10458	6.03953	6.62839	7.65911	8.88722	7.26463	8.19642	6.82506	7.61112	8.3443	9.59731	15.2615	8.73695	13.5826	8.1322	9.43076	6.77602	8.9117	9.95217	8.59236	9.14797	8.88419	8.87797	8.03793	7.39312	10.0924
POPTR_001G121400v3	7.88789	5.00689	1.49033	0.67034	2.08843	1.47298	1.17175	1.85456	1.68199	1.28979	1.60034	1.33053	1.54179	1.17781	0.554986	3.01716	1.31837	0.948112	1.91834	1.54639	0.722016	1.25148	0.959351	1.95809	1.23985	0.979553	1.12101	0.759349	0.985716	0.483378	3.42498	1.52259	0.878307	2.59267	3.09501	2.58038	2.78263	3.32658	2.48064	6.0186	3.7142	3.95857	6.79741	1.51627	1.04886
POPTR_001G121600v3	5.60733	3.40956	0.834451	1.10186	2.18495	0.438839	0.372366	0.257258	0.0732213	0.117782	0	0.0755046	0.0777715	0.0924179	0.146973	4.3257	1.19049	0.911334	1.52407	0.513428	0.208589	0.384874	0	0.0256072	0.169466	0.0247055	0.049478	0	0.0254674	0.0698235	5.16802	1.70916	0.211451	1.52165	0.342262	0.108467	0.108368	0.109435	0.0515239	0.045539	0.0211528	0	0	0	0.064099
POPTR_001G122400v3	9.19594	8.39391	10.825	7.21275	4.87301	2.98522	2.64015	3.46911	2.22006	2.9503	2.46212	2.88803	2.68452	3.97683	6.01588	10.815	7.52881	5.99913	4.00277	3.35291	3.08112	3.48585	2.66643	3.18925	1.97129	3.05966	2.30218	1.97788	2.10267	3.95724	7.37813	4.48034	9.43921	3.31091	2.73509	2.50449	1.86528	2.94032	2.70381	2.4694	2.90089	3.64181	2.93888	2.78146	5.26233
POPTR_001G123000v3	1.5946	0.881832	0.501101	0.803123	1.82054	1.26397	0.787967	1.26198	1.49779	1.39573	0.951171	1.25158	1.48115	1.1245	2.53992	0.932854	0.847808	1.14134	0.747845	1.24168	0.514962	1.35739	0.873623	1.62563	0.986174	0.522795	0.785255	0.656538	1.13172	1.18203	1.13227	1.29898	0.805414	1.68852	1.41041	0.986971	1.10073	1.27367	1.36287	1.71048	2.08142	2.29604	1.21203	1.25332	3.3684
POPTR_001G123100v3	0.387595	0.356741	0.24271	0.872887	0.808301	0.93471	1.21891	1.28991	1.90433	1.7112	1.76219	2.38693	1.11596	1.33648	2.05952	0.5189	0.723751	0.362785	0.68341	0.592014	0.732682	1.0355	1.39556	0.861196	1.46757	1.03028	1.51423	1.62311	1.57594	1.51852	0.790025	1.06865	0.668461	0.873711	1.58725	1.25486	2.15756	2.66462	2.166	3.03241	3.00207	2.67781	2.3482	1.79607	1.79642
POPTR_001G123700v3	3.37626	2.6733	0.967769	0.332727	0.107432	0.0523089	0.0798938	0.10872	0.0698228	0.143202	0.0551095	0.0990002	0.120513	0.0330482	0.0175189	2.85723	1.20346	0.525412	0.229057	0.166114	0.223771	0.160567	0.128704	0.173983	0.113626	0.21203	0.0442327	0.0575279	0.063749	0.0582599	2.1654	0.430413	0.945172	0.199073	0.173925	0.0387874	0.108506	0.109574	0.175034	0.170987	0.196668	0.180873	0.117038	0.014359	0.00764049
POPTR_001G123800v3	41.9176	63.151	62.4362	40.6028	42.6273	53.9779	44.3028	65.5955	65.2809	100.93	100.959	64.2621	108.833	96.3491	190.786	61.9007	56.5399	45.3505	43.8971	65.5727	72.9321	55.027	98.0507	45.7352	89.5646	122.254	105.304	130.694	109.118	221.765	49.0891	46.5025	44.5703	42.8083	43.8416	91.0634	89.3064	99.6841	131.189	130.668	135.442	155.953	138.114	195.416	266.585
POPTR_001G124200v3	10.9384	13.7434	24.1641	27.5255	56.8711	58.4153	55.7099	70.2369	51.7808	89.2913	104.066	64.4387	62.9449	68.099	63.2563	27.2245	35.1902	63.3377	82.5689	101.651	118.791	73.2505	104.38	34.0161	94.9314	112.12	106.342	127.49	104.955	116.431	35.688	85.0304	21.6873	31.1756	27.1181	90.0078	56.6934	110.659	142.308	108.172	125.313	132.664	95.2125	114.397	67.7075
POPTR_001G124300v3	22.0052	23.2985	24.6911	25.5481	26.7351	31.8165	37.9733	40.406	43.6216	32.5374	38.224	43.154	36.9653	33.9978	28.9285	29.0833	27.1405	32.4266	42.9041	45.6816	46.0956	52.1427	52.6133	16.7379	51.1041	47.9553	49.0469	46.6729	48.0899	37.8912	25.3027	31.8172	27.7761	33.7347	38.3384	41.3355	46.6654	43.2249	44.602	46.8883	43.8073	40.8567	46.5439	37.658	28.2017
POPTR_001G124400v3	11.0446	15.2406	11.8313	8.74632	4.73171	3.03731	2.02957	2.29903	1.44908	1.71955	1.87496	1.17582	2.01853	0.877015	0.119207	10.4585	15.843	7.80198	5.24554	4.09294	4.08294	2.4557	1.79274	1.64495	1.44324	1.63512	0.698275	1.14079	0.768408	0.181224	13.1086	6.16206	9.15831	4.94877	2.78772	1.39354	1.30789	2.25808	1.17848	1.52914	1.62645	1.34985	0.663654	0.254034	0.166367
POPTR_001G124500v3	13.8748	12.8332	11.9278	11.6693	12.8121	14.6147	14.4896	16.6215	16.3129	18.326	13.8191	16.1112	17.1975	20.8327	34.7982	13.4281	10.2074	10.7013	11.4802	13.2757	13.9703	15.8177	14.625	21.7287	16.603	20.1636	16.6786	15.4941	16.5353	27.5563	14.4112	15.5298	8.88342	11.2472	13.7599	13.4546	14.414	16.1551	21.1113	20.2471	19.7228	19.0199	24.2756	18.3865	29.7497
POPTR_001G125000v3	2.2732	0.904076	0.274828	0.0745959	0.0346691	0.0495158	0.0126046	0.0771864	0.0743564	0.0299019	0.0195626	0.0127792	0.0658143	0.017597	0.0435316	0.818396	0.232489	0.0849914	0.0224303	0.0993119	0.0706075	0.0488551	0.0591243	0.0585094	0.0484013	0.0250885	0.0376838	0.145865	0.0129311	0.00590883	1.19938	0.226124	0.0966279	0.0282666	0.146345	0.0936265	0.0330145	0.0500093	0.117726	0.0867092	0.144995	0.140838	0.131562	0.0305826	0.0216975
POPTR_001G125700v3	6.25033	5.58217	6.10706	5.37608	4.98383	5.66213	6.29829	6.28736	6.33531	6.5857	4.63687	5.24348	5.5274	4.89244	10.4337	8.33466	5.81969	4.90022	5.42079	5.23679	4.55715	6.06125	4.93765	4.47286	4.84737	5.05066	3.91082	4.45163	4.436	7.42674	5.47605	3.53533	5.0037	4.08336	5.28226	5.87438	5.38257	4.32496	5.43003	5.2881	4.71655	5.17457	5.40283	5.97547	8.13138
POPTR_001G125800v3	4.34087	5.55024	5.71981	8.19337	8.83079	9.97085	11.2075	9.23874	9.46342	8.72691	10.1466	10.6274	8.67459	8.45214	5.46442	4.62803	4.80317	5.8777	7.99226	8.48948	8.26308	7.21156	6.97192	4.99837	6.39918	6.47903	7.42403	8.17848	7.40588	5.26931	3.44851	6.84048	7.76342	9.96709	10.1778	9.88034	9.51158	8.54444	8.1415	7.75513	9.01618	7.38795	6.95353	8.86427	6.66725
POPTR_001G126100v3	11.3354	8.93049	4.58559	2.29969	0.792036	0.160684	0.261782	0.408473	0.209122	0.395903	0.0253931	0.132704	0.102516	0.17512	0.339036	8.56208	4.74552	2.69678	0.684216	0.483418	0.145115	0.408682	0.0627922	1.20673	0.0418848	0.122123	0.269034	0.0984563	0.125889	0.245438	12.5753	0.864692	2.30647	0.544254	0.427414	0.278808	0.414258	0.129829	0.365055	0.270126	0.104561	0.284976	0.395475	0.072779	0.168986
POPTR_001G126300v3	0.30983	0.529595	0.963335	0.95082	1.35752	0.643765	0.886855	0.508569	0.549705	0.622016	0.578491	0.87959	0.765065	0.663916	0.152192	0.72753	0.462286	0.418885	0.377392	0.474696	0.341993	0.597812	0.411062	0.715946	0.625162	0.633175	0.595607	0.660399	0.415354	0.451893	0.445961	0.186956	0.738988	0.922351	1.06325	0.994023	1.21194	0.118987	0.0200075	0.141468	0	0.0760304	0	0.249481	0.215719
POPTR_001G126400v3	26.1537	19.0645	17.2449	19.3828	20.7693	21.0481	22.37	21.4022	23.3008	21.0542	20.8896	20.6276	19.9043	16.0254	15.7473	21.5017	17.4178	19.9946	20.4297	19.9526	20.0497	20.8093	20.0785	11.0493	17.7101	17.7325	16.6224	16.3346	17.6911	14.7261	21.986	25.0118	21.7332	27.0409	27	25.5233	21.0553	25.0847	23.6296	24.1996	21.8744	21.7777	23.7474	22.5186	15.2685
POPTR_001G126500v3	1.18157	0.673221	3.57161	0.908645	4.13973	0.802779	3.82758	1.85799	0.867457	3.60743	1.1948	1.24968	1.12461	0.990222	3.12391	1.00804	4.92995	3.169	0.773485	0.766716	1.50208	1.27401	3.81763	2.8374	0.553588	0.736024	0.956835	2.88286	0.652233	0.705555	0.886737	3.01966	1.31516	1.24146	0.696723	2.70988	2.5035	0.663496	2.43714	2.52297	0.652294	2.09787	0.855321	0.650604	1.64161
POPTR_001G126700v3	3.8141	3.0066	1.58583	0.362474	0.505389	0.857157	0.719665	0.677997	0.767784	0.944439	0.903049	0.776203	0.511685	1.01183	1.13318	2.29426	1.08734	0.894807	0.640332	0.633377	0.61471	0.817695	0.848826	0.947691	0.692505	0.777172	0.595114	0.963942	0.691177	0.775224	3.2199	1.05423	1.03036	0.732544	1.13334	1.33808	0.949169	0.580509	1.46191	1.12356	0.626272	1.02654	0.757043	0.767798	0.80392
POPTR_001G127000v3	4.02952	3.41196	2.76202	1.97856	1.48278	0.123126	0.658194	0.383862	0.431419	0.267673	0.259435	0.285989	0.196384	0.058342	0.0927818	3.33951	2.31243	1.8316	1.58959	1.11127	0.43893	0.512927	0.0801916	0.129324	0.187218	0.12477	0.406052	0.319181	0.22508	0.176314	3.06477	0.729441	1.60183	1.21831	0.636824	0.328674	0.218916	0.0829018	0.227684	0.258732	0.186949	0.267806	0	0.0253488	0.134882
POPTR_001G127700v3	0.218158	0.39776	2.64169	0.795359	0.483905	1.0559	0.879667	0.897796	0.720732	0.695609	0.986018	1.313	0.688969	0.841461	7.73976	0.0542404	0	0.146456	0.0217416	0.505378	0.615955	0.736633	0.166717	0.277263	0.0417023	0.559318	0.243511	0.384569	0.350953	1.71822	0.128459	0.236952	0.249762	0.328783	0.177314	0.0427066	0.298674	0.172351	0.12679	0.493074	0.166569	0.562115	0.859096	0.0395247	2.58685
POPTR_001G127900v3	0.492142	0	0	0	0	0	0	0	0	0	0	0	0	0	0	0.0906376	0	0	0	0	0	0	0	0	0	0	0	0	0	0	0.021466	0	0	0	0	0	0	0	0	0	0	0	0	0	0
POPTR_001G128200v3	11.2413	13.342	13.193	26.9414	29.2396	27.3255	31.4977	28.8024	27.3691	34.1513	32.8813	24.2529	31.4784	23.974	10.7967	14.7931	21.9007	27.5063	26.2956	26.7953	31.2722	31.7611	29.1271	15.8374	27.8275	26.1024	21.1935	27.7449	20.7307	13.5775	17.595	15.1614	19.0283	28.8776	25.4056	26.4002	23.7888	24.425	17.5751	17.0095	19.7552	16.3663	10.6368	24.7369	16.0536
POPTR_001G128700v3	6.94163	6.9456	7.52743	6.61866	6.61223	7.5929	9.30677	11.2966	10.8857	9.30199	10.354	11.3731	8.82017	10.7528	6.83721	7.57707	6.88797	8.62299	9.83836	10.4303	10.01	11.1322	11.6198	7.94503	11.5765	10.5543	11.2809	11.4926	10.9396	8.09657	6.21174	8.65714	6.57301	8.88705	12.2155	13.0535	12.201	11.6267	10.8239	11.5468	10.1055	10.7288	10.3855	11.9984	8.33675
POPTR_001G129500v3	37.9098	35.8426	35.8565	35.1413	33.4561	37.721	32.6607	30.57	27.0592	32.4501	24.7762	24.7609	33.1943	30.4717	44.016	32.7804	27.0917	27.6449	25.1714	28.1752	26.14	23.4086	20.4674	39.128	21.2699	23.0403	24.2594	19.324	20.6528	31.6645	27.0155	32.7761	30.3469	23.8006	23.6233	17.1526	20.5597	22.6305	28.1764	26.4584	29.3875	25.8367	28.6374	20.2878	44.5033
POPTR_001G129900v3	4.03205	3.58609	4.26967	3.33185	3.45384	3.73214	3.80019	3.19966	4.25974	3.22281	2.62131	3.89004	3.47003	4.76711	8.09746	5.41993	4.36815	3.94747	3.33227	3.39917	3.20513	4.49076	3.11573	2.76484	3.00781	3.38003	3.8054	3.3312	3.54076	5.86935	4.70981	2.29651	3.61224	3.45825	4.88908	4.01074	4.00708	2.46029	3.08637	2.91309	2.65933	3.37858	3.57013	4.72155	9.74922
POPTR_001G130100v3	8.51061	8.06948	4.77629	1.20221	0.22016	0.482381	0.145534	0.188523	0.178859	0.0690496	0.545853	0.258211	0.113984	0.372488	0.305161	10.8828	7.53291	1.98989	0.938807	0.46583	0.254762	0.485738	0.294781	0.262715	0.201805	0.126732	0.271937	0.168416	0.373257	0.358174	12.3945	0.335175	4.02881	0.557543	0.264016	0.34974	0.460601	0.336822	0.169908	0.483888	0.232517	0.454358	0.219858	0.088277	0.0939453
POPTR_001G130400v3	0.756743	0.831541	0.559194	0.646934	0.432962	0.971164	0.60543	0.884083	0.982166	0.92878	0.751709	0.910491	0.758692	0.854616	0.477926	0.604761	0.614186	0.763548	0.529712	0.755279	0.725392	0.903886	0.894992	0.936783	0.904101	0.662784	0.975411	0.709964	0.869554	0.435183	0.891193	0.645805	0.610241	0.837254	1.10565	1.10223	1.25099	0.89855	1.07857	0.85148	0.550278	0.736169	0.85365	0.922178	0.390819
POPTR_001G130600v3	11.7457	15.5417	13.2609	8.47225	6.28014	6.16657	7.14881	7.14463	7.02863	4.69437	5.70924	6.31083	4.93909	5.38858	3.19177	12.0373	10.9548	9.12343	8.73093	9.87837	6.82652	7.81973	7.23278	3.0282	6.74972	5.43737	5.85106	4.5296	4.48961	2.08974	13.5182	6.24699	8.24248	6.50204	5.83843	6.60347	6.02788	6.13516	5.86733	5.18579	5.09554	5.44903	5.88329	4.13294	2.29274
POPTR_001G130700v3	2.14072	1.27369	4.80005	4.87659	1.93766	0.416783	0.572915	0.719658	0.125174	0.382567	0.109774	0.0430258	0.17727	0.0394978	0.0837516	3.4384	4.05079	3.7836	0.509759	0.585148	0.356589	0.42036	0	0.48154	0.0181068	0	0.0422921	0.0785771	0	0.179048	1.36093	1.09055	3.63289	0.761358	0.615904	0.574828	0.296414	0.0187083	0.110102	0	0.0723229	0	0.139879	0.0171613	0.420053
POPTR_001G130800v3	0.0143358	0.0653447	1.15242	0.99779	0.900964	1.70311	1.6057	2.2691	1.59449	1.44749	1.17958	1.48142	1.30791	2.13706	2.80443	0.285143	0.414635	0.613532	0.900079	0.948849	0.629627	0.788328	1.10923	0.546591	1.83605	1.59801	1.04011	1.54599	1.07074	1.55061	0	0.62283	1.09417	1.63239	1.71281	1.2769	1.82247	1.00515	1.11645	1.87043	1.42294	1.80469	1.55247	2.75311	2.75023
POPTR_001G131300v3	35.1675	41.6764	39.2237	51.2282	51.6648	54.6145	52.4457	52.735	45.0286	50.0986	54.4288	53.8007	45.2528	46.3995	41.206	42.4474	46.5195	47.6683	50.2441	55.9907	53.3589	53.7197	46.3287	55.8547	47.4808	55.9295	47.7328	43.3123	60.1012	42.4172	44.0742	68.0206	45.7019	56.3692	57.8589	62.3958	53.8557	45.9736	45.0362	46.1643	39.4449	40.7838	38.5251	62.6856	42.6899
POPTR_001G131400v3	20.7186	29.5324	48.873	28.0803	7.02972	3.84349	4.8986	3.38599	3.74307	3.68838	2.69033	6.38799	2.68752	5.37689	15.8233	58.8306	46.9118	30.8898	10.4464	7.76991	4.52371	6.971	4.57133	5.95933	5.38415	5.93496	5.62462	4.90475	6.72794	11.7481	38.2184	14.4831	50.8493	9.65201	7.10933	5.18811	4.17614	2.94191	4.54945	3.87448	2.8281	3.84379	4.29005	5.30397	25.4959
POPTR_001G131500v3	0.641483	1.00512	4.51488	6.52595	10.3094	7.61503	4.79003	5.58445	3.44382	5.85212	3.9649	4.03685	4.81459	3.65011	36.2172	1.89396	2.65053	5.20365	7.43186	7.28276	3.10249	7.91633	5.15754	8.09101	4.95603	5.30338	7.01115	6.84581	6.14261	18.9743	0.81841	5.95136	4.20758	6.91509	7.06038	2.35456	5.8549	5.49022	7.45639	9.50097	9.05599	10.3108	9.63744	3.72874	24.7108
POPTR_001G131700v3	0.166964	0.175626	0.248311	0.312162	0.25323	0.296685	0.445949	0.650522	0.90519	0.436819	0.476296	1.45846	0.450676	0.990767	1.71757	0.0957969	0.0928676	0.129332	0.255993	0.19835	0.26861	0.532793	0.478476	0.934861	0.601497	1.01647	0.473086	0.372899	0.51653	1.45663	0.0907515	1.36708	0.0857731	0.118287	0.219214	0.188566	0.263752	0.253665	0.298574	0.659731	0.318703	0.680765	0.774453	0.430475	0.978139
POPTR_001G131800v3	1.41374	1.70277	1.52962	0.73151	0.286682	0.108268	0.290638	0.122743	0.128096	0.199711	0.0207391	0.0914472	0.0837269	0.0186553	0.00988921	1.20131	1.87626	0.803417	0.16051	0.177668	0.0935673	0.224437	0.0170945	0.175747	0.0171041	0.0598441	0.00998753	0.0742257	0.071971	0.0469814	1.25395	0.310992	0.819513	0.142341	0.167267	0.271498	0.21	0.0176723	0.041602	0.0827315	0.153715	0.13833	0.0660666	0.0324219	0.0345037
POPTR_001G132400v3	11.7513	13.2801	9.84369	8.35625	8.60067	8.76651	9.98077	9.42002	9.74149	9.78144	9.51802	11.3723	11.6948	11.2182	8.62867	14.0638	12.8764	10.8828	10.6599	9.95515	11.2532	9.64583	10.5897	10.1455	12.1625	13.063	11.3958	8.80244	11.0412	9.3917	14.4317	9.51985	9.53899	10.4913	10.2636	10.9938	8.85685	10.3706	9.47097	10.1384	12.5168	10.9453	12.324	11.6156	8.63737
POPTR_001G132800v3	5.65568	4.94532	4.03138	3.37161	3.46749	3.58804	4.43745	3.61919	3.63828	4.28517	2.75804	2.8297	2.61992	2.43714	7.51953	4.42037	3.96224	2.18506	2.14854	2.40909	2.81072	2.76865	2.25999	3.46134	2.14083	2.90252	2.5158	1.87261	2.12337	4.48382	5.04485	2.9194	3.81982	2.48488	2.20737	2.97342	2.58739	4.16123	4.06805	4.71732	4.38239	5.71981	4.41025	3.32255	7.49016
POPTR_001G133100v3	0.376444	1.18598	2.34341	3.44943	4.69349	5.40756	4.93569	4.57982	4.24308	4.28346	4.3113	4.57656	3.98874	3.04709	2.6187	1.92695	2.60761	4.57122	4.47988	4.93432	4.5849	3.01218	3.27868	2.37937	2.87838	2.83862	1.7302	3.07687	1.9847	1.81381	1.51253	1.25067	3.59148	5.22836	4.58946	4.16146	3.68127	1.4214	1.184	1.5697	1.20465	1.35305	1.17176	2.56761	3.88523
POPTR_001G133200v3	3.10757	5.14872	10.2146	18.205	24.8915	24.9406	26.4487	29.2967	31.9253	43.9588	43.0508	39.6536	51.3182	40.0039	25.0136	6.8876	8.61638	11.7864	13.2641	18.0874	24.2012	19.3687	42.0669	29.2905	45.3535	38.7195	44.9792	59.635	43.2024	24.0244	4.76723	12.1244	13.4196	23.2457	27.9994	35.8599	40.7254	36.402	40.3752	36.9875	51.3957	39.6441	35.8016	52.375	28.5983
POPTR_001G133400v3	1.86416	4.31784	6.68042	3.33549	2.52193	2.34036	2.54189	3.48517	2.25371	3.68268	2.74745	3.58952	4.0054	3.52754	5.5315	5.76836	6.44663	4.2339	2.96846	4.51515	4.36491	5.57123	1.91623	6.60194	2.67259	4.02045	2.87241	3.13066	2.74742	4.19186	6.84858	4.73175	5.60618	2.90106	4.26546	3.47078	2.83353	3.64182	4.35723	4.4756	3.38428	4.16184	4.21407	3.39574	7.07128
POPTR_001G133800v3	5.98152	5.64321	6.00413	1.51328	0.359562	0.160482	0.0998601	0.00855257	0.0714046	0.120602	0.0657509	0.110447	0.0948024	0.0168984	0.206032	6.84142	7.01595	3.04025	0.678506	0.420221	0.0593289	0.500434	0.0309693	0.599325	0.0154933	0.135521	0.0814226	0.100853	0.0745064	0.221296	7.11107	0.86272	5.68351	0.814333	0.263503	0.0634657	0.134741	0.064032	0.0753682	0.0666136	0.015471	0.0656347	0	0.0293685	0.320357
POPTR_001G134000v3	150.6	285.552	523.83	634.453	628.34	597.031	628.098	588.375	613.054	601.418	624.823	537.007	585.49	558.508	224.53	273.601	427.085	453.152	463.097	473.385	485.94	439.663	516.975	315.572	509.412	447.689	478.007	521.189	457.819	333.809	207.407	514.068	540.907	597.158	601.989	546.912	563.794	531.444	482.881	498.826	530.397	489.343	450.988	523.199	313.939
POPTR_001G134100v3	10.1968	11.0197	8.78656	5.97198	3.84969	2.14294	2.59482	1.92604	1.33358	1.58555	1.20002	1.61433	1.29329	1.13434	1.24143	12.6543	8.68385	7.15768	3.62059	2.53622	2.51434	2.65828	0.989142	1.76415	1.04002	1.62378	1.35172	0.837146	0.907509	1.456	10.7271	9.32153	10.2307	4.0263	2.7816	1.9927	1.78493	3.9343	3.77402	2.92094	3.33331	3.03629	2.67813	1.47856	1.99649
POPTR_001G134300v3	0	0.0837236	0.065417	0.0405851	0.0226347	0.111127	0.0102866	0.0484552	0.101137	0.0976114	0.0532166	0.0208581	0.0644531	0.153183	0.64962	0.0799186	0.0284601	0.0231204	0.0183053	0.0202621	0	0.0177202	0.0175459	0.0848879	0.0263335	0.0511867	0.0615073	0.0190464	0.126636	0.106088	0	0.0399004	0.0438099	0.0153789	0.0373224	0.0179784	0.0449051	0.0272083	0.0640506	0.0471755	0.043826	0.108177	0.135622	0.199667	0.885366
POPTR_001G134500v3	0	0	0	0.0219073	0	0	0	0.0313865	0.0436738	0.0526893	0	0.0562947	0.0463879	0.103357	1.31496	0.0123254	0.0102416	0	0.00988097	0	0	0	0.0662972	0	0.104239	0.121572	0.232406	0.185057	0.216462	0.843355	0	0.376909	0	0	0.0161169	0	0.029087	0.87141	0.288113	0.692639	0.823252	0.569325	1.0615	0.2425	0.984492
POPTR_001G134700v3	0	0.0902191	0.0805624	0.0291558	0.0108403	0.0870896	0.0295591	0.0464128	0.048437	0.112197	0.0509735	0.0499474	0.0926047	0.165067	0.787521	0.0328072	0.0363474	0.0221459	0.0175338	0.00970401	0.00919898	0.02546	0.00840317	0.0508187	0.0336314	0.0196117	0.068734	0.0273654	0.0707576	0.166281	0	0.0286639	0.025178	0.022096	0.0285994	0.0344413	0.0860247	0.0608102	0.0306754	0.0994115	0.067166	0.0777129	0.151556	0.151407	1.0007
POPTR_001G135100v3	0.779831	0.683576	2.19747	1.75623	1.10883	0.626871	0.537516	0.538044	0.594539	0.414422	0.139039	0.647139	0	0.343938	1.52488	1.23045	1.39421	1.05712	1.19566	0.860252	0.345011	0.347232	0.315164	0.277233	0.286672	0.100302	0.435229	0.404319	0.516972	0.881922	0.706449	0.944743	1.25908	0.552479	0.706961	0.528437	0.527955	0.77011	0.139454	0.400579	0.28626	0.574098	0.479834	0.298873	0.983107
POPTR_001G135300v3	10.3108	8.4427	9.21015	8.48416	8.71599	7.60583	8.68513	9.32444	9.00153	8.68775	8.64025	9.51534	9.04794	7.20792	5.09459	9.84828	7.94229	10.7275	9.43879	10.2213	9.43563	10.9825	9.01154	8.16121	9.28411	8.4043	8.87397	8.63077	7.91291	5.28159	9.43948	13.7429	9.98845	10.9455	11.4216	11.0969	10.448	12.9559	15.228	13.8042	11.2834	11.7123	10.9432	8.4274	5.56822
POPTR_001G136100v3	0.0927577	0.0422804	0.434182	0.409909	0.0914442	0.326511	0.0415579	0.293638	0.102148	0.0985875	0.214995	0.210667	0.195293	0.406125	2.43993	0.645742	0.958158	0.295788	0.129419	0.102323	0.155197	0.178974	0.124049	0.578723	0.159581	0.268833	0.186367	0.230842	0.468977	0.428596	0.262171	0.382844	0.318586	0.186392	0.165861	0.181582	0.126992	0.0916014	0.0862548	0.247766	0.265586	0.286804	0.844698	0.386523	2.93304
POPTR_001G136800v3	11.8881	10.6278	9.76867	8.79249	6.86513	7.19511	5.43204	7.21703	6.3267	6.63483	5.38982	5.81793	5.11989	6.92239	9.8955	13.7583	10.3789	9.66299	4.70931	6.11807	5.85167	5.87843	4.96532	11.6664	5.75252	5.79415	6.4405	4.82258	6.2586	6.47711	9.60687	10.8052	11.4843	7.4131	8.28779	7.44902	6.80988	10.7084	10.2626	9.7348	8.90121	9.86867	10.0693	8.08809	11.2448
POPTR_001G136900v3	20.6444	23.7758	27.5741	44.096	46.7681	48.1609	46.2461	44.6326	48.2348	48.7164	49.9745	41.9314	48.2514	45.5648	46.2412	26.7123	27.7831	38.7251	45.9902	44.5556	51.6313	43.2821	45.5884	41.519	43.3182	40.8336	43.6108	43.1942	43.1882	41.9147	23.1895	52.5124	40.4413	49.5367	51.0678	41.9926	47.4047	53.9368	46.2664	49.6508	51.2526	44.4738	43.4098	32.0544	47.033
POPTR_001G137700v3	5.57786	6.06222	5.51977	4.01322	2.64633	2.17818	1.85865	1.99383	1.65081	1.60809	1.78574	1.21139	1.21514	0.784986	0.138708	5.55593	5.04873	4.33553	2.91841	2.83042	2.63936	1.88342	1.27878	0.692793	1.26616	1.18913	0.817173	1.09894	1.11363	0.0805406	5.82167	2.58238	4.39031	2.93637	2.49345	1.82897	1.30911	1.44593	1.04547	1.38246	0.771914	1.04711	0.634935	0.593707	0.235256
POPTR_001G137800v3	3.80771	2.61854	1.01297	0.531565	0.429355	0.374138	0.306626	0.297626	0.74911	0.220426	0.326872	0.395655	0.310502	0.432396	0.201708	2.31004	0.40275	0.278456	0.264557	0.283686	0.0693991	0.248098	0.150564	0.0862622	0.142719	0.101719	0.0370389	0.137634	0.12392	0.209077	2.2763	0.495566	0.118718	0.430633	0.43152	0.389749	0.381281	0.352266	0.231422	0.178973	0.221688	0.207642	0.428766	0.240474	0.167944
POPTR_001G138300v3	12.4954	50.6174	59.8833	83.3925	99.3757	89.6832	91.0774	96.2957	97.9505	89.1382	110.71	74.7009	84.5501	57.4265	18.7998	32.8377	62.1775	64.8083	67.192	81.6666	88.2912	86.769	70.5393	13.5988	70.0392	61.1663	45.592	65.7324	47.8297	26.3848	37.5324	43.1089	54.6587	71.1194	53.6846	106.734	67.8502	53.6576	60.6583	50.41	57.1921	44.9856	42.5264	75.2183	18.6261
POPTR_001G138800v3	0	0.0285679	0.0255101	0.96938	2.06985	0.441231	0.449275	0.529078	0.138038	0.266453	0.145267	0.0284685	0.0586465	0.104537	0	0.249321	0	0.546976	1.47407	0.636064	0.524314	0.411158	0.0239478	0.405512	0	0	0	0	0	0	0.118095	1.68822	0.0956714	0.713662	0.163008	0.0490763	0	0	0.0291401	0.0515105	0	0	0	0	0
POPTR_001G139600v3	1.16542	1.54026	5.29986	10.6322	12.992	10.1038	12.051	8.69082	8.44138	5.17815	3.5297	3.05616	3.42899	1.47793	0.49132	6.01919	3.1089	7.35501	10.5309	9.82761	6.64631	8.15431	2.04865	0.714902	1.72825	1.92856	1.95129	2.21138	1.87758	0.71917	6.84827	16.5796	8.00668	10.6279	11.4839	3.21635	2.94318	0.622907	0.61448	0.339439	0.659345	0.583769	0.49531	1.02852	0.492261
POPTR_001G139700v3	1.81934	5.70496	4.86777	1.30016	0.384114	0.475833	0.484508	0.369192	0.30123	0.283968	0.103211	0.1517	0.163695	0.331573	0.646825	6.06548	4.71145	1.56943	1.07775	0.74384	0.625301	0.711898	0.7292	0.514486	0.772166	0.694918	0.674558	0.916889	0.621321	0.387455	2.9292	1.14695	2.42763	0.463375	0.289539	0.236606	0.279935	0.458589	0.584142	0.437866	0.443205	0.54324	0.180051	0.622357	0.275966
POPTR_001G140000v3	6.3269	6.29396	7.00306	11.7681	17.0878	15.6552	15.7279	17.0684	15.4957	13.7131	13.2252	14.7842	13.3139	12.6428	7.80011	4.8136	6.53549	10.214	9.26145	9.1715	10.8945	7.31613	6.16939	4.96338	6.38231	9.23517	5.64321	4.30304	9.57032	5.98429	3.97501	12.5377	8.16911	12.4787	12.4461	12.0423	9.84508	11.4138	8.88276	10.3128	8.33945	9.95016	10.2494	13.832	5.62044
POPTR_001G140400v3	0.167382	0	0.106452	0.0231152	0	0.0230153	0.0234349	0.264937	0.23041	0.244616	0.363713	0.475189	0.220255	0.458036	0	0.20808	0.0216126	0.0175576	0.0625547	0.253885	0.568861	0.787219	2.45834	1.95809	3.85954	2.84537	5.79186	3.12418	4.44774	0.0219717	0.147841	0.0227252	0.0199615	0.490505	0.578188	1.92505	1.71868	0.516549	0.413439	0.365415	0.119813	0.246448	0.205982	1.4215	0.0403408
POPTR_001G140600v3	16.6692	14.7724	12.6801	10.3027	9.71873	11.1392	11.616	12.8055	12.3923	11.9315	10.5715	13.827	10.3045	12.8913	24.3793	15.3392	14.793	12.3821	13.2711	10.6766	11.2849	13.0957	15.6899	14.9778	14.3493	15.5247	16.7124	13.6675	15.7227	22.6367	17.185	11.2347	12.9506	12.9224	14.1662	13.2998	16.4204	11.9171	14.9578	11.0867	11.3878	13.9505	13.6978	13.1082	18.4122
POPTR_001G140700v3	7.45396	4.16497	2.05196	4.81371	3.94932	4.79291	6.87678	6.63061	7.31634	5.68349	5.27904	4.94788	2.69563	5.23662	4.57684	7.7891	2.36199	3.88299	9.2947	7.82542	6.68387	9.2408	6.26044	8.67461	5.43791	3.89356	3.85865	3.17387	2.7723	3.04409	6.19146	9.54322	1.64904	6.18068	6.96569	6.18568	6.63781	5.88527	4.52047	5.69712	7.74991	8.07215	13.2498	2.78901	0.399217
POPTR_001G140900v3	0	0	0	0.0442702	0.0658398	0	0.00498695	0	0.00490312	0	0	0.0303361	0	0.00464143	0.00984174	0.00553493	0.0137975	0.0373626	0.0310605	0.0196461	0.00465591	0	0.0255187	0	0.00425549	0.00496307	0	0	0	0	0	0.0531952	0.00849562	0.0149113	0.032569	0.00435798	0.026124	0	0	0	0	0.00327776	0	0.00403328	0.00429226
POPTR_001G141100v3	8.45167	13.4094	19.1673	7.51346	2.7298	1.10197	3.33459	3.09685	3.77574	1.46965	3.3194	6.4571	1.03973	1.88272	0.935659	16.6984	11.106	7.53041	6.29959	4.10908	3.83621	4.51923	9.97387	6.86317	6.94514	6.87315	8.92988	7.33005	7.89574	2.74115	12.5787	10.2832	13.8383	4.27651	9.43812	2.14063	6.65058	4.41699	2.08287	4.30516	3.29925	1.82816	3.19487	0.524042	1.2106
POPTR_001G141200v3	2.23063	2.45424	2.31678	7.64803	8.01892	6.95502	5.58275	6.85036	6.36983	5.01961	4.42139	4.43721	4.91231	4.15355	2.78839	3.99693	1.68443	6.63543	7.9416	5.39649	3.65173	5.19444	3.33582	5.10116	3.8817	3.3096	2.61006	3.54133	3.05812	2.11629	2.95305	6.54989	2.36298	4.9589	5.8016	4.65277	5.1901	4.25372	4.48824	4.20396	5.15347	5.34548	5.54686	2.815	3.01058
POPTR_001G141400v3	6.30041	2.40645	1.36747	0.40491	0.451645	0.441557	0.410511	0.294661	0.461269	0.463739	0	0.35674	0.489933	0.618588	0.327915	2.8422	0.847319	0.659053	0.434831	0.442807	0.219006	0.218885	0	0.544444	0.0166809	0	0	0.180974	0.0200544	0.0733106	5.20003	0.151649	0.649382	0.277639	0.255332	0.239157	0.187738	0.137881	0.0608592	0.1793	0	0.115635	0.107387	0.0316198	0.117775
POPTR_001G141600v3	1.1597	1.63082	5.0467	6.32431	7.11508	6.40556	7.9042	9.13895	5.57035	5.76956	5.11857	6.75276	3.80966	5.40166	4.96329	6.65624	6.42296	12.7962	13.7953	15.4332	9.36629	14.4731	8.57958	18.4735	8.58435	8.829	6.85795	6.24297	9.15796	5.95965	2.99301	6.78042	8.45116	11.4865	10.1076	12.2206	9.48282	3.11896	4.96177	4.28403	1.64846	3.17886	2.27735	7.71141	7.73082
POPTR_001G141700v3	77.4179	71.5932	175.439	66.7675	19.2062	4.84774	2.97973	7.57095	1.18369	2.08494	0.529413	1.007	1.47727	0.280129	0.0296995	58.5266	73.1418	67.1761	30.2618	14.199	3.65304	5.13303	0.513387	3.44626	0.385254	0.149771	0.299947	0.55729	0.2779	0	76.5521	8.66848	74.7326	11.4295	5.96253	1.10469	0.262782	0.0796106	0.156175	0	0	0.0197826	0.0330688	0.09737	0
POPTR_001G141800v3	35.9816	47.8082	72.4773	12.0559	0.938896	0.0540713	0.0275286	0.207477	0	0	0.113933	0.0279098	0	0	0	43.6609	40.646	16.7678	2.54737	0.62358	0.102805	0.118555	0	0.283966	0	0	0	0	0	0.0258098	49.9579	0.533898	28.6305	0.493874	0.119856	0.0481131	0	0.0242712	0	0	0.023457	0	0	0	0
POPTR_001G141900v3	0	0.0422804	0.264285	0	0	0	0	0	0	0	0	0	0	0	0	0.691867	0.191632	0.0311355	0	0	0	0	0	0	0	0	0	0	0	0	0.0436952	0	0.495578	0.0310653	0	0	0	0	0	0	0	0	0	0	0
POPTR_001G142200v3	24.1567	17.8967	20.3195	28.5665	26.7853	24.5548	26.2784	22.4324	22.3869	20.7786	24.0154	43.2498	19.7318	21.5326	14.164	23.8659	21.2326	24.299	20.5685	20.7806	20.1545	17.3899	11.3218	12.0971	14.9147	19.0472	14.23	11.8471	37.373	11.5932	27.4918	39.3111	22.4475	20.6465	19.7974	30.5805	17.9957	27.8425	23.8243	27.3387	17.8191	18.684	21.7287	25.8513	12.4596
POPTR_001G142500v3	1.92189	3.2851	3.6261	5.81688	4.53932	4.60257	4.97798	4.77426	3.70379	4.6173	3.13212	2.18245	4.4257	3.88177	3.03129	1.89143	2.70904	4.41833	3.81074	4.196	3.70547	3.94001	3.15542	3.74713	2.43007	2.07538	2.34635	2.55338	2.39242	2.41768	1.29671	3.08769	3.39978	3.26856	2.96141	3.50754	3.03449	3.95402	4.00247	3.88719	3.51567	4.81936	3.96645	3.48197	3.18445
POPTR_001G142600v3	46.5207	109.379	177.264	222.494	201.398	198.318	159.022	152.931	151.044	173.546	177.472	120.257	174.794	145.411	64.2363	98.1046	121.604	159.625	140.74	132.566	139.365	107.981	95.2414	91.685	88.7758	81.2695	73.0077	99.9661	57.8988	56.5043	68.5127	177.249	203.063	186.873	162.868	130.776	124.215	153.059	137.357	126.379	163.486	141.093	123.705	114.432	87.8272
POPTR_001G143400v3	132.26	277.536	531.524	715.492	782.206	879.973	893.722	815.078	893.905	845.438	876.746	915.586	983.304	980.732	462.624	342.096	426.807	616.472	814.604	765.601	808.015	737.622	754.908	523.592	777.133	773.704	751.301	847.391	767.245	648.752	241.471	609.987	592.144	727.296	784.49	712.145	840.714	854.158	651.709	736.156	810.157	694.022	694.288	781.101	506.084
POPTR_001G143700v3	0	0	0	0	0.0353927	0.0315933	0.128677	0.0606134	0.0316285	0.030526	0.199709	0.0978443	0.0671879	0	0	0.178521	0	0.192812	0.0858692	0.69702	0.120135	0.748122	0.0274356	0.464572	0.219607	0	0.352644	0.0893454	0.13201	0.0603215	0.202942	0.0311951	0.0274013	0.625225	0.373497	0.168672	0.449381	0	0.0333842	0.118025	0	0	0	0	0
POPTR_001G143900v3	10.6255	23.1643	36.5359	23.6632	14.3969	6.99812	14.195	16.7563	17.0249	8.61716	9.20141	17.7846	7.04861	16.4838	28.1066	33.3877	37.2449	27.2848	20.66	16.0912	10.0054	16.3074	22.0317	44.2188	33.0018	25.7842	29.4915	29.799	36.6284	37.8638	19.5706	8.75134	31.9173	11.2294	13.7114	9.69372	13.9692	7.64184	7.06312	8.13963	8.04233	5.82038	9.60545	9.97507	18.9171
POPTR_001G144100v3	0.0148018	0.084336	0.225927	0.539641	0.766088	1.56308	1.98948	2.13981	2.18423	1.69906	1.44092	2.40362	1.07342	1.69733	2.24122	0.128805	0.443403	0.397475	1.0621	0.81641	0.758443	1.35659	1.69672	2.18902	2.90019	2.01295	3.05655	3.29994	3.23158	1.72537	0.139453	0.884229	0.353043	0.48333	1.5399	1.40533	1.51985	1.95871	1.92697	2.17454	2.09078	2.0377	3.67947	1.4213	1.72661
POPTR_001G144300v3	1.17319	5.82607	8.58283	6.54884	5.82855	6.79224	6.29363	9.73437	8.39096	4.81708	7.49938	6.47895	4.05897	6.52701	2.72977	4.8052	8.44483	5.68937	7.42134	5.29932	5.04935	4.39626	4.19965	3.6955	3.58821	4.92819	4.56269	3.64959	2.8097	1.47841	3.30138	5.20434	4.88954	5.84198	4.87812	6.06797	5.39822	2.51226	2.44027	4.22482	4.5731	2.62742	3.20663	2.2374	1.60722
POPTR_001G144400v3	2.7955	2.33464	3.35118	11.1902	14.9829	16.3443	10.5301	9.27385	8.2234	10.0125	8.299	7.97974	9.29433	10.04	13.3744	2.85633	1.89873	5.99323	9.8845	8.68106	6.84771	5.81872	5.34079	4.02629	3.67841	6.59513	4.18899	2.95833	2.50818	5.50937	2.39021	5.78148	5.35239	14.316	13.0413	6.95302	8.70675	1.87195	3.51646	3.34405	3.32591	4.25695	3.98211	5.42897	36.9543
POPTR_001G145100v3	23.8129	18.0125	20.2922	26.6645	30.0312	33.7754	40.238	44.9019	39.8522	40.9877	34.9039	34.8341	40.5793	37.1138	34.0327	16.9888	16.025	21.5087	32.2951	38.8853	36.5242	37.6569	31.8798	65.8688	33.355	34.2264	42.4891	30.4703	35.6525	38.28	14.4018	29.3999	15.4723	22.5896	29.6038	31.2879	40.5511	37.9674	38.042	36.9975	44.1668	38.4076	45.0753	34.8278	38.7604
POPTR_001G145200v3	0.0213691	0.0121755	0.119595	0.814485	0.868993	1.45739	1.30445	1.52206	4.53	5.48498	3.96236	1.91704	3.83671	0.712848	0.295221	0.092977	0	1.17456	0.553705	1.48509	2.03348	2.13372	3.12316	5.22184	1.78712	2.31056	2.36139	1.10792	1.3014	0.493689	0.0629144	0.290125	0.19368	0.456238	0.972623	1.60008	7.08407	1.63546	1.93742	0.81228	0.683226	1.57316	0.486494	0.367796	2.84289
POPTR_001G145800v3	6.98432	7.09145	8.96608	10.5335	7.83286	4.39617	6.11764	5.1409	5.82617	4.08584	3.44057	3.71709	3.11638	4.78118	6.64654	11.4978	16.5129	14.4528	11.3417	10.4337	6.26876	8.88617	4.69023	5.6729	6.62091	5.07008	5.28937	4.24278	5.5107	5.67572	8.91999	4.21674	11.0573	8.55653	6.79036	3.42744	5.06202	3.60837	2.72086	3.55834	2.16141	2.77401	2.43563	3.51686	5.65071
POPTR_001G146000v3	3.91723	1.60991	1.51601	0.610134	0.917959	0.777033	0.704887	0.826705	1.07491	0.586975	0.818634	1.73557	0.976465	1.1916	3.37837	0.942003	0.888876	0.775993	0.819178	1.10509	0.940135	1.54882	0.723849	1.40971	1.4485	2.09021	1.20422	0.865658	1.22491	2.4412	1.99653	2.09247	0.771958	0.698969	0.793347	0.628554	0.565183	0.799046	0.656863	0.884039	1.04191	1.04951	1.04314	1.02383	1.48578
POPTR_001G146800v3	3.14539	1.92201	2.00388	1.18854	0.831387	1.03297	0.898632	1.01015	1.07429	0.959318	0.70791	1.03531	0.757142	1.24505	2.32765	2.33477	1.41265	0.680913	0.499732	0.482749	0.381354	0.72124	0.391908	1.05337	0.348557	0.630095	0.193355	0.302523	0.555238	2.12546	2.60907	2.84201	0.756743	0.358772	0.60022	0.678207	0.570601	1.5756	1.87573	2.10744	1.253	1.89273	2.54684	0.67723	0.99318
POPTR_001G147000v3	13.4622	12.0951	9.71853	6.88051	5.77939	6.28685	4.59374	4.46802	4.24469	3.5922	3.2347	4.35549	4.75277	4.27546	7.5338	14.3986	12.4546	10.9145	6.62302	6.07424	5.02346	5.62365	4.77025	4.97992	3.62959	4.08494	3.68778	3.32743	4.03635	5.96191	12.1421	8.80613	13.0429	7.29705	7.51568	5.50116	4.90196	6.48779	5.60591	6.12514	6.57823	6.9612	7.07997	4.54088	6.04056
POPTR_001G147200v3	0.0577952	0.0658599	0.0588106	0.127702	0.118702	0.190726	0.302094	0.325261	0.254585	0.204759	0.401875	0.634432	0.0676014	0.120499	0.106461	0.0718477	0.0199002	0	0.0191995	0.0212518	0	0.0371716	0	0.267103	0.294611	0.343597	0.129023	0.11986	1.37249	0	0.181503	0.272021	0.01838	0.0645202	0.328821	0.395989	0.734737	0.266349	0.335896	0.197919	0.0919335	0.0283652	0.0237078	0.628261	0
POPTR_001G147300v3	8.52333	9.5131	11.0493	10.2979	9.68797	8.69078	7.3017	7.43336	6.12889	11.21	10.622	8.6624	7.53403	8.86497	17.55	10.378	8.40231	11.5942	6.7877	10.0463	11.3956	7.13395	6.58045	3.84467	5.11477	9.21898	5.32168	7.66783	5.32183	15.9599	9.51058	13.4848	8.48448	8.43977	6.23163	9.10451	5.99436	8.53238	10.2691	8.59649	7.72613	8.76743	6.9447	12.9037	13.9198
POPTR_001G147500v3	11.9517	6.07743	0.928934	0.238868	0.103615	0.105705	0.188356	0.114075	0.330696	0.0766004	0.194887	0.0136403	0.140499	0.0375655	0.0796544	5.03221	1.4393	0.514072	0.215476	0.225259	0.163292	0.312883	0.0229485	0.249809	0.103326	0.0401687	0.1743	0.074733	0.0414074	0.037842	6.26664	0.313118	0.332338	0.0804569	0.0683402	0.141086	0.0822248	0.011862	0.237356	0.0123403	0.0229283	0.114957	0.0591273	0.0544058	0.0926386
POPTR_001G147700v3	1.54538	4.15175	9.16835	9.19881	4.96292	3.57503	4.03884	2.48066	1.56775	1.47328	1.44362	1.12739	0.723037	0.458892	0.041406	5.58875	7.60435	5.83966	2.94957	2.44864	1.59644	1.91558	0.617331	0.703385	0.420735	0.271447	0.146362	0.310782	0.118384	0.00983552	3.91565	3.48927	8.10464	3.44257	2.5121	0.742559	0.522065	0.980416	0.435467	0.404128	0.884954	0.337858	0.149836	0.0254531	0
POPTR_001G148200v3	0.924037	1.16191	1.49146	1.6897	1.6884	0.981401	1.03498	1.34491	1.78954	2.20129	1.21858	2.06245	2.38526	2.09263	6.0924	1.02988	1.41529	1.49736	1.52423	1.51142	1.26616	1.44478	1.61318	6.14802	1.37045	1.24313	2.16954	1.58594	2.48971	3.47992	0.863063	1.2459	1.33757	0.827024	0.984114	1.59058	1.65145	1.60477	1.77777	1.37486	1.49012	1.97041	2.90164	1.18343	5.71345
POPTR_001G148700v3	1.76744	1.65153	1.92438	3.49522	5.53215	3.79119	4.23645	5.31533	4.5545	4.79023	3.87127	3.59264	3.74185	4.55094	10.4508	1.82366	1.24148	2.87734	4.12172	3.3145	3.40075	3.90473	2.68447	4.34961	1.79064	2.3445	2.26876	1.59447	2.01061	3.54505	1.81087	4.99121	1.80427	4.82422	4.62562	3.92702	7.05182	5.86456	5.93724	6.33705	6.84862	6.72698	7.02533	7.23685	9.47356
POPTR_001G148900v3	0.51786	1.1928	1.50239	7.21849	11.2832	13.7807	10.6258	8.90604	11.7819	15.751	12.999	13.463	10.6582	14.3232	39.4192	2.21897	0.967432	4.41966	5.29274	5.27508	4.43597	3.43343	5.99937	5.95782	6.88732	4.7409	5.84191	8.3976	6.40639	17.5412	0.804507	6.07948	3.24823	10.443	7.80015	12.2514	7.65015	7.1379	9.38775	7.98034	10.4213	10.9586	11.5118	10.7996	38.25
POPTR_001G149100v3	1.36445	1.71468	1.4533	0.957985	0.989986	0.84163	1.28546	0.874635	0.85661	1.30111	0.72413	0.83988	0.865096	1.01029	2.39592	2.40956	1.52798	1.07009	0.927714	0.970614	0.706743	0.750435	0.548153	0.707198	0.743465	0.810226	0.68322	0.78015	0.776599	1.68728	2.10244	0.720218	0.717791	1.05699	0.580404	0.698963	0.947726	0.453343	1.54152	0.969442	1.20487	1.21101	1.20832	1.21291	3.2823
POPTR_001G149200v3	6.8108	7.02651	4.52499	4.58408	2.48529	2.01847	1.94417	2.11071	1.74764	1.89757	1.64758	2.89094	2.45566	2.37816	4.65899	8.36405	5.89125	5.00789	2.29	3.79306	2.29914	3.30128	2.33711	1.62348	2.90722	3.70387	2.71247	2.63983	2.73535	2.96854	5.56789	6.12271	6.00897	2.96197	2.53941	1.81223	2.42488	2.39977	2.67091	2.92111	2.74526	2.99379	3.29561	2.02163	3.9204
POPTR_001G151500v3	0	0	0	0.102382	0	0	0	0	0	0	0	0	0	0	0	0	0.382909	0.602693	0.230891	0	0.0242271	0	0	0	0	0.0258254	0	0	0	0	0.0545685	0	0.154725	0	0	0	0	0	0	0	0	0	0	0	0
POPTR_001G151600v3	1.96232	0.663264	0.287675	0.0367448	0.020493	0	0.242145	0.0175481	0.0366269	0.0176751	0.0192725	0	0.0194515	0	0	0.3101	0.120247	0.125597	0.0165733	0	0	0.0160435	0	0.115284	0	0	0	0	0.019109	0	0.763795	0	0.095195	0.0278474	0	0	0	0	0	0.0170847	0.0793582	0.0612131	0.0204649	0	0
POPTR_001G151800v3	99.7192	52.0299	43.2841	58.5586	61.7248	72.6989	58.3916	67.4614	56.6263	81.759	58.6871	58.6527	85.4116	78.8267	120.259	36.8129	49.559	49.6613	44.7255	60.5978	54.1553	65.4865	35.3266	59.9146	35.2365	46.7761	35.5652	30.2068	44.1036	104.96	84.0221	94.1476	41.4585	52.7206	44.3868	57.7002	45.3683	79.8191	75.3257	74.0283	68.5751	85.782	77.5163	61.9271	111.624
POPTR_001G151900v3	2.40187	1.15976	0.488814	0.0899508	0.130433	0.0985184	0.118554	0.051549	0.0358648	0.025961	0.1321	0.0369832	0.0285702	0.0679013	0.080988	0.931186	0.538263	0.0819889	0.0324569	0.0269447	0.0425707	0.0235646	0.00777758	0.0846637	0.0233457	0.0181517	0.0454406	0.0675416	0.0935569	0.0342005	1.32321	0.07959	0.248572	0.109072	0.0992634	0.103601	0.0398102	0.0160809	0.00946391	0.0585522	0.0466243	0.0359637	0.0601172	0.0147511	0.00784914
POPTR_001G152100v3	0	0	0	0	0	0	0	0	0	0	0.022782	0	0	0	0	0	0	0	0	0	0	0	0	0.113564	0	0	0	0	0	0	0	6.25605	0	0	0	0	0	6.54224	5.87247	5.79621	6.96068	6.87422	6.28981	0	0
POPTR_001G152500v3	0	0.020084	0.107606	1.07093	1.02078	1.43466	1.599	1.32044	1.57212	1.1614	0.857861	0.720508	0.700911	0.606309	0.0389583	0.350559	0.163851	0.532437	1.35248	0.738802	0.479188	1.13921	0.437734	1.03853	0.673811	0.15717	0.177055	0.146205	0.425292	0.0185082	0.166048	2.58429	0.168149	0.560749	0.658943	0.759042	0.637703	3.70725	4.26114	3.0057	2.2372	2.95829	1.95201	0.175622	0.0169908
POPTR_001G152600v3	9.53861	14.2262	27.0842	47.9695	53.4873	59.6483	60.8041	60.3596	57.4794	74.8436	76.4431	58.1973	76.9568	68.4282	52.1887	18.9157	27.2576	43.5954	51.8047	59.8508	69.8227	57.5107	75.5765	51.8065	65.4223	68.5768	69.9133	75.662	61.4143	84.8786	14.3607	63.7533	41.3958	64.9134	62.3817	66.8336	67.1457	79.231	62.3376	65.8368	72.6986	62.9972	62.5041	68.2275	72.2994
POPTR_001G153100v3	7.86461	4.43751	2.00458	0.792949	0.26346	0.453556	0.359197	0.564	0.252256	0.211001	0.141582	0.849734	0.267932	0.270632	0	5.06877	2.30308	0.563857	0.0760955	0.0505378	0.287446	0.206257	0.18964	0.476388	0.218937	0.238318	0.11932	0.158352	2.5795	0.0320734	6.87	0.895678	2.73906	1.49596	1.93627	1.21073	0.642148	0.301614	0.088753	0.533417	0.218622	0.14615	0.112756	0.56718	0.147219
POPTR_001G153400v3	26.4577	28.2995	19.58	15.6613	18.5063	19.7442	21.99	25.7136	26.3715	23.487	24.9999	27.211	25.408	25.9983	19.2563	23.173	22.9354	20.4867	23.596	26.8313	30.7011	29.1795	31.8649	23.7429	29.6556	26.3588	32.687	28.9782	26.3598	23.1903	23.5104	28.9002	19.62	26.0288	30.3379	35.2843	34.0319	33.313	41.989	36.1696	35.1367	35.0487	31.7821	31.4434	24.7961
POPTR_001G154200v3	2.45704	0.785936	1.00886	2.52401	2.62941	7.70528	6.687	4.73056	2.58711	5.38329	5.71994	5.9964	2.34452	3.93193	3.0729	3.2956	1.82561	1.08519	0.880665	2.80553	1.39737	2.30803	1.37943	3.73531	3.66679	4.03623	1.68404	3.55352	29.1744	3.41767	2.05597	2.31756	0.534632	3.13995	5.99107	13.1428	5.60643	3.74604	3.55745	3.98564	1.89247	4.14127	9.25663	9.21546	5.94249
POPTR_001G154300v3	7.28747	4.66579	5.24943	4.97944	3.84107	2.73582	4.52524	4.18301	4.71228	3.85543	6.7715	13.961	4.5351	6.87233	3.58902	8.53282	5.82249	5.54121	6.33183	7.08055	6.30319	8.20403	10.3331	6.85132	9.96516	13.7528	10.668	7.7256	15.1753	7.76688	8.5055	10.9351	6.29988	5.59236	6.18789	5.55968	6.66977	5.92033	5.02436	5.38914	4.09435	3.77383	4.4907	11.2551	3.84251
POPTR_001G154500v3	0.936663	0.940297	3.08629	2.09426	1.539	1.42285	0.999167	0.988382	0.663099	0.402954	0.310144	0.430526	0.469538	0.604461	2.41552	2.13474	1.54346	1.5346	1.08905	1.32847	0.256531	0.53788	0.255642	0.773005	0.149207	1.51643	0.0497864	0.462506	0.538148	3.02113	1.47077	1.50181	1.87237	1.47512	0.779422	0.392916	0.370749	0.308329	0.751753	1.26013	0.68111	0.755227	0.850777	0.444451	1.11797
POPTR_001G155000v3	1.24343	0.935715	1.30109	0.829418	0.303565	0.400014	0.197084	0.198051	0.297115	0.211952	0.217512	0.386305	0.274416	0.207886	0.0388945	1.23953	1.757	1.16157	0.654671	0.776412	0.318935	0.497943	0.347372	0.623449	0.414836	0.470736	0.327343	0.243276	0.107834	0.160142	1.38146	0.981059	1.28703	0.628581	0.686466	0.332972	0.573565	1.01941	0.831742	1.32564	0.649347	0.440425	0.649604	0.159395	0.192247
POPTR_001G155100v3	10.2907	11.3042	25.3337	17.0207	15.8606	11.5156	29.5962	35.9876	36.7407	17.399	13.1116	40.4122	11.3429	24.7478	7.63697	16.0002	15.7458	15.4793	17.94	23.08	13.7382	29.7978	49.3207	48.5696	50.7938	31.19	61.1238	49.9714	36.3262	16.568	12.7826	26.5901	13.3829	18.2874	44.0978	17.2568	58.8863	81.0794	44.8126	70.9275	53.3388	32.9122	53.228	9.22801	3.8596
POPTR_001G155700v3	0.47541	4.70237	13.4679	16.6391	10.0297	6.652	5.6018	4.87613	4.54432	2.50623	2.62255	2.69932	1.82392	1.54626	2.5431	9.29056	11.6485	15.3674	10.8782	4.86677	3.65897	5.33866	2.76114	1.95544	1.89025	2.48012	1.33726	1.59723	1.33293	2.61604	6.24821	6.01048	17.29	4.53773	3.26123	2.47556	2.82663	3.09859	2.69669	3.59471	2.70425	2.63191	3.44005	0.844095	2.47489
POPTR_001G156100v3	132.123	68.039	22.8368	17.8898	14.9731	15.8447	15.8213	16.131	17.3974	16.3465	16.6392	21.6598	18.3699	19.908	33.3802	78.3838	35.9736	44.392	27.8303	24.757	25.5335	28.9356	26.5204	47.4575	30.1324	32.2939	34.5678	22.9825	31.7947	24.568	74.7206	36.5891	32.6048	27.0964	34.1589	27.015	30.3755	29.6651	40.5609	30.885	32.3285	31.949	28.9331	31.2949	28.5561
POPTR_001G156300v3	1.60351	1.11143	1.0934	1.91764	1.9149	3.3823	2.74036	3.13989	4.3327	3.12747	2.79706	4.91835	3.4418	6.56579	11.4922	2.34276	1.36609	1.84501	2.63597	2.93597	3.82038	2.58361	3.93203	8.28931	4.04482	4.7358	4.68686	3.41121	3.3622	8.80145	1.84947	4.79403	1.86105	4.73361	5.03852	4.02897	4.96291	4.47305	4.45792	5.02702	4.13367	3.7605	4.6993	6.3045	11.315
POPTR_001G156400v3	0.242211	0.276009	0.345052	0.588699	0.0596952	0.213148	0.0542584	0.0511169	0.373424	0.0514867	0.224559	0.275049	0.169984	0.0504991	0.428316	0.120441	0.100078	0.325207	0.337941	0.0534378	0.354597	0.0467342	0.0925486	0.223878	0.0926001	0.107997	0.162215	0.452084	0.333982	0.254354	0.0570488	0.420922	0.231083	0.283914	0	0.0474151	0.142116	0.334868	0.337845	0.348369	0.231167	0.0356622	0.35768	0.17553	0.326901
POPTR_001G157200v3	5.43937	4.11367	1.62265	0.518791	0.301391	0.344367	0.37256	0.185818	0.140055	0.187162	0.294778	0.155532	0.0572147	0.214168	0.0108125	3.17421	1.32383	0.706022	0.311992	0.302174	0.255757	0.226515	0.0654167	0.192154	0.224411	0.229009	0.141959	0.213033	0.0449658	0.041094	2.69596	0.191265	0.429344	0.172012	0.119271	0.114908	0.0765351	0.434749	0.329773	0.482428	0.214751	0.352903	0.493603	0.0886219	0.0188625
POPTR_001G157400v3	15.4272	13.2409	9.56141	5.82145	3.34507	2.82384	2.83405	3.70684	3.90909	2.3368	2.60493	2.92909	3.3762	2.08711	1.11317	12.7498	11.254	6.5451	5.17793	4.64746	3.89182	3.62601	3.02714	2.85246	2.61794	2.66987	3.44126	2.99308	2.20176	1.09638	12.3387	3.60204	7.51153	4.28843	4.00324	2.86132	2.8467	1.73454	1.91313	1.66567	1.55913	1.90794	1.58711	1.43534	1.05386
POPTR_001G157600v3	12.3805	13.785	14.9061	10.3541	3.78501	2.23514	3.28151	2.2106	2.758	2.66186	1.84368	2.11065	1.25282	1.83906	3.79511	12.7277	13.0002	8.53877	6.40466	4.5698	2.20716	4.78672	1.2639	6.20581	1.95712	1.49243	1.31864	1.64965	1.32126	1.80297	13.4301	1.12914	15.6137	4.29932	2.68848	2.00426	1.75598	0.482203	0.897131	0.679647	0.586293	1.03203	1.12425	0.813315	2.49032
POPTR_001G157700v3	3.46655	1.94651	2.88842	2.08141	1.7335	1.32635	0.506448	0.636167	0.304293	0.186891	0.17467	0.342308	0.411349	0.0785598	0.194342	3.55996	2.62076	2.15013	1.47703	0.831314	0.525366	0.484685	0.0239958	0.116093	0.0720275	0.168008	0.112157	0.156287	0.230918	0.158276	3.52038	1.25506	2.27675	1.93496	0.775841	0.0737621	0.0736948	0.148841	0.0583972	0.0258069	0.0719239	0.462322	0.0309128	0.0227555	0.0484332
POPTR_001G158000v3	2.68385	0.981893	1.56673	0.967552	0.765903	0.901219	1.13915	1.6247	1.83556	1.54637	1.17865	2.72691	0.743501	2.59166	4.16838	6.28651	0.933839	0.853461	0.633485	1.15309	0.649937	1.07657	1.75414	2.80712	2.82169	2.39336	2.74348	3.09059	10.875	3.51559	3.16069	1.48821	2.02148	3.25239	5.01715	7.77025	8.14993	3.94769	2.59421	4.99208	2.70978	4.55475	10.1864	10.659	7.72116
POPTR_001G158100v3	19.4616	10.6753	12.5818	23.6614	31.7564	24.496	30.3834	38.4762	35.326	25.9481	25.771	32.8458	21.5093	29.2647	23.0433	14.8612	13.489	25.675	27.5056	31.246	32.5884	41.5068	50.6197	28.2802	46.0956	42.6494	49.8192	49.6826	49.4737	32.7924	6.90923	39.1587	19.5906	31.8762	46.018	33.0038	54.257	53.5141	53.859	53.5329	48.9494	45.095	40.3689	46.4888	31.0466
POPTR_001G158700v3	0.794403	0.555857	2.39671	1.46274	0.137395	0.107315	0.0780512	0.176477	0.13813	0.192567	0.0323031	0	0.0652063	0.0726434	0.0154034	0.900928	2.69212	2.14024	0.50002	0.507347	0.160314	0.255464	0.0266264	0.241537	0.0266412	0.0932129	0.0311131	0	0.112102	0.0439068	0.623696	0.2422	1.35625	0.408413	0.181241	0.0545656	0	0.123868	0.161998	0.014318	0.0133014	0.0513005	0	0.0631252	0.309021
POPTR_001G158800v3	0	0	0	0.0593116	0.297708	0.38386	0.30066	0.311578	0.206924	0.485013	0.0311086	0.274341	0.313976	0.335795	2.22507	0	0	0.0450514	0.187262	0.47378	0.364912	0.595623	0.538478	0.403184	0.282217	0.777973	0.898877	0.723701	0.370136	1.40944	0	0.2624	0	0.0224749	0.349078	0.315288	0.315	0.477152	0.468022	0.744584	0.281811	1.04735	1.0901	0.34043	2.63953
POPTR_001G159300v3	0.219262	0.0555239	0.297485	0.134576	0.270196	0.214392	0.0545751	0.282784	0.0804864	0.103574	0.169403	0.110662	0.199472	0.152382	0.026926	0.121144	0.276822	0.0817762	0.048559	0	0.0254762	0.0470069	0.0465444	0	0.0465703	0.0814706	0.163162	0.0252624	0.139971	0	0.229527	0.105845	0.0929725	0.122388	0.138608	0.0953837	0.0238242	0.866114	0.169908	0.20023	0.348775	0.233158	0.179884	0.176554	0.211377
POPTR_001G159700v3	19.0166	20.988	19.5207	17.7948	16.2804	10.5511	11.0554	11.2085	8.81518	9.54365	8.38946	9.59595	9.02104	10.3039	20.1868	23.5192	18.9245	18.8202	14.6509	13.0228	9.92842	10.7847	7.99234	11.1466	8.67538	8.47294	8.28241	8.22832	8.2863	15.0141	22.215	17.4644	20.5602	14.7798	12.7293	10.0289	11.0272	11.6994	12.4923	12.0853	11.2139	11.827	14.5278	10.795	18.9098
POPTR_001G159900v3	0.39806	0.434705	0.405053	0.109943	0.449651	0.0364892	0	0.0700065	0	0	0	0.037669	0	0.0518703	0.0183311	0.309278	0.0685305	0.069591	0.347116	0.256147	0	0.016001	0	0	0	0	0.0740532	0	0	0.0174173	0.683642	0.0540439	0.174062	0.319396	0.134805	0	0	0	0	0.0170394	0.0633184	0.0122102	0.0816426	0	0
POPTR_001G160400v3	67.7382	69.02	44.5916	33.4851	38.3077	36.2912	36.3632	30.713	30.8929	34.3724	33.1789	19.5294	30.7308	23.3117	5.07049	50.6746	49.3063	34.9012	35.5527	34.5134	35.2601	32.5056	24.5465	17.8715	22.2119	19.9529	16.566	20.7186	15.6422	5.08102	62.059	18.0258	28.9167	29.2811	22.1283	32.7339	24.6138	29.3124	26.5758	28.3565	27.8506	21.3903	19.8063	17.1233	10.4165
POPTR_001G161400v3	60.7979	68.5216	58.5413	37.372	17.4351	17.5419	17.7694	16.1158	15.9109	15.9059	15.5891	17.5389	14.9976	20.2646	35.4902	63.9169	59.9227	41.8569	28.4471	28.0737	26.0954	25.246	21.0604	18.2518	18.9735	27.0652	21.2633	16.7304	19.8743	20.7206	51.2046	34.0311	63.9245	28.7807	24.5035	18.9904	26.0961	25.6278	28.3706	29.6944	28.4587	27.154	28.9757	21.4245	33.9691
POPTR_001G161600v3	51.1888	45.5292	53.4869	38.6331	25.8147	19.8379	22.8272	19.9294	18.3362	17.025	16.4609	19.522	16.9997	13.9472	18.7369	49.3268	45.2564	34.4584	23.6625	20.9454	17.6417	18.7157	11.371	14.3146	11.4737	11.7062	10.1878	11.3552	11.0248	11.6056	45.2288	23.6587	41.257	23.2478	20.1247	16.5397	13.9528	10.9047	10.7262	9.90393	10.8013	11.7856	10.4763	8.9404	17.6508
POPTR_001G162000v3	0.742848	1.55696	2.03823	1.53879	0.310586	0.379387	0.34173	0.111981	0.511282	0.338373	0.261342	0.225954	0.170674	0.110627	0.293219	1.76448	1.52097	1.0575	0.14542	0.453627	0.0971009	0.166367	0.0380145	0.199243	0.152143	0.162653	0.0740336	0.0550206	0.0304853	0.125372	1.37473	0.561907	1.89835	0.399834	0.194068	0.142823	0.207553	0.157197	0.185027	0.204419	0.101283	0.126952	0.163242	0.168231	0.179033
POPTR_001G162100v3	0.935451	1.11444	1.75234	2.51322	0.314388	0.0233865	0.523884	0.358947	0.280951	0.406736	0.0492773	0.241427	0.248675	0.199467	0.187979	1.32148	1.62513	1.10613	0.254255	0.304886	0.0444643	0.451235	0.162471	0.687787	0.0406403	0.0710966	0.261041	0.132274	0	0.267914	1.0015	0.577294	1.52126	0.249208	0.449275	0.249714	0.270277	0.251943	1.0132	0.458675	0.243491	0.5478	0.497098	0.0192591	0.122974
POPTR_001G162400v3	15.5081	13.2765	12.2674	4.2988	2.20347	2.8205	2.24211	2.81244	2.1425	2.76107	1.186	2.37533	2.73603	3.1536	1.39207	12.6661	10.7919	5.06774	2.81311	2.27023	1.86984	2.95103	1.14946	2.76758	1.24684	1.51683	0.979118	2.29728	2.05466	3.24767	13.1645	3.87205	7.2744	2.48578	2.35822	1.36493	1.53964	1.04393	0.836598	0.912722	1.16991	1.73032	1.14866	0.886298	1.53949
POPTR_001G162500v3	14.8607	15.6891	26.0405	14.257	5.97858	2.54819	2.20301	3.09012	1.70871	1.86981	1.12703	1.43938	0.754076	0.250601	0.543454	15.5398	24.956	15.3222	4.79149	2.66389	1.30262	1.95021	0.459271	1.67911	0.187988	0.280147	0.0853777	0.249273	0.565015	0.195071	12.8169	0.913857	21.246	4.47377	1.80287	1.5829	1.21815	0.0863259	0.190517	0.134709	0.0208575	0.0643539	0.0134468	0.31675	0.337088
POPTR_001G162600v3	15.8922	16.7028	25.8534	13.3652	5.34614	2.36742	1.7001	2.8806	1.40956	1.4447	0.99767	0.99045	0.821449	0.283398	0.475729	13.9406	22.1143	14.952	4.65095	2.88644	1.0779	1.69382	0.248868	1.41344	0.281486	0.277784	0.41724	0.411099	0.481588	0.309274	11.739	1.73473	19.3875	3.58494	1.60193	1.1198	0.919391	0.111861	0.131664	0.279289	0.0216216	0.175118	0.0836366	0.205221	0.349437
POPTR_001G162700v3	2.55177	1.82965	2.53825	0.554328	0.0353319	0	0.0642281	0.0756366	0.0315742	0.0304735	0	0.0651175	0.0670726	0	0	2.97618	1.51046	0.709772	0.100009	0.0790708	0.0299822	0.0968122	0	0	0.0274037	0	0	0	0	0.030109	1.28309	0.249132	1.05314	0.0480116	0.0582588	0	0	0.0283141	0.0166634	0	0.0273643	0.0211075	0	0	0
POPTR_001G162800v3	14.6483	8.93986	3.7782	3.89031	3.54231	4.65085	4.7893	5.25768	5.46061	6.98882	6.05194	8.37833	7.81732	6.51765	11.6888	14.3386	9.15542	9.28705	13.5838	10.8871	11.335	11.7052	17.2764	12.759	21.8079	20.3071	18.971	20.3808	20.6718	16.1122	20.8336	6.77776	6.23916	7.65155	8.71271	7.97191	9.52242	7.67638	8.89618	7.57981	7.49889	8.40307	5.37988	11.7722	11.3965
POPTR_001G163000v3	0.781815	0.0151002	0.0809034	0.0585584	0	0	0	0.0279655	0	0	0.0153568	0	0	0	0	0.148257	0.013688	0.0222397	0.013206	0	0	0.0767034	0	0	0	0	0	0	0	0	0.452557	0	0	0	0.0107702	0.0389105	0.0129583	0	0	0	0	0	0	0	0
POPTR_001G163400v3	0.254002	0.0289445	0.36185	0.561235	0.563411	0.139703	0.284499	0.482448	0.307688	0.242969	0	1.6441	0.148549	0.370702	0.0842188	0.631521	0.577227	0.426298	0.936608	0.896627	0.610911	0.416579	0.48527	0.821717	0.218493	0.283136	0.056704	0.131692	0.963162	0.0533472	0.358956	1.29665	1.23589	0.957006	1.48641	1.74032	0.546458	0.150501	0.20667	0.104379	0.12121	0.0560975	0.156288	0.161065	0.0734603
POPTR_001G163600v3	8.36399	5.85906	2.67624	2.48679	1.50857	1.53776	1.64541	0.816742	0.730597	1.05769	0.878693	2.12561	0.748284	0.683371	0.619764	7.59941	4.89504	4.13569	2.74702	3.09294	2.965	1.9506	0.897803	1.43266	1.69092	1.25896	0.758164	0.794407	1.49744	1.39339	9.21753	2.8566	4.79235	3.67008	1.79099	2.64385	1.08901	0.428975	0.633446	0.632892	0.407047	0.715168	0.349897	1.15904	1.55325
POPTR_001G163800v3	0.116082	0.0330699	0.767786	0.545041	0.0715236	0.0957683	0.130019	0.306228	0.127833	0.0616886	0.235423	0	0	0.090758	0	0.180382	0.449657	0.487056	0.260294	0.256105	0.182082	0.139986	0	0.134119	0.0277371	0	0.0323929	0	0.0333466	0	0.170882	0.0315204	1.21823	0.267277	0.117935	0.142026	0.113517	0	0.0337323	0	0	0.0213643	0	0	0.0559535
POPTR_001G164000v3	33.8856	19.7941	8.3004	6.3005	7.23841	6.43924	8.34789	10.242	10.6776	7.63281	9.49993	13.2149	7.7176	10.569	12.1614	19.0055	12.665	10.9556	9.50259	9.7084	11.191	12.4398	16.9869	20.7783	16.9483	16.997	16.9078	14.0174	16.5734	9.87577	21.0842	8.8161	9.84545	9.40661	12.5894	14.0486	15.0292	8.31365	10.639	8.62817	8.61073	9.09281	9.60497	12.847	9.8515
POPTR_001G164300v3	1.18301	1.37677	2.51004	2.53052	3.10175	3.32253	4.539	4.51524	3.68658	2.27395	1.6627	3.6872	2.79691	4.56563	9.87574	3.5984	3.01603	2.53465	3.2861	4.55365	2.94796	4.54092	5.50609	8.72447	5.43698	5.80791	5.31006	5.01124	5.84239	8.48478	2.31211	4.12816	2.08922	3.85662	4.9099	5.6911	4.33212	2.2371	4.91522	3.64609	2.49837	3.29835	3.74797	2.91855	10.8951
POPTR_001G164700v3	321.133	284.474	168.855	243.65	274.995	331.239	284.129	273.567	268.671	281.083	337.506	263.832	349.768	242.221	98.843	78.9595	250.462	251.32	291.496	306.738	316.895	300.074	207.527	172.03	200.289	217.507	232.594	155.683	213.87	159.655	205.382	126.257	126.083	169.87	136.696	210.617	154.259	183.954	160.224	183.331	167.839	186.364	188.81	162.108	134.147
POPTR_001G164800v3	10.1091	10.1077	9.97704	11.8649	13.3416	13.7268	18.8472	21.1282	26.5266	15.851	14.487	25.5022	13.6044	28.0571	28.0163	13.7833	13.025	6.47643	16.2496	17.6028	11.958	21.4769	31.4831	71.8632	50.2846	34.6058	55.3035	43.5083	62.4275	34.8614	9.03773	8.64233	6.86536	7.42655	11.4677	11.2141	14.7543	18.4849	16.4507	19.9672	17.1386	19.9098	27.1816	7.58209	14.2726
POPTR_001G164900v3	35.1405	32.5226	31.7766	17.8462	10.8422	7.83587	8.93529	8.18741	7.5311	8.61253	8.80013	9.32966	8.26239	6.60465	9.14615	36.7304	35.0818	22.1276	13.7827	10.4068	8.79214	10.7619	8.17065	5.53023	9.83302	8.64158	9.25924	8.50555	10.0796	11.8187	32.4725	9.11051	24.9361	9.65586	8.27569	9.38943	9.11543	8.3095	11.2504	10.8958	10.6592	12.5255	12.6767	9.81733	5.83973
POPTR_001G166200v3	0.515119	0.167714	0.149762	0.433596	0.0302276	0.107931	0.274746	0	0.0540255	0.104285	0	2.59053	0.0286914	0.562563	0.0271106	0.640366	0.126691	0.288179	0.708933	0.324709	0	0.0236646	0	0	0.445451	0.0546861	0	0.127178	1.77573	0.231833	1.79103	0.159856	0.210622	0.287529	0.498423	1.92075	0.1919	0.654039	1.28305	7.78689	0	0.216698	0	0.199985	0.141884
POPTR_001G166500v3	10.3663	9.5988	7.66578	2.49269	0.865013	0.675634	0.617753	0.886206	0.676387	0.373034	0.377694	0.355857	0.483834	0.692556	0.678836	11.8583	7.19913	3.66053	1.9113	1.13385	0.537422	0.798129	0.490929	0.782059	0.311494	0.516986	0.237856	0.54591	0.460911	0.60551	12.6657	1.71545	5.58482	1.08099	1.02899	0.601185	0.539347	0.755092	1.12189	0.952945	0.646019	0.93202	0.740422	0.340649	0.640455
POPTR_001G166800v3	10.0472	13.545	13.7378	10.4839	7.88438	7.07028	6.66226	4.36672	5.08507	5.71885	5.40805	5.41028	5.64137	5.37459	2.14087	8.26997	17.139	9.90894	7.97528	6.07585	7.01796	6.04039	4.9156	1.46941	5.1708	5.01638	3.90934	5.57943	4.3392	2.73275	14.7586	8.5219	8.99756	5.69278	4.91397	6.14756	4.83128	5.77733	5.46968	6.08061	3.9122	4.18442	4.0331	5.19324	0.971416
POPTR_001G166900v3	5.60621	9.41856	10.9163	13.0385	13.6557	12.8957	14.4513	16.3789	15.896	13.4903	14.7702	15.8265	13.0076	13.5046	9.5403	8.38599	11.0679	9.29913	11.8009	13.8859	11.8894	12.9906	13.2757	15.2399	13.2831	13.3016	11.8137	12.0341	11.7099	8.7759	6.27833	10.2435	9.59756	11.2413	11.6257	15.18	13.565	14.0348	16.276	16.6327	14.8642	13.6255	16.4739	17.9409	11.529
POPTR_001G167300v3	7.65205	4.95963	3.99525	4.55918	4.0045	2.5638	4.02341	3.36734	3.459	3.56928	3.39811	3.32022	2.39393	3.62273	4.51483	5.89864	2.97706	2.8952	3.23855	3.06868	2.65564	3.15116	2.16256	1.75663	2.61887	3.18469	1.83694	2.55539	3.11011	4.51788	4.80093	2.0143	3.25174	2.25918	2.64121	1.79069	2.34456	1.42718	2.4955	1.89667	1.77795	2.10326	2.14856	3.33724	2.44017
POPTR_001G167700v3	12.3691	10.1149	13.7889	20.0771	13.9048	16.2638	18.8155	11.491	12.9658	13.6582	10.7738	23.5692	13.3313	15.2396	20.1045	13.2872	13.0482	13.0095	12.4666	11.5202	11.2228	11.8148	8.65472	12.4807	11.2448	11.0752	8.34451	9.06807	27.1084	13.7338	21.5563	20.442	14.4733	22.7061	19.7366	24.2737	13.9534	16.3038	18.0303	28.5084	9.89193	13.6556	17.6669	18.8016	27.3761
POPTR_001G167800v3	205.575	155.888	135.779	38.4086	4.36613	5.92353	4.39829	5.91176	6.08507	5.83217	1.80846	2.28043	1.39139	0.920049	0.735115	129.99	99.5965	50.4803	17.6678	6.09551	5.04261	3.89941	0.293244	2.77835	0.525688	1.41155	0.742423	1.71098	2.16056	1.14173	133.417	1.18089	97.7723	1.93841	1.23714	1.21441	1.00066	1.27578	4.59412	2.10251	0.598178	1.38422	0.881473	1.43678	0.456244
POPTR_001G167900v3	158.736	150.868	222.377	97.7279	17.2447	19.3964	18.3564	17.4348	17.488	16.6082	7.30259	16.6204	5.17964	8.45164	3.48956	159.678	145.935	103.971	38.1456	18.3592	17.8234	14.9203	1.34188	5.84288	3.37575	6.60649	3.28532	6.64503	5.62649	2.61316	144.383	15.2285	203.162	8.91634	9.78635	3.90227	3.50623	12.4851	29.0332	17.7165	2.59201	6.53976	5.77877	7.63512	3.61127
POPTR_001G168000v3	0.0156431	0.0534778	0.525291	1.88376	4.41442	10.4278	9.93458	9.73903	15.2457	15.928	8.30302	17.5152	17.7484	35.4032	115.543	1.43905	0.387812	1.18144	1.93314	2.10527	2.66639	5.44805	6.70943	9.50682	10.0922	13.357	7.77015	8.82419	11.1625	65.2823	0.589517	1.12139	0.820841	3.26127	6.02658	5.69586	7.8476	0.8033	0.854601	1.22139	0.612124	1.33588	3.08008	17.6708	102.306
POPTR_001G168200v3	12.6985	16.2729	29.4484	34.8182	32.611	36.8451	34.1357	28.3444	28.6948	32.8626	31.6324	51.4097	29.3679	29.368	24.7731	17.6625	27.4574	27.0309	25.743	28.8038	28.3822	25.2428	19.2703	16.2485	22.4168	22.4265	17.6144	17.3756	22.0587	21.2983	20.3511	37.6471	29.3436	33.8108	27.9366	34.8021	25.4193	27.8295	22.4294	24.9495	20.7887	21.5979	20.5653	34.5589	28.7009
POPTR_001G168800v3	0.0449633	0	0.106758	0.182141	1.18204	2.3576	2.1152	2.56209	3.71365	3.90279	2.74437	3.33588	3.6464	4.5154	4.88664	0.0558959	0	0.176081	1.12026	1.05814	1.7397	1.95201	2.4339	1.8702	3.16583	3.80918	3.01132	4.21173	2.37665	3.5728	0.0176507	2.83253	0.285984	1.40547	3.33778	3.09538	4.23577	6.55682	6.67236	7.19071	8.33948	6.03546	6.82431	4.847	5.96735
POPTR_001G168900v3	0.217401	0.346832	1.23883	0.0480362	0	0.0478287	0.0487007	0.183524	0.095764	0.231065	0	0	0	0	0.192222	0.378365	0.538964	0.364869	0.173329	0.191856	0.0454679	0.167789	0	0.150709	0	0	0	0	0	0.18264	0.102411	0	0.414825	0.0364046	0.106019	0	0.0425195	0	0	0	0	0	0	0	0
POPTR_001G169000v3	64.7698	185.061	205.967	96.3473	57.577	37.9039	33.1848	27.3505	24.5435	23.2837	28.87	20.7524	27.0029	24.086	25.8094	178.979	169.502	102.162	49.1037	40.3397	36.9874	25.2073	24.5051	40.2514	23.4646	20.4769	20.9292	24.0964	21.0428	22.8254	118.962	14.1484	172.882	57.5893	33.4623	35.6071	21.7018	3.13615	2.32092	1.68013	2.10533	1.95993	2.19976	16.2445	25.9589
POPTR_001G169600v3	5.41745	3.10356	0.813338	0.425172	0.620167	0.358207	0.729474	0.437334	0.489007	0.786603	0.789077	0.907662	0.346264	0.925817	0.981557	2.06088	0.428113	0.22358	0.590055	0.620472	0.371482	0.199918	0.933199	0.923495	0.622479	0.329991	0.0991315	0.675336	0.0680334	0.155438	3.312	0.321538	0.197704	0.520509	0.457159	0.840301	0.926383	1.22785	2.20225	1.91603	1.61047	1.43838	1.93081	0.804511	0.970324
POPTR_001G169700v3	19.3064	22.6135	25.4238	24.3011	22.7601	21.6976	18.0762	22.3277	25.4737	20.6469	21.6124	21.381	26.2876	25.7342	38.8444	25.3382	17.2263	17.4051	18.5259	15.8247	20.189	17.8184	18.728	39.7095	17.5387	19.722	19.215	17.2925	16.1405	24.4799	18.9354	19.1518	20.7005	21.3694	21.3758	17.727	27.9983	25.7358	27.3741	25.7295	30.4061	27.6781	25.3034	20.7921	43.2747
POPTR_001G170300v3	4.28345	4.06293	3.74143	4.89642	5.88873	7.05416	8.63873	9.40571	9.43419	8.69744	8.56526	8.95518	7.89184	10.1438	10.2072	3.98601	3.35047	4.46717	5.76174	7.03315	5.90331	7.61991	8.52648	8.68228	8.17625	8.51456	10.2811	6.7909	7.45414	10.5305	3.45533	7.32829	5.13785	7.72217	8.97539	8.6761	10.5689	9.34035	9.32472	10.5945	8.79071	9.68806	10.5273	10.9791	12.973
POPTR_001G170500v3	0.900122	1.95089	2.38862	1.44291	1.37021	0.815414	0.988429	1.34093	0.369289	1.20056	0.899979	0.921947	1.15607	0.938344	0.390133	2.61096	3.20871	2.16237	1.12572	0.817722	0.535233	1.39623	0.151737	2.10037	0.404856	0.432826	0.374311	0.164713	0.628697	0.0370686	2.80601	3.92983	3.03094	1.93583	1.49188	1.10562	1.12187	1.3595	1.84636	1.45057	0.488498	1.3383	0.847064	0.463657	0.391339
POPTR_001G170800v3	4.50328	2.61085	2.52434	1.76313	1.88874	1.51217	2.01759	1.58398	1.86187	2.21682	2.58197	1.79433	2.01454	1.81191	1.08275	2.86786	2.02392	1.48508	1.55897	1.23756	1.18968	1.06707	1.08676	2.55588	1.52533	1.02158	1.28752	1.31078	1.45252	0.31527	2.60517	1.63041	2.23111	1.37589	1.42553	1.28368	1.88513	2.325	1.76319	2.80833	3.03119	1.88445	2.39172	1.46	1.06629
POPTR_001G171200v3	41.9189	33.7499	20.1704	13.36	11.3553	10.2384	10.7371	10.9971	10.0965	8.51106	10.1679	10.8067	9.52935	11.8563	20.5739	31.134	24.5995	19.8283	13.7866	10.0626	11.1651	11.4426	9.77795	16.466	11.2476	13.1177	11.581	9.74767	10.6418	13.9179	38.3781	15.4792	20.8158	12.6903	12.7906	11.4049	12.6201	11.8963	14.7309	13.0913	14.0005	13.8579	15.9385	11.9008	16.2228
POPTR_001G171600v3	1.38425	1.46056	3.23448	2.20898	1.7058	1.3253	1.03363	0.513942	0.254064	0.108981	0.148538	0.0873288	0.179901	0.187059	0.283315	1.40215	3.89245	2.4953	1.43063	1.15939	0.804181	0.766641	0.416279	0.444261	0.147004	0.142872	0.171679	0.186068	0.117822	0.134597	1.47924	1.22507	4.47553	1.6097	0.666714	0.752721	0.175475	0.632865	0.148981	0.263352	0.440377	0.3963	0.189274	1.16106	1.45803
POPTR_001G171900v3	9.82007	8.82018	7.52914	5.06666	2.64715	2.41924	2.15782	3.23822	2.32806	2.7724	3.27981	3.02018	2.81174	2.91472	2.60029	10.6182	7.87203	5.22193	4.28165	3.61092	3.97567	3.70071	3.01287	4.76688	3.12861	3.64882	3.15898	2.15678	2.78182	3.52698	10.6613	1.74064	7.25439	3.48295	2.71593	2.70334	2.9843	0.875482	2.19967	1.06841	0.715942	1.02918	0.860193	2.65636	4.10891
POPTR_001G172100v3	4.44871	4.42574	3.95203	2.75648	2.52352	3.31421	3.13735	2.85635	2.38474	2.35165	1.85494	5.21223	2.83579	5.37374	12.3831	4.65254	5.00872	2.54805	1.99393	1.99935	2.36296	2.4752	3.23781	6.90769	4.54446	4.38175	4.49278	2.58721	4.67915	8.35476	5.76579	2.83781	2.80709	1.47808	2.58271	2.44215	3.29159	1.74335	3.20111	3.16782	3.25742	3.8469	5.04013	5.24535	8.48669
POPTR_001G172300v3	0.245912	0.245198	0.31279	0.19527	0.0473495	0.0845331	0.103289	0.105418	0.110015	0.147019	0.0267177	0.0349065	0.0449431	0.0881217	0.535083	0.630514	0.214329	0.0902825	0.0842444	0.110204	0.0803605	0.0593104	0.0660676	0.177577	0.110174	0.0770958	0	0.0318745	0.158946	0.22596	0.588256	0.158588	0.17596	0.0450394	0.0499677	0.0526528	0.0976944	0.0607116	0.017865	0.126319	0.110016	0.32247	0.12294	0.0835368	0.348194
POPTR_001G172700v3	11.2242	9.67987	5.01145	1.13881	0.329325	0.146986	0.491758	1.22871	0.252256	0.689812	0.287588	0.151738	0.29026	0.0397989	0.485242	6.92921	5.50137	1.42566	1.17948	1.30556	0.359307	1.03129	0.273519	2.07317	0.200692	0.0638352	0.61791	0.435468	0.438691	0.0200459	11.4425	0.621999	4.31621	1.02288	0.868837	0.317631	0.149337	0.0565527	0.266259	0.0588327	0.036437	0.224846	0.0234909	0	0.257634
POPTR_001G173900v3	10.4805	14.8076	15.9729	15.9468	16.7693	18.046	22.7638	22.0312	24.9676	21.8644	23.9088	27.0462	22.3501	17.6186	13.9182	15.0388	17.0437	18.689	26.2885	30.4265	26.6955	30.1052	27.7683	10.2545	29.363	26.6674	25.676	22.7755	27.0693	22.0738	12.9819	22.0745	13.7598	17.8761	20.3844	24.0631	26.5456	26.8187	31.0728	30.1309	24.7926	24.6845	27.5957	24.9859	13.0732
POPTR_001G174000v3	8.82578	14.4656	16.3142	16.3671	18.3268	18.9441	19.8512	23.691	26.0338	22.5984	22.997	26.5365	20.5963	18.5355	16.4528	12.7528	14.9331	17.7462	23.1316	28.6388	25.1857	29.2758	25.7852	16.1897	26.6759	26.8153	25.4123	22.6715	21.4354	21.7864	11.9799	20.8529	11.0721	16.6265	19.5405	24.3453	27.98	28.3545	31.3093	29.8509	28.8118	25.2301	27.0293	22.2978	15.9256
POPTR_001G174300v3	69.6137	25.3359	9.80376	4.40443	4.62936	3.82317	3.0914	3.77535	2.92686	3.28659	2.6655	4.46915	2.51091	3.96949	21.466	31.3564	19.2971	6.66952	5.39936	7.9499	4.73014	7.27312	6.42037	17.9818	8.03604	8.71702	7.53076	8.79791	12.2454	17.9539	65.2485	2.60918	4.97384	3.31654	3.75956	4.47749	3.9236	2.27134	2.88139	1.83782	1.56099	1.90018	2.35868	4.25964	14.9052
POPTR_001G175000v3	6.97991	5.09427	6.45993	7.83982	8.5399	6.21551	4.16958	5.15572	4.00798	4.7691	3.92897	4.09522	5.17066	5.3013	7.40212	7.14822	6.76369	6.21987	6.0121	5.07815	3.4062	4.76177	3.15915	4.24346	3.73273	4.05699	3.58018	3.49825	3.0745	6.49215	6.36074	0.613717	5.59692	7.23551	5.97026	4.31062	4.53421	0.147705	0.0193172	0.119513	0.348945	0.195752	0.552185	3.56793	7.43384
POPTR_001G175400v3	17.7583	21.9796	18.4876	19.5146	16.9666	14.59	12.6126	11.9489	12.2964	12.4377	14.1283	9.04423	13.2081	12.5115	2.77148	26.5659	22.6772	21.8238	15.8118	15.623	16.4591	10.4528	10.2143	12.3361	8.65234	8.59669	8.4675	9.89401	7.68383	4.76981	19.8733	12.0765	25.0676	29.0239	20.8683	15.622	12.1839	6.60361	7.22275	4.92555	6.60786	5.28275	3.51287	5.08605	3.90743
POPTR_001G175500v3	3.23817	3.07113	2.01249	1.38118	1.43957	1.16104	1.2396	1.21108	0.846359	1.12182	0.997562	0.698201	0.647247	0.811871	2.00464	2.91722	2.5087	1.70264	1.97101	1.6278	1.32876	1.2753	1.23339	0.923495	1.31243	1.08516	0.674857	1.36012	1.1775	1.72178	2.13604	0.0333904	1.73045	1.69022	1.13272	0.84253	1.15241	0.0202393	0.0357336	0.0105276	0	0.0301757	0.0126105	0.872585	1.73868
POPTR_001G175700v3	1.25253	2.3331	5.55771	2.27525	0.69754	1.16583	0.991485	0.444799	1.35281	0.896035	0.516422	0.895804	1.4087	1.21783	0.405981	10.3156	4.27335	3.04711	1.35629	0.896775	0.522656	1.56275	0.862845	0.403534	1.07052	1.67812	0.631829	1.82956	0.913371	1.41018	5.52441	0.778324	4.38352	0.811739	0.64116	0.383117	0.541763	0.749286	0.671953	1.00839	1.09197	1.17035	1.60066	0.278203	0.226404
POPTR_001G175800v3	0.0787566	0	0.106854	1.18912	2.23219	1.67491	2.02889	1.88372	3.06445	1.92525	1.61246	1.99736	1.4432	2.92826	1.88595	0.0326352	0.0542353	0.572776	1.30814	1.56381	1.50988	1.49427	1.60495	1.5469	1.4553	1.7558	1.67027	2.25942	1.47812	1.6541	0	2.62326	0.300553	2.13208	1.85633	1.1563	1.61735	1.63327	0.976469	1.64518	1.87914	1.87466	1.42147	1.28418	2.93574
POPTR_001G175900v3	0	0	0.525137	1.34152	3.44163	2.87181	3.84222	2.85096	5.71659	4.22672	3.02556	3.30939	2.20148	5.00009	3.22093	0.113215	0.188147	1.24825	1.96649	2.21019	2.69831	3.45583	3.85681	3.08652	4.20713	3.04552	2.20252	2.7701	3.13943	3.47481	0.0357506	1.48375	0.724059	4.04131	3.08418	2.16908	2.73114	0.839402	0.952723	1.7153	1.50659	1.36325	1.2328	2.74996	4.94585
POPTR_001G176100v3	0	0	0	0.321731	1.1042	3.05556	3.38727	4.5858	8.90553	7.57131	6.36043	7.55519	8.8039	15.2959	20.8466	0.0556959	0	0.150386	1.89762	2.22402	2.90474	4.5384	15.8565	12.6305	13.8741	16.8802	17.9033	18.8617	12.8704	16.6082	0	0.048662	0	2.21319	4.24227	2.71886	8.87205	0.265464	0.208308	0.276166	0.555877	0.428776	0.248104	8.34029	29.1325
POPTR_001G176200v3	0	0	0	0	0.108479	0.121043	0.0739498	0.0232227	0.242355	0.163735	0.102019	0.0499825	0	0.022942	0.681052	0	0	0	0.0877305	0.339879	0.207122	0.445864	1.87102	1.44935	0.736204	1.27566	1.20369	0.844359	0.60692	0.554661	0	0	0	0.405377	0	0.0430819	0.215213	0	0	0	0	0	0	0.0398721	0.6577
POPTR_001G176500v3	0	0	0.162322	0.146862	0	0.0292456	0.0297788	0	0.234225	0	0.0308114	0.0301912	0.0310976	0	0.470147	0.033051	0.164779	0.089242	0	0	0	0.0512984	0.101587	0.307178	0.228699	0.533451	0.474821	0	0.2444	0.167517	0	0.115508	0	0.0890406	0.0864357	0.104092	0.0259992	0.446338	0.432647	0.682843	0.22837	0.254444	0.229024	0.0240841	0.820176
POPTR_001G176600v3	0.0137835	0	0.0701282	0.0152278	0.0339707	0.106134	0.216138	0.261802	0.455366	0.131848	0.0798688	0.156522	0.161221	0.186794	0.914031	0.137079	0.0142379	0.173499	0.0137366	0.152049	0.0144136	0.146272	0.263333	0.191103	0.39522	0.0768224	0.184624	0.114341	0.0950295	0.28949	0	0.224563	0.289305	0.311593	0.190449	0.472194	0.363932	0.108893	0.160215	0.283209	0.0920853	0.192796	0.203545	0.362096	1.36864
POPTR_001G177200v3	1.39648	1.27657	1.26486	1.62758	1.83435	1.73871	2.18294	2.4128	3.31231	2.23453	2.63211	2.78824	2.60271	2.19167	2.7646	1.58341	1.17304	1.45519	2.49287	3.19949	3.40207	3.59758	3.87003	2.18085	3.40283	3.26728	3.64855	3.34169	2.82138	2.44953	1.28314	2.75021	2.03508	2.85241	3.08078	3.13931	4.00684	3.62196	3.28212	3.61033	3.07572	3.10679	3.26708	2.46056	2.7517
POPTR_001G177500v3	3.39065	2.45877	2.30015	1.02162	0.158269	0.113023	0.258938	0.677627	0	0.0546023	0	0.0583386	0.0600901	0	0	1.37309	2.38802	1.57354	0.537585	0.0283357	0.026861	0.371716	0	0	0	0.0286331	0	0	0	0	2.02678	0.474293	0.269573	0.365615	0.0417551	0.0251422	0.0251192	0	0	0	0	0.0756405	0	0	0
POPTR_001G179600v3	19.4478	18.2434	14.0723	13.4809	14.5958	14.4965	14.5907	15.9435	16.0535	13.9491	15.6623	16.6773	13.854	14.767	12.2156	19.4436	19.4167	18.0037	17.2521	16.9306	15.4143	15.3194	18.6604	8.84753	18.8885	16.6609	17.4341	16.792	16.0779	13.6797	20.5272	22.6664	18.6164	16.5555	18.6365	15.8717	17.565	21.9689	23.7906	20.9714	23.7267	19.5792	18.5801	15.6914	10.9688
POPTR_001G180500v3	0.212242	0	0	0.0781606	0.697456	1.24517	0.633935	0.298615	0.779097	0.526357	0.491938	1.68712	1.15852	2.36005	2.18937	1.93488	0	0	0.634559	0	0.44389	0.819036	0.47307	0	0.338095	0.473174	0.0789692	0.366804	0.812941	1.3373	1.24976	0.076842	0.067497	0.236939	0	0	0.622659	0.419193	1.48022	1.67169	0.810261	1.04166	1.21887	0.897234	2.0461
POPTR_001G180600v3	3.77519	3.2054	8.61203	10.5223	13.5612	14.0868	13.7909	12.6019	9.70056	12.5619	6.34817	7.03296	9.81275	5.71033	1.90896	8.466	8.71688	9.62824	12.8362	14.916	11.4047	13.3305	6.22255	3.82014	6.13168	7.0687	6.05923	5.57774	5.5288	2.59115	5.3758	22.7801	12.0058	13.6557	15.3419	5.38575	4.99477	4.4104	2.20842	2.15469	6.7116	4.85003	2.36844	4.26922	5.68513
POPTR_001G181000v3	0.445567	0.423118	2.17252	2.07158	1.89887	2.226	1.33084	2.66429	2.02403	2.17053	1.54911	2.08715	2.06295	2.22567	5.31438	1.06165	1.13146	0.934758	0.888101	1.12639	1.02894	1.79107	1.34782	2.14501	1.89865	1.34516	1.51277	1.34758	1.40797	2.4565	0.502867	5.66626	1.4347	1.13472	0.965722	1.88986	1.43425	2.05339	2.58956	2.6893	3.20711	2.95217	3.24422	1.44633	5.06504
POPTR_001G181300v3	0.561223	0.383722	0.6853	0.573528	0.242058	0.138904	0.0471456	0.0592212	0.092706	0.134212	0.0813006	0.0637312	0.0656447	0.219395	0.0620278	0.209304	0.50726	0.765306	0.111863	0.030955	0.102704	0.135359	0.107222	0.064843	0.0134102	0.0156399	0.0313222	0.0581955	0.0161222	0.206276	0.346991	0.182871	0.548824	0.152716	0.0912296	0.0686656	0.0960441	0.0138557	0.048926	0	0.0133909	0.11362	0.0690646	0.0254198	0.432833
POPTR_001G182000v3	5.40718	4.11943	4.00583	3.41842	3.49208	2.71281	2.81374	3.37819	3.60986	4.62367	5.44983	5.49667	4.17461	7.23361	16.1001	3.56089	3.43355	3.32922	2.0456	3.26121	2.86723	3.57621	6.81865	7.34465	6.9835	7.29093	10.7888	9.37134	10.4904	18.9329	3.48158	2.7618	4.03347	3.07803	3.52333	5.42748	5.64722	2.79846	4.14854	3.99712	6.12552	5.63834	6.55987	10.9898	14.0434
POPTR_001G182300v3	19.786	16.9744	16.084	6.95112	3.99648	2.43082	2.53244	2.78525	2.21947	2.52268	2.20528	2.64883	1.9266	2.38897	4.24018	17.6401	14.3724	7.37466	4.09871	3.02456	3.34857	2.97084	2.43343	2.95508	3.13882	2.97647	2.70644	2.51423	2.59802	3.54537	15.8917	3.98919	11.5565	4.51418	3.36766	2.35323	2.90133	3.32392	2.80645	3.06904	2.49963	2.88461	3.16007	1.38088	3.79715
POPTR_001G182500v3	9.11654	6.96512	3.13616	0.743941	0.414903	0.0284895	0.116036	0.163976	0	0.0825811	0.0900444	0.176464	0.0605873	0.026999	0.114498	5.21583	3.26388	0.673745	0.2323	0.971385	0.135416	0.324819	0.0247402	0.867786	0.0990161	0.02887	0	0	0.0297602	0	6.34416	0.253173	1.5814	0.0867387	0.0631508	0	0.101308	0	0.180627	0	0.0494368	0.114399	0.0318719	0	0
POPTR_001G182600v3	1.08524	0.444157	0.116652	0.10132	0.103597	0.210172	0.0941616	0.201613	0.218822	0.162457	0.221424	0.216967	0.160907	0.167308	0.253402	0.589047	0.173679	0.166747	0.228496	0.185475	0.271725	0.103223	0.233617	0.194262	0.328707	0.255574	0.238859	0.213971	0.210764	0.192617	0.351015	0.0498055	0.167702	0.153573	0.248466	0.209454	0.156947	0.226418	0.204319	0.141328	0.0437645	0.056263	0.188099	0.28385	0.38312
POPTR_001G182700v3	0.61851	3.11968	7.06759	5.74661	3.69849	3.70299	5.07655	7.79984	8.31867	9.59133	7.1562	7.03517	8.32565	6.59572	19.4432	7.68897	3.25735	3.07164	3.25381	3.84769	4.02915	5.64422	6.10203	4.73288	5.08785	5.68517	4.97985	4.91007	5.25463	12.0214	4.91969	6.46463	4.23706	3.68444	6.55995	9.15043	9.52878	5.78758	8.28543	5.92716	4.88699	6.92708	6.28879	6.5949	45.7171
POPTR_001G182900v3	24.1491	24.9336	32.1063	40.7613	41.8978	45.7404	44.468	42.4918	47.698	34.931	35.8393	39.05	30.4811	37.6217	62.0571	31.6164	32.8697	32.2386	31.2661	28.4505	27.8439	33.9529	39.1792	65.115	45.9627	36.9679	55.5103	48.4727	52.617	50.7509	25.1351	24.2193	35.0862	30.0665	33.554	28.8963	36.2552	30.8049	34.6625	40.6029	33.1618	36.0836	40.4077	26.7704	63.6548
POPTR_001G183600v3	19.099	27.441	34.1728	32.8427	22.415	13.9763	13.2428	13.2925	9.49231	8.93059	8.80955	10.7749	7.76408	7.1178	2.95552	31.0496	29.2916	28.5801	19.1287	15.8576	13.4425	11.3933	6.69089	10.8844	5.24152	5.992	6.03042	5.17987	3.6811	2.42332	24.2668	20.9213	32.9205	17.8322	14.453	13.1005	7.79206	9.31653	9.46699	11.3377	9.1206	9.46352	6.0972	4.86945	1.57034
POPTR_001G184300v3	0.0348649	0	0.0118258	0.141233	0.243462	0.0511357	0.0520679	0.0490533	0	0	0	0	0	0	0	0.0288947	0	0.0390097	0.127403	0.0384603	0.0121529	0	0	0	0	0	0	0	0	0	0.0684321	0	0.0110877	0.291913	0.0566746	0	0	0	0	0	0	0	0	0	0
POPTR_001G185500v3	34.3417	65.7163	72.8098	24.9731	19.503	19.4846	18.2456	19.2871	18.4116	19.3306	16.7443	19.8708	18.3929	18.6065	26.4563	68.2505	62.7211	28.0694	19.2289	17.5958	17.4715	17.579	16.0571	17.4766	14.3061	16.8989	15.043	14.0215	12.6691	19.8705	50.6604	17.7666	37.5707	16.7412	17.2798	15.1593	16.8798	16.8006	19.8406	18.7778	19.4391	20.1339	20.3799	16.844	23.2945
POPTR_001G185700v3	25.6596	16.3656	13.1073	10.5944	3.88763	1.80405	2.10483	3.34099	0.865403	1.731	0.69954	0.750125	1.02575	0.415544	0.440562	24.8619	15.0116	12.4818	5.09629	3.63088	1.42917	5.52672	0.587488	5.71091	0.642242	0.253909	0.750045	0.755827	0.667432	0.143521	27.2812	2.69671	10.4203	2.06925	2.29568	2.3187	0.935545	0.461131	2.19755	0.85414	0.510881	0.595295	0.43448	0.196024	0.175672
POPTR_001G186200v3	11.4515	10.1772	8.18353	4.81268	2.54943	3.09309	2.36619	2.24456	1.63651	2.63244	2.46512	2.28315	1.99383	2.05037	2.7374	10.4323	8.21708	5.24495	3.32501	2.74827	3.5803	3.65445	1.75358	2.01998	1.76848	1.93261	1.83765	2.25101	1.40626	2.06546	9.86573	3.87697	5.96306	2.2689	2.60514	2.36723	2.4363	2.05743	2.59103	1.91587	2.2248	2.43472	1.64947	1.75532	2.48603
POPTR_001G186700v3	115.532	108.518	110.558	135.7	136.129	122.934	120.276	130.121	128.166	130.524	127.675	115.538	134.111	123.293	179.868	109.37	116.488	101.586	111.812	126.634	116.818	118.52	155.945	115.691	145.515	132.222	154.113	158.874	136.828	146.682	122.667	99.1826	116.154	93.0503	89.4487	102.133	91.1894	79.9256	114.999	94.6411	117.251	119.385	124.867	99.9655	221.8
POPTR_001G187100v3	2.26841	0.708562	0.140605	0.0890492	0.198655	0.0506655	0.374021	0.0729033	0.228248	0.171338	0.173479	0.209214	0.296307	0.240074	0.114538	0.730039	0.19031	0.231906	0.447547	0.317555	0.73451	0.411024	0.549973	0.345904	0.583296	0.385066	0.257058	0.513425	0.357246	0.278117	1.42386	0.287654	0.252672	0.40492	0.720635	0.394472	0.394112	0.65953	0.441684	0.638802	0.769282	0.432325	0.198382	0.292065	0.255315
POPTR_001G188000v3	2.66961	0.438273	0.138128	0	0	0.049773	0.0760206	0.381968	0.0747426	0.0480915	0.262189	0.0256911	0.0793874	0.117923	0.800142	0.393745	0.0934788	0.0759403	0.0450936	0.0249569	0.307555	0.0873046	0.0432228	1.4638	0.0216234	0.0252188	0.101012	0.0234596	0.311958	0.0950323	1.83839	0.0491456	0.0215844	0.340961	0.0183881	0.132865	0.176992	0	0.131486	0.0697277	0.0431847	0.0166553	0.0278411	0.14346	1.09051
POPTR_001G188400v3	5.99523	22.3686	26.4193	17.3598	20.0189	30.8468	22.7445	30.0497	33.5965	21.0174	25.2702	20.5339	21.9987	19.959	10.6338	15.8074	16.2813	13.2672	13.5879	12.427	12.4375	6.29693	4.80324	8.26748	4.71349	5.98227	4.42532	3.86037	4.22227	3.65562	9.11019	15.439	11.0244	12.8324	13.7145	12.7774	16.4063	15.9471	10.734	13.7588	16.3351	12.7424	13.2086	7.6646	5.26692
POPTR_001G188500v3	4.64865	3.70812	1.27127	0.0641969	0.10741	0	0	0.0613166	0	0	0	0	0.0339837	0	0	3.1423	1.53061	0.341335	0.0289551	0	0.0911467	0	0	0	0	0	0	0.120509	0	0	2.29248	0.0315569	0.415788	0	0.0236144	0	0.0568242	0	0	0.0298486	0	0.0641672	0	0.0263193	0
POPTR_001G188700v3	0.906318	3.92458	8.60758	8.91144	7.66907	17.1477	11.6741	19.2229	18.4643	16.6969	17.9258	11.0124	15.4774	13.7626	6.71129	3.45516	7.05269	10.9012	13.7291	9.36463	10.9623	7.72354	7.73412	9.63376	7.0743	8.11587	7.99198	5.98338	5.86671	4.50498	1.56544	9.77831	6.31215	9.78894	7.7592	10.3791	11.2855	11.0982	7.7957	11.8871	13.4074	8.94068	9.48024	6.07546	1.8057
POPTR_001G189400v3	1.33756	1.13001	0.79786	0.203822	0.113674	0.126839	0.103321	0.243347	0	0.269618	0.0801777	0	0.0269742	0.0961622	0.0254879	1.34742	0.571718	0.483805	0.137897	0	0.0723466	0.0222482	0	0.239803	0	0.0257065	0.0514827	0	0.0264992	0	1.16782	0.425815	0.396032	0.13516	0.131206	0.0902896	0	0.0227738	0.268057	0.094768	0	0.25466	0	0.0208906	0.022232
POPTR_001G189500v3	0.327441	0.437098	1.98488	2.72348	7.21699	6.51943	6.37108	5.96271	8.06692	6.98528	5.43732	7.64387	7.51772	8.75307	17.8518	1.00601	0.657145	2.05297	4.07908	4.82472	4.38285	5.52367	7.20306	3.39408	11.4857	9.59949	10.8291	13.2613	14.2278	24.9051	0.859377	6.48806	1.32099	6.32519	6.03749	6.4283	6.55966	10.4445	14.8382	14.6957	10.7638	14.6528	17.7702	20.6998	19.5442
POPTR_001G190200v3	8.87494	8.43914	9.6306	9.51235	9.73661	8.85112	11.4809	13.7635	12.2944	10.8308	11.8592	15.9272	8.97202	12.8848	6.24969	8.7498	10.0058	9.33986	8.61488	9.39442	9.84339	10.82	11.1296	7.33273	12.1482	11.9496	11.6607	10.2568	11.8077	8.29729	10.0393	11.5507	11.8981	13.853	17.5022	14.3637	17.3494	8.85709	7.62525	8.5297	5.47838	6.39523	7.12688	16.0482	8.73695
POPTR_001G190300v3	27.6391	18.3981	9.95855	5.68823	3.1641	3.1054	3.59868	3.47543	3.40494	3.64345	2.92892	5.92311	2.89323	3.16716	4.84361	14.3387	8.85949	6.05789	3.49672	3.45527	2.62879	3.94263	2.99208	7.26899	2.91666	3.5215	2.89604	3.58251	6.39514	3.86809	20.2328	4.14675	8.02877	4.56975	5.7035	4.76325	4.54856	2.13737	2.46889	2.38927	2.28378	2.3455	1.43926	4.10391	4.70438
POPTR_001G190400v3	6.66808	7.59854	9.51531	6.98233	4.96621	3.66748	3.14339	2.96139	2.50952	3.03054	2.84909	2.33282	2.114	2.67985	4.13151	9.00109	6.66759	5.5485	3.33388	3.08346	1.79605	1.9169	1.69429	1.60829	2.22097	1.55165	1.86701	2.16511	2.83782	2.81746	7.36365	2.26786	7.6255	3.28024	2.7372	2.36236	2.62367	0.975549	0.90034	0.830356	0.707117	1.41317	0.745981	3.11174	3.17085
POPTR_001G190500v3	2.73336	0.936341	0.366869	0.0463155	0.134319	0.101454	0.112695	0.0973224	0.101567	0.115849	0.116603	0.161862	0.117686	0.0437028	0.0556007	0.917239	0.27715	0.182936	0.133696	0.0739935	0.149053	0.177956	0.104121	0.503743	0.0320551	0.102809	0.140384	0.0260828	0.192689	0.00880488	1.08616	0.100175	0.399965	0.105302	0.0885915	0.139515	0.188583	0.10764	0.136443	0.284256	0.120034	0.191349	0.103181	0.0455719	0.040415
POPTR_001G190800v3	58.3628	66.4558	54.9056	43.1832	31.634	22.3838	20.8133	18.4048	17.1636	15.4959	12.0762	18.486	11.953	13.4503	27.581	84.2564	75.324	61.6609	39.8458	32.3881	22.4247	30.0725	18.3487	27.8511	15.495	20.1652	14.7763	14.7471	19.194	21.1106	82.4259	61.6176	58.0281	28.7389	23.9905	17.6848	11.3928	41.8684	42.5488	33.2416	50.0463	46.3733	40.8091	10.27	20.9751
POPTR_001G191000v3	1255.27	422.491	164.591	163.055	70.3426	45.0538	79.084	34.376	49.5167	28.011	39.9196	144.191	30.3756	71.034	20.6322	533.278	368.95	218.474	177.365	107.343	72.8068	86.2196	48.4917	108.867	81.239	177.06	76.7905	69.6588	177.207	50.7796	1346.91	153.315	187.935	58.3424	45.941	30.7174	23.4928	69.8975	71.5682	99.0982	19.6554	26.7342	39.6868	18.8827	13.1306
POPTR_001G191300v3	15.8636	23.2482	20.2161	12.3545	12.5657	15.1654	13.048	13.4202	12.9116	15.6129	13.108	10.6992	14.4533	12.497	16.9173	20.8527	19.1306	17.6948	13.9496	16.4867	11.8356	12.8939	11.4875	13.9638	11.3644	10.6703	8.55116	9.65281	7.69607	9.15133	16.236	12.4404	13.0957	9.72844	10.0616	12.2421	11.208	10.1739	13.4708	11.8056	13.5961	12.8918	12.2706	9.9052	14.5966
POPTR_001G191400v3	57.1051	143.074	295.301	236.738	7.91454	1.90062	2.01346	1.95213	1.32615	0.593586	1.13266	1.28823	0.714486	0.855107	0.0964457	169.122	222.25	155.83	25.1854	3.19591	1.75205	2.03732	0.40012	6.93662	0.683918	0.214	0.779236	0.271461	0.120327	0.109966	89.6749	7.12751	237.557	2.95174	1.09225	1.04204	0.494945	0.568758	0.0608592	0.394459	0.549679	0.372602	0.322161	0.0474297	0
POPTR_001G191800v3	3.50646	7.51101	11.0429	1.52013	0.629008	0.390598	0.919725	0.819637	0.708747	0.908124	0.655844	2.07914	0.571083	0.902272	0.649993	5.39362	8.5279	1.24777	0.973159	0.697721	0.835464	1.18827	1.08118	1.84617	2.07872	2.26356	2.76207	1.8295	2.79238	1.01379	7.50097	0.51825	5.73793	0.659638	0.739548	1.15128	1.45407	1.98341	1.30271	2.90697	1.24968	0.792391	1.82981	1.08561	0.20325
POPTR_001G192000v3	8.97525	5.73369	4.31278	5.05802	6.73108	9.05015	8.52972	9.61433	11.1318	9.6598	8.66789	12.4827	11.2669	20.721	37.8	7.83281	4.33122	5.07819	4.58529	6.52555	6.39924	7.76231	6.99312	7.93453	9.92146	11.6722	10.246	7.28563	9.92259	23.6821	7.87403	9.15762	5.73022	8.40661	9.70806	6.69965	11.6583	11.6835	8.64109	13.0627	9.45292	12.8811	19.9145	12.8116	30.3056
POPTR_001G192200v3	1.40773	0.783432	2.81496	1.75417	0.383259	0.144049	0.311685	0.310911	0.0901308	0.226171	0.0379403	0.130118	0.134025	0	0.0361829	1.9942	2.19813	1.96429	0.456772	0.252799	0.0171173	0.173711	0	0.359338	0.0156452	0	0	0	0.0376184	0.0343793	0.520487	0.391141	1.71786	0.328927	0.279391	0.224308	0.112051	0.0969897	0.0380536	0.168167	0.0781134	0.0482023	0.0604315	0.133454	0.0789018
POPTR_001G192500v3	4.1494	5.37012	6.87631	9.75778	8.9848	10.6611	7.80133	7.44347	10.9667	11.2145	10.751	9.7605	10.1922	10.3814	13.5288	6.48472	6.12314	6.9143	9.27483	6.73518	9.32904	9.72181	8.77679	13.6291	7.56357	6.4094	9.23014	9.74249	9.36566	9.77309	6.03847	9.72193	9.38791	12.507	10.9366	10.3276	13.0137	9.19049	11.541	11.6316	11.0603	10.8661	10.8691	10.122	17.2865
POPTR_001G192800v3	2.31766	0.867216	0.351997	0.305733	0.0852553	1.52206	1.2786	0.328518	0.876161	1.58094	0.200444	2.78901	1.2543	3.46184	13.5341	1.63411	2.39407	1.62558	0.930804	1.90796	2.93004	1.70199	1.12349	1.99835	2.0168	2.35214	2.43256	1.68588	4.33262	6.1028	1.75173	0.97687	0.726059	0.92681	0.787234	2.74255	1.31928	0.239125	0.361877	0	0.198089	0.12733	0.0425692	2.03683	16.0404
POPTR_001G193400v3	11.9229	10.599	11.8374	8.50006	8.58823	7.59382	12.0263	14.5831	15.3787	12.5602	12.138	16.0677	11.9734	16.5768	32.8344	16.9509	11.4314	11.365	14.0618	10.7545	10.856	14.1334	31.9152	30.4431	35.9624	31.4418	42.0135	47.0761	38.4061	43.663	14.848	4.40728	11.2242	6.26535	10.5472	9.58107	17.1091	10.239	15.4513	14.5769	16.5848	15.7896	16.1315	16.3381	24.2709
POPTR_001G193500v3	69.0797	53.5929	43.4794	27.9153	18.7295	17.9456	16.4883	15.6346	12.4917	14.1898	12.6289	11.1083	15.0197	15.5452	37.3643	45.4731	48.1858	24.8134	20.1961	13.5676	14.8274	18.4747	14.9752	23.5244	12.6995	16.729	18.4233	13.7778	14.9749	25.2629	69.8331	11.4553	28.7882	13.6859	13.3114	13.6914	12.4014	7.5204	12.7777	12.0791	10.7349	10.8372	12.7437	11.892	29.4581
POPTR_001G194100v3	0.546676	0.428284	0.521513	0.415222	0.505251	0.826856	0.727122	0.540807	0.338636	0.980496	0.871125	1.78478	0.999111	1.28225	7.36369	0.0849495	0	0.487422	0.0681018	0.301526	1.03615	0.955914	0.424297	0.947433	0.391877	0.495122	1.02972	0.354294	1.17782	4.5209	0.120713	0.371106	0.456364	0	0.805338	0.300986	0.233886	0.202448	0.754582	1.05305	0.358704	0.578526	1.21935	1.79517	6.06069
POPTR_001G197200v3	22.7159	17.9509	9.82678	8.17203	6.75203	5.2738	6.49509	7.82946	4.95284	5.55667	5.07992	6.68873	6.08844	7.68724	13.903	19.7248	13.8666	11.6865	7.91782	7.75681	8.71391	8.4136	8.11273	15.5628	7.63719	7.9909	8.68978	6.53386	8.89314	11.2201	17.3417	6.84392	12.3281	7.28279	9.7603	4.71502	8.14886	5.38837	7.16496	5.44143	4.6193	6.8741	6.34944	8.0036	13.4035
POPTR_001G197700v3	6.07715	8.77026	8.60185	5.73821	3.44643	3.58535	4.09822	5.76921	2.54727	3.10663	2.77815	3.91618	2.73017	3.31009	7.36736	9.98589	7.12464	5.99967	4.54759	5.24246	2.70471	4.99055	2.5109	8.4549	3.41672	3.56291	3.19218	3.0527	3.96273	4.54898	8.64273	4.47658	7.34272	5.08821	4.30698	3.76658	3.29018	3.50946	4.13078	3.80218	3.6125	3.25092	3.85574	2.66684	5.61534
POPTR_001G197900v3	75.3568	42.0312	28.3177	16.7238	15.1064	16.4062	21.6026	24.8729	25.1837	22.5246	26.8079	30.4967	23.1443	23.0013	21.0325	34.7296	30.4565	18.9296	19.2616	20.6795	24.6277	28.1646	36.3441	47.9016	41.6026	38.938	42.1514	37.8754	40.7133	23.8305	40.6123	24.6404	20.2318	20.9351	24.8211	35.0374	38.1974	46.5551	53.6817	55.333	50.9271	56.2624	57.5486	36.0265	20.7106
POPTR_001G198500v3	0.434578	0.495219	0.47497	0.746846	0.773544	0.902967	1.04563	1.07001	1.93202	1.2146	0.969964	1.16977	1.16724	0.6376	0.480307	0.540243	0.864559	0.499749	1.13889	1.06532	0.925721	1.28882	1.04551	0.297544	0.81534	1.02268	1.29355	0.717673	0.924747	0.456366	0.435969	0.978995	0.30712	0.592956	0.954987	0.945255	0.629595	1.25569	1.64638	1.10789	1.36719	1.01903	0.57441	1.16644	0.41895
POPTR_001G198900v3	0.609193	0.416519	0.578569	0.58329	0.200189	0.0893492	0.015163	0.0285702	0.0149081	0.0719423	0	0.030746	0.126676	0.0282249	0.164583	0.42073	0.531389	0.249926	0.202373	0.0448011	0.0141565	0.0914221	0	0	0	0	0.0151109	0.0421131	0.0155557	0.0995142	0.494228	0.132334	0.71036	0.260697	0.0440121	0.0132506	0.0132385	0	0.0314713	0.0417235	0	0.0199323	0	0.0981068	0.32627
POPTR_001G199100v3	7.02555	3.89656	1.98319	1.03146	0.790975	0.898627	0.823509	0.714255	0.501221	1.00471	1.01436	1.93488	0.928233	1.50857	5.70108	5.1213	2.29047	1.14582	1.10491	1.30026	0.659009	1.27225	1.02563	1.76637	0.903499	1.79524	1.43293	1.30696	1.72991	2.8065	3.99945	1.91403	2.32704	1.44614	1.78325	1.34791	1.74611	1.53281	2.00765	1.90633	1.99375	2.03619	2.49893	2.62182	5.05155
POPTR_001G200000v3	9.55564	7.35763	5.93583	2.70257	1.12319	0.976743	0.955032	0.943172	0.802987	0.793747	0.776889	0.814672	0.887278	0.637529	0.805895	6.7546	4.57392	2.02319	1.15449	1.04438	0.713308	1.17432	0.994251	0.985148	0.972323	0.58994	1.20117	0.780494	0.682458	0.598995	7.40299	0.791984	4.99871	1.89061	1.36692	1.08783	1.13859	0.586516	0.526308	0.561832	0.471432	0.489182	0.651281	0.777725	1.2585
POPTR_001G200100v3	3.03792	3.37874	3.23967	1.30222	2.06648	1.40353	1.82383	1.44896	1.1776	1.02032	1.83074	1.36612	1.36449	1.20343	0.752098	4.21465	3.85355	2.79404	1.79232	2.43968	1.57569	1.67642	2.05459	1.01087	1.66085	1.42228	1.34282	1.07105	1.50802	1.26333	3.74939	1.26705	1.7506	1.62788	1.82717	1.77221	1.74683	1.86003	1.51134	1.73527	1.91361	1.61025	1.8842	1.2659	0.878601
POPTR_001G200400v3	25.1684	21.419	21.0087	7.57897	1.50767	0.873184	0.938044	0.945209	0.818018	0.781763	0.540144	0.61197	0.800707	0.812318	0.837078	26.2634	27.2243	12.9252	3.02647	1.34963	1.28701	1.81264	0.820881	2.07829	0.508116	0.852373	0.382056	0.400231	0.50209	0.642401	24.5457	2.12776	18.0299	1.23168	0.822748	0.883887	0.505635	0.352395	0.363993	0.433938	0.333623	0.321676	0.197162	0.587136	0.856517
POPTR_001G200700v3	0.0181089	0.577802	1.34517	1.74056	0.379364	0.11952	0.263681	0	0.0997109	0.0384941	0	0	0.0211814	0.0943892	0.260187	0.472751	1.01012	0.926974	0.288756	0.239716	0	0.0698816	0	0.292919	0.0865406	0	0.0808535	0.169	0.0208085	0.0190168	0.661115	0.570398	1.46854	0.363888	0.206058	0.0708998	0.123961	0.196714	0.126295	0.241854	0.138266	0.133314	0.0222849	0.0164043	0.0349153
POPTR_001G200800v3	52.6636	16.2367	0.905421	0.091749	0.0877189	0.0391511	0.0132883	0	0	0	0.0137491	0.0134723	0	0	0	10.0879	1.29903	0.408184	0.0827642	0.0785239	0	0.0686733	0	0	0	0.0925726	0	0	0	0	17.1852	0.0386576	0.509345	0	0	0	0	0.0468638	0.0137901	0.170636	0	0.0174679	0.0145998	0	0
POPTR_001G201300v3	2.21343	2.46002	1.15397	0.875501	0.572462	0.526038	0.505021	0.533451	0.722226	0.827748	0.522533	0.698201	0.319628	0.783384	1.7215	1.83441	1.62307	0.676472	0.735299	0.693321	0.528648	0.685434	0.548173	0.25258	0.287298	0.578754	0.518534	0.524212	0.4396	1.03307	1.8987	1.17238	1.35568	0.45759	0.355363	0.57506	0.534452	1.34928	1.39758	1.58616	0.938895	1.26738	1.63096	0.420821	1.51476
POPTR_001G201500v3	16.2226	38.0113	71.1242	85.7718	82.4204	75.2551	81.6629	68.7179	81.0386	73.3532	69.8661	67.3894	64.9852	69.804	48.2904	41.0639	66.6147	72.3454	70.9054	73.4058	66.952	66.1797	65.7352	42.8241	68.1492	61.5695	54.6168	65.7975	60.6808	43.9202	26.5648	84.5262	80.8945	71.225	65.5498	55.5904	59.2866	84.8011	66.8062	72.4902	71.8703	67.7326	66.2603	40.8118	44.8919
POPTR_001G202100v3	24.2881	5.31902	0.0163783	0	0	0	0	0.0169842	0	0	0	0	0	0.016779	0	3.30149	0.0166261	0	0	0	0	0	0	0.0185965	0	0	0	0	0	0	4.49238	0	0	0	0	0	0	0	0	0	0	0	0	0	0
POPTR_001G204100v3	2.61584	2.75008	2.16379	0.615278	0.478326	0.12995	0.0567081	0.071233	0.0929246	0.0896854	0.0782327	0.210809	0.0592196	0.123151	0.0746089	3.06305	1.55152	0.48151	0.201827	0.0558504	0.0882395	0.195376	0.257939	0.31198	0.225822	0.0564365	0.131864	0.0174998	0.0969613	0.21267	2.34523	0.513247	0.901658	0.240212	0.178317	0.0991117	0.0165035	0.366652	0.117699	0.312083	0.241604	0.0869688	0.332292	0.0152879	0.0813475
POPTR_001G204300v3	51.4741	98.8749	188.492	328.278	377.489	428.526	393.472	353.324	394.89	389.834	365.385	363.613	395.104	444.511	426.832	127.291	170.148	286.657	351.616	344.438	360.425	333.34	377.401	380.891	364.286	338.506	388.357	419.321	373.399	494.783	89.0264	311.859	300.491	419.71	410.039	368.292	430.73	376.548	331.033	353.17	352.967	336.291	342.856	327.156	430.652
POPTR_001G204400v3	2.20252	1.49594	1.02413	0.547898	0.575188	0.561577	0.882229	0.769582	0.465824	0.713138	0.490218	1.27541	0.597139	0.62343	2.20859	2.41166	1.17524	1.04042	0.596	0.402262	0.991448	0.928749	0.682742	0.893196	0.89224	0.569076	1.02573	0.741128	0.687188	1.60834	1.61471	1.53675	0.834966	0.525143	0.687609	0.671019	0.670407	0.993904	0.949455	1.18383	0.654297	0.687241	1.27445	0.84565	1.15306
POPTR_001G204600v3	14.2101	12.2533	13.047	6.85707	4.62936	3.65328	3.93332	2.64274	1.97857	2.57506	1.6405	2.72035	2.03784	1.56081	3.09895	13.8073	9.05459	10.4169	4.04233	3.90386	1.93574	3.70302	0.728116	3.14524	1.66519	0.849656	0.516561	1.07266	0.907136	1.48653	16.863	3.22286	7.01235	3.57842	3.23035	2.71781	1.73036	0.672075	0.917629	0.44747	0.701492	0.781585	1.1725	0.88776	2.49312
POPTR_001G205500v3	13.1809	13.4818	16.9758	19.2624	19.2978	22.0953	23.6345	25.1497	26.5529	21.3836	24.2075	24.9466	20.8532	21.3402	17.2084	14.7177	14.9846	17.3638	21.5428	21.2643	20.5768	22.7881	20.4693	9.34919	24.2578	20.32	19.4252	21.0066	20.3355	17.5105	12.3045	17.1779	14.8547	16.8588	18.999	21.5345	22.571	21.1126	23.1575	20.3163	21.5445	20.1239	20.6306	22.3685	15.1442
POPTR_001G205800v3	123.226	192.91	263.338	266.85	268.492	280.098	279.035	285.564	291.818	297.561	307.993	280.473	305.876	247.807	173.677	167.351	248.499	251.448	297.863	297.709	289.394	280.967	307.312	117.788	316.397	299.203	289.521	284.423	311.186	229.86	171.933	280.172	223.642	251.438	237.726	294.318	277.188	309.916	324.374	315.951	345.862	309.871	297.662	293.268	185.554
POPTR_001G205900v3	0.10743	0.428472	0.314287	0.296717	0.711573	0.0886306	0.706931	0.765191	0.857717	0.542364	0.52913	0.304987	0.157072	0.503962	0.311677	0.183632	0.124843	0.360605	0.200745	0.459221	0.828515	0.595942	0.564423	0	0.102679	0.239505	0.404712	0.32027	0.817823	0.549977	0.0632584	0.26254	0.140929	0.303574	0.272863	0.19716	0.328301	0.119352	0.421446	0.455267	0.17943	0.187834	0.280934	0.571742	0.168296
POPTR_001G206700v3	11.5993	11.7951	15.8098	13.7814	14.5568	15.9521	14.2947	15.2799	19.1074	18.7589	15.5448	21.1937	14.3786	18.9664	31.6308	12.6552	11.9927	11.3186	12.2829	12.8425	13.0445	15.7817	15.1473	13.6975	17.0936	19.0199	16.5324	15.0928	18.5519	28.4069	11.4358	15.4844	10.3333	10.4265	12.5325	13.1498	16.2162	15.733	16.5959	17.9131	17.4051	21.3283	24.7532	17.767	26.4277
POPTR_001G206800v3	28.8665	51.2252	53.8932	30.553	17.9134	10.1438	7.97267	5.08334	6.30814	4.12205	4.46193	3.82827	3.76746	3.33815	1.08976	51.1546	34.5422	24.137	12.0071	5.47989	3.96721	4.52067	2.88844	2.47373	2.69259	1.95745	1.77143	2.9407	1.79121	0.986134	27.6585	7.44564	36.8488	13.0359	7.73162	3.75931	3.25999	2.85623	3.14359	3.00033	2.67976	2.53021	2.27655	1.21645	1.69288
POPTR_001G206900v3	15.0809	16.8423	8.51528	1.69605	1.00154	0.463571	0.202295	0.222346	0.430938	0.0959807	0	0.0341828	0.0704181	0.282419	0.499037	20.4317	16.1689	3.46065	1.79995	0.0996178	0.0314777	0.116161	0.0575092	0.347791	0	0.0671088	0.0335999	0.0312136	0.311302	0.853491	22.0852	0.0653896	3.96318	0.478861	0.293591	0.67766	0.618168	0	0.0349892	0.154624	0.0574584	0.0221603	0	0.136341	0.232153
POPTR_001G207000v3	16.0833	8.49568	5.65208	6.12288	7.39238	7.23696	7.71454	10.9539	12.0569	10.4559	11.8729	13.344	10.5972	10.294	9.59042	11.3242	8.35142	8.89756	10.3208	10.716	13.8757	14.3135	15.0924	19.0816	17.2951	15.2726	15.7618	15.2695	16.1265	9.54014	8.5183	8.40597	6.95974	10.469	14.567	17.4579	15.9815	10.812	13.257	13.391	12.6523	13.3487	13.4582	11.9083	8.4248
POPTR_001G207300v3	1.05653	0.944875	0.893639	0.778156	0.576816	0.446242	0.684064	0.762059	0.903297	0.597	0.57346	0.759347	0.709145	0.808615	0.522262	1.22474	0.953212	0.639697	0.830793	0.914682	0.932342	1.26872	1.26049	0.623225	1.02685	0.874588	0.910605	0.919896	1.03474	0.552407	0.934492	0.997442	0.650725	0.488955	0.452911	0.776686	1.03754	1.21064	1.75143	1.42433	1.41255	1.42432	1.44281	0.577478	0.554391
POPTR_001G207800v3	4.94146	3.67071	4.34182	3.91277	4.07342	3.43207	5.34586	3.98636	5.34885	5.84355	5.37487	4.40486	4.4582	3.6393	2.75867	5.28335	3.60616	4.62787	4.79017	5.33942	4.3561	4.70215	4.30145	1.2276	5.94802	4.24869	4.59329	4.30206	5.05797	3.43585	4.25035	5.97164	4.02255	4.06673	4.89357	6.09126	4.32101	5.5627	7.93936	8.61115	7.74222	6.81624	6.37156	5.30132	2.99157
POPTR_001G208000v3	2.15064	2.58909	1.95899	1.30297	2.32964	2.76638	2.40886	2.76353	2.61666	1.93557	2.37179	2.32405	2.67784	2.98326	7.34169	3.79473	1.98864	1.71741	1.84948	2.56375	2.59356	2.17521	1.85559	1.10214	1.2267	1.99133	1.72299	1.33086	1.33527	4.49872	2.45105	0.546302	2.11802	2.41057	2.69247	2.30876	2.9342	0.66798	1.08864	1.14037	0.926975	1.43005	0.939116	3.18941	6.38711
POPTR_001G209300v3	22.8392	13.077	1.74969	0.247781	0.55276	0.328947	0.0418681	0.670547	0.329314	0.0397293	0	0.0424479	0.0437223	0.545541	1.90041	11.2454	1.892	0.564622	0.0372527	0	0	0.036062	0	0	0	0.0416675	0	0	0	0.58881	25.6644	0.162401	0.320963	0.0625942	0	0	0	0	0	0	0	0.0275185	0	0.101584	0.75675
POPTR_001G209400v3	17.5198	15.1574	13.303	11.1963	9.58499	6.29858	5.84586	5.30688	5.18956	5.22409	5.25579	5.78296	4.96382	5.65212	8.12056	18.5355	11.8163	10.0352	8.98889	7.65795	4.5305	6.25732	4.02966	5.25447	3.86239	6.62276	5.34498	5.12301	5.29855	7.87542	21.0204	6.48062	10.9257	7.56244	6.10565	5.40614	5.07911	4.34099	4.85919	4.80232	5.42859	6.29501	5.92394	4.26891	8.49984
POPTR_001G209500v3	19.3911	20.4556	29.0205	41.9906	52.7168	60.5254	50.4163	51.544	47.5265	58.5763	57.9234	34.9418	54.7129	37.745	25.7696	22.4272	25.9261	38.8299	39.1885	46.5355	46.8436	37.0674	33.1941	26.4815	25.658	26.3719	27.2718	28.3595	20.4405	26.1867	19.1045	37.0386	36.8973	63.5253	56.5157	52.7104	47.2394	28.8041	25.1346	21.1977	29.0235	22.5066	16.817	32.9788	27.0773
POPTR_001G210100v3	61.3322	82.8425	74.3259	40.7151	27.3457	28.9025	28.8232	27.5178	24.1935	26.4879	25.9166	34.3907	25.4092	37.2642	59.955	81.0157	82.8204	65.7539	36.8015	36.7731	34.7049	31.0208	30.7156	47.7816	33.2722	34.9377	31.4151	30.2045	31.4637	45.4699	77.9077	40.723	77.8783	36.2736	36.3122	32.8935	30.3855	24.3437	30.8268	26.6141	25.4524	23.7802	22.6761	36.8166	66.0045
POPTR_001G210400v3	1.52556	0.845072	3.01848	1.84927	0.731089	0.302996	0.379717	0.156508	0.116667	0.27024	0.0736658	0.0721829	0.123917	0.132528	0	0.921904	2.95473	1.74248	0.295627	0.420721	0.243726	0.388384	0.0809605	0.244807	0	0	0	0.021971	0.024347	0	0.424198	0.690408	2.00127	0.283845	0.344427	0.103695	0.0828807	0.0836967	0	0.108839	0	0.140386	0.0260745	0.0383878	0.0408527
POPTR_001G210500v3	98.7979	71.3594	61.2606	43.8938	49.515	51.8246	60.7748	71.4202	75.0742	67.6184	71.5509	78.6827	68.1502	72.0778	61.8307	69.9481	72.5237	53.0342	68.6723	69.0143	75.026	83.3659	110.313	113.754	116.13	109.781	121.263	121.361	120.828	79.7848	77.8865	72.4396	49.4319	60.489	68.0059	78.2078	92.0672	132.412	125.696	140.295	149.873	142.454	139.955	82.3054	53.6585
POPTR_001G210800v3	2.4758	1.2539	0.163288	0.113968	0.112997	0.0252168	0.166897	0.0725696	0.113602	0.134007	0.0531338	0.0650802	0.080441	0.143385	0.114013	0.954681	0.165759	0.298174	0.0571152	0.0632204	0.11986	0.0884634	0.0766438	0.158917	0.164328	0.0511071	0.0255882	0.0950837	0.0395123	0.156477	1.14737	0.124495	0.349934	0.105565	0.177005	0.11219	0.179341	0.067915	0.186523	0.282612	0.0546973	0.219392	0.141053	0.0726821	0.209947
POPTR_001G211500v3	17.9537	12.8785	11.4703	12.4857	14.6295	18.7844	17.2436	17.464	18.596	17.1087	14.5884	19.2091	17.1694	21.109	40.1383	13.2133	10.7831	12.3915	12.1081	13.5314	13.5152	15.8538	15.5582	19.1219	15.6926	17.5685	16.6947	15.7365	17.9254	32.9021	13.3611	22.6128	11.5215	11.8249	13.2852	13.7236	16.0987	24.8334	29.5528	28.6584	29.9307	31.59	35.5519	15.5354	28.1327
POPTR_001G212300v3	1.14914	0.808806	0.791019	0.224039	0.874643	0.706393	0.605703	0.570633	0.48386	0.574761	0.235015	0.230284	0.316264	0.528503	0.85916	1.13444	0.349126	0.595609	0.673666	0.857528	0.777556	0.4891	0.322859	0.781003	0.226127	0.301401	0.150905	0.595797	0.349532	1.13577	1.47272	2.09247	0.967366	0.735757	0.796643	0.529309	0.330516	0.300393	0.0392861	0	0.0322574	0.149291	0.33274	0.153085	1.79206
POPTR_001G212400v3	0.180958	0.329934	1.27055	0.779686	0.245294	0.0398112	0.162148	0.0954749	0.0199278	0.0769325	0	0	0.0211661	0	0.159999	0.584887	1.15893	0.850378	0.180342	0.0798478	0.0378461	0.209493	0	0.104538	0	0.121029	0	0	0.0207934	0	0.49015	0.137583	0.656047	0.212115	0.0441234	0.0177122	0.106176	0.0178702	0.0210339	0	0	0	0	0	0.157005
POPTR_001G212800v3	0.118695	1.21732	3.68379	25.5708	36.0183	38.778	40.0832	46.4985	45.7815	45.1318	52.0993	46.5689	46.2664	34.4292	9.41248	3.54131	7.50973	30.7279	42.0228	56.4985	53.1547	46.6055	41.6683	15.9766	42.1736	40.3212	31.3335	32.4929	27.4824	16.5155	0.768807	44.3807	11.1543	30.5592	26.2645	34.5921	31.3685	50.8127	53.807	49.2641	57.6044	41.3312	32.4998	32.8212	9.23992
POPTR_001G212900v3	0.0129697	0.0443386	0.184767	0.773754	0.926991	1.21268	1.68513	1.46439	2.37094	1.61283	1.57823	1.95884	1.45635	1.85231	1.01775	0.064493	0.107179	0.293861	0.504098	1.47365	1.41052	0.963459	1.05309	0.704298	1.25202	1.19996	1.14368	1.17005	1.28168	1.34838	0.0458222	0.986093	0.358842	0.651551	0.685197	1.42182	0.862457	1.83155	1.92968	2.63824	1.95579	1.78549	2.18661	1.18664	1.02527
POPTR_001G213200v3	0.566883	1.63981	6.4488	17.3593	22.5333	25.9344	30.1844	29.7711	34.7511	29.4149	27.6093	30.4373	25.4005	27.4112	22.507	3.65007	4.62452	11.3438	14.8336	21.3899	20.5199	24.5682	25.5345	26.4674	26.9102	27.1881	21.6761	22.4579	26.707	22.7894	1.19826	10.4198	8.94463	15.2491	16.9413	21.4832	24.1359	24.7754	38.167	44.3808	28.4946	28.7101	36.8124	29.6264	18.8752
POPTR_001G213400v3	0.228166	0.84119	4.04257	9.1933	12.2722	15.0739	17.0324	17.7882	20.0716	20.342	16.5187	16.0947	16.5308	17.3914	13.3208	2.75301	2.25984	6.64508	7.94525	10.4676	11.2281	14.5928	12.8466	19.1512	15.7272	16.6516	11.97	13.639	14.79	11.6138	1.0274	9.81083	5.03232	8.15838	9.2942	13.3603	14.0437	26.1771	36.849	33.5752	28.3092	30.8673	43.4718	18.3467	11.7485
POPTR_001G213600v3	7.58291	6.81723	7.97446	9.8408	7.05932	3.54535	5.55098	6.04488	4.02335	4.63392	5.48763	4.98861	4.76398	3.55548	2.00066	8.39754	11.4472	13.4676	11.9022	10.6662	10.2496	9.57305	9.18363	2.41028	6.97331	7.89902	8.16845	6.76426	5.77084	2.87459	8.02025	18.0428	13.8056	11.0714	12.5776	10.6741	9.70367	8.24049	7.59529	8.68612	7.4268	7.41071	5.41966	4.8294	3.2348
POPTR_001G213700v3	4.90441	4.70409	5.85652	2.35041	2.20774	1.21529	1.1622	2.44976	1.34817	1.64234	0.588272	1.16134	0.925531	0.661456	2.4421	4.86266	2.91474	1.94191	1.43581	1.05404	0.913314	1.67078	0.342278	4.36414	0.720611	0.565834	0.374956	0.665692	0.892079	1.45023	4.30765	1.93779	1.86593	1.32502	1.0011	0.993697	0.91249	0.575	2.09981	1.97093	0.698201	1.68712	1.56167	0.635647	1.48966
POPTR_001G214600v3	0	0	0.141778	0.269377	0.171696	2.6055	0.81931	0.514582	1.99466	0.999587	0.766985	1.66131	2.56678	5.51936	38.1898	0.0433018	0.0719618	0	0.416567	0.0384246	0.0364249	1.17615	0.366011	0.362205	0.832307	1.24249	0.77761	0.722385	1.08068	10.3884	0	0.302666	0.0332322	0.262478	0.339732	0.204564	0.374692	0.550373	0.202441	0.679917	0.964087	1.02572	1.80034	0.883507	12.8611
POPTR_001G214800v3	5.11369	4.94605	4.45049	2.75586	2.05954	1.72869	1.8254	1.81623	1.92291	1.60843	1.90797	2.09618	1.65338	1.81161	2.16881	5.23035	4.243	3.5167	2.70973	1.94455	2.09551	2.32631	2.00954	1.41222	2.59081	2.05765	2.41312	2.56938	3.02877	2.57588	4.74924	1.89656	4.25204	2.29045	1.9396	1.67656	2.16291	1.40413	1.24679	1.52908	1.49194	1.92821	1.95439	1.87554	2.09215
POPTR_001G215100v3	3.46205	3.84021	5.00322	7.12066	7.85176	9.37893	8.76613	7.98653	7.34115	9.57097	9.79571	6.39901	10.1667	7.73643	2.38129	3.41101	7.03823	8.87019	9.65339	8.5726	8.51158	6.78655	6.79014	3.31915	7.18114	6.30191	7.00933	6.32057	5.84026	4.62187	3.46991	0.920071	4.49768	7.15415	5.76243	7.33606	6.14082	1.03658	1.19869	1.30539	1.38847	1.22012	1.20108	5.57171	2.89372
POPTR_001G215400v3	2.56913	2.83677	4.49834	7.01754	7.20523	5.5547	5.10029	4.82369	5.08284	4.96216	4.28127	4.26551	3.91691	5.38415	5.95309	4.40524	4.28273	5.04782	4.82941	4.35861	4.18735	4.05969	3.30888	2.45655	3.77643	4.16734	3.57967	3.18765	3.10482	4.50275	2.63956	2.82894	4.66553	3.53811	4.06824	3.47717	4.19305	1.59225	2.0595	2.15702	1.58957	1.76743	1.49358	6.13927	3.98841
POPTR_001G216000v3	6.27954	3.61982	3.70662	9.25457	9.31011	8.45908	10.3579	11.6866	9.5355	10.3242	10.6318	8.62116	13.0833	10.0622	7.49608	3.43053	4.00343	8.58362	10.8051	14.5037	14.6723	13.9266	12.9109	16.1685	14.5358	12.5094	20.713	16.762	17.9687	12.1712	5.17088	14.6001	5.71021	14.1197	15.3315	15.8222	13.361	9.27767	7.91214	7.57269	8.59186	8.4151	6.7768	9.67706	9.3407
POPTR_001G216500v3	10.7529	10.8118	8.94135	7.27134	6.82554	5.47226	5.59117	6.72863	5.61013	5.70529	5.64637	4.11556	5.55885	5.15032	8.25674	11.8585	9.12964	7.38805	6.26965	6.8644	6.41777	6.6135	4.98073	5.58972	4.60769	5.58345	5.91541	5.51303	4.59664	5.99608	10.0864	7.66857	8.90518	6.1118	6.61384	7.17839	6.01833	6.31393	6.69652	6.55093	6.70581	6.5695	6.71099	5.37369	10.0696
POPTR_001G216600v3	1.13347	1.88996	7.51392	10.5335	12.0985	11.7073	13.7504	20.8078	20.5955	19.7625	13.4256	18.9947	16.2408	16.9072	34.1094	7.41829	5.99191	9.7634	10.5818	14.0481	10.5455	20.2459	17.5707	27.7903	20.703	21.0796	23.6851	24.1462	28.5004	29.0309	4.06343	29.9087	8.71473	14.5283	19.4479	25.0439	25.8279	33.2426	40.6876	43.8129	42.5078	46.1395	48.7788	28.0702	40.6149
POPTR_001G216900v3	18.8812	14.4847	11.8518	8.37118	6.60552	6.20596	5.38892	6.55435	5.8652	5.34707	5.21785	5.47134	5.43491	6.4966	14.9285	16.6037	14.7253	11.8819	9.09042	9.47158	6.70348	9.74011	6.57594	9.94408	6.65832	6.75553	7.25499	6.7611	7.9891	9.29047	19.617	7.40249	10.9942	6.68321	6.05257	7.12769	6.8997	3.26692	5.12972	3.96272	3.09183	3.76428	3.56428	6.05572	10.5667
POPTR_001G217200v3	0.960412	0.06314	0	0	0	0	0	0	0	0	0	0	0	0	0	0.0688805	0	0	0	0	0	0	0	0	0	0	0	0	0	0	0.456769	0	0	0	0	0	0	0	0	0	0	0	0	0	0
POPTR_001G217700v3	2.9554	2.05546	2.28726	0.820102	0.512949	0.366307	0.621642	0.395314	0.427834	0.331811	0.233159	0.37815	0.324587	0.260357	0.437051	3.80335	2.18571	1.19346	0.428664	0.627546	0.377245	0.829926	0.178932	0.416809	0.245339	0.502665	0.108413	0.201427	0.183351	0.131137	3.54585	1.46183	1.62823	0.5402	0.63717	0.190133	0.217097	0.301447	0.362879	0.356364	0.21188	0.234936	0.204898	0.194821	0.240771
POPTR_001G218100v3	11.2562	11.2478	12.6526	4.43286	1.97159	0.685962	0.839573	0.923897	0.908698	0.856938	0.62049	0.500705	0.302075	0.518746	0.612634	11.1271	11.7509	5.09555	2.1469	1.72323	1.01438	1.44629	0.824337	1.1426	0.379286	0.624908	0.457012	0.555188	0.723796	0.912833	11.6909	2.12089	8.23908	1.77203	1.27991	1.00496	0.689894	0.709127	0.724846	0.834785	0.691351	0.690938	0.713141	0.582016	0.546518
POPTR_001G219300v3	31.3617	31.0764	39.2729	27.6218	13.7312	7.87459	9.25906	8.36326	6.04156	6.3065	5.20981	7.19772	5.45757	4.45314	1.00076	29.9157	33.606	19.0409	9.48051	8.5197	6.2271	8.58141	2.29978	7.2125	1.79198	1.81682	1.17718	1.4802	2.10542	0.391538	31.3886	13.8267	35.5817	11.7288	10.6843	5.14046	3.77109	2.03035	3.36801	2.86735	0.782862	1.10577	1.36337	0.694802	0.215663
POPTR_001G220800v3	18.5962	8.14613	11.0853	8.38341	7.18384	5.98276	8.99184	7.73235	10.4725	7.25176	7.81279	11.9641	5.98069	10.6605	14.1459	28.5834	12.8006	7.44732	8.22781	9.25102	6.19829	11.688	17.3129	29.4818	20.731	15.5015	24.3017	23.3187	26.1772	16.3478	22.3988	10.0991	10.7041	8.22129	10.1116	9.21253	12.4686	9.3269	6.79509	9.90369	8.19033	7.95996	11.282	7.47881	12.072
POPTR_001G220900v3	0	0	0	0	0	0	0.0244139	0.0460008	0	0	0	0.198016	0	0.0227224	0	0	0.0900618	0.0731644	0.0868906	0.168313	0.0455866	0.0210283	0	0.125919	0	0	0.0486599	0	0	0	0	0.355119	0	0	0.0177159	0	0	0	0.101344	0.022393	0	0	0	0	0
POPTR_001G221100v3	2.54075	10.6787	6.68173	24.4973	6.26194	5.22675	11.3463	1.25348	4.83286	2.56016	1.14721	1.08664	0.926291	1.6511	11.4512	1.31263	2.52227	1.66138	2.36768	1.74718	1.24219	3.02417	0.472803	0.762481	0.69383	3.16322	0.515641	1.81343	0.796232	23.1469	1.55437	0.465912	4.21843	4.53087	5.17606	1.80865	0.161339	1.20566	0.805442	1.96615	1.35417	1.14171	2.31455	0.3288	1.27241
POPTR_001G221200v3	0.0307296	0.42021	0.250155	0.237647	0.37868	1.65634	0.378611	0.356689	0.64297	0.424592	0.284901	0.139583	0.431322	0.352379	4.21142	0.152805	0.317427	0.361019	0.214375	0.23729	0.482015	0.415045	0.117418	0.248532	0.293707	1.47293	0.137203	1.01967	0.141242	6.45403	0.0723785	0	0.263859	0.0257289	0.0499524	0.15039	0.150253	0	0.178595	0.0947098	0.234628	0.158358	0.415977	0.111348	0.414743
POPTR_001G221500v3	1.18178	3.59978	4.07013	11.1479	3.66876	3.32492	4.14919	1.00722	2.60283	1.47345	0.684784	0.877461	0.744311	1.9664	10.4742	0.508541	0.985981	0.839134	1.10981	1.02788	0.689197	1.71016	0.672993	0.971541	0.803697	3.01466	0.253676	1.41396	1.07069	23.5079	0.588814	0.123421	1.56113	1.56031	1.23759	0.578361	0.422263	0.224432	0.316998	0.630396	0.585638	0.552118	1.03479	0.370571	0.766822
POPTR_001G221800v3	4.99828	14.9968	23.672	52.2243	13.2033	13.1605	19.3264	4.90956	9.01767	7.46	2.86546	2.3851	3.07866	6.34686	38.7577	2.28052	4.17439	7.74174	7.33942	2.55157	6.45006	6.89964	2.84445	3.01034	3.50671	13.7512	2.58184	7.41598	4.42975	109.082	1.69075	0.317646	6.51883	7.96914	8.21139	6.71392	2.23593	0.630124	0.556261	1.47494	0.786607	0.959057	1.43958	1.54138	3.46012
POPTR_001G221900v3	16.4598	59.1969	42.096	159.031	39.1924	21.8982	70.0722	2.78184	26.3518	6.3583	1.17507	4.72082	1.54179	2.81868	19.2004	3.73944	6.70323	8.11162	11.385	7.27035	9.36601	14.836	1.48515	1.87441	1.90593	7.49735	1.43359	4.45095	2.79625	55.9722	5.81128	0.25697	23.9262	31.4961	31.4537	9.92454	1.45427	0.267016	0.157144	0.312504	0.387088	0.597162	1.08141	0.734808	1.3359
POPTR_001G222400v3	3.85167	2.93933	1.22369	0.789439	1.35305	1.64874	1.22982	1.28735	1.47784	1.42633	1.49464	1.56351	1.42698	1.30813	2.67746	3.07657	0.79213	1.5064	0.7295	1.13432	0.893031	1.31148	0.982259	1.67133	1.43256	1.04908	1.0116	0.903609	1.02135	2.45249	2.91453	1.15472	1.82904	1.47382	1.4732	1.17706	1.51686	0.808922	1.3573	1.34288	1.19763	1.50116	1.41554	0.947274	2.30182
POPTR_001G222600v3	58.9295	65.8168	54.9025	41.4292	35.8352	33.9864	38.5346	34.6418	38.6948	33.6561	35.5675	35.6949	30.1521	27.0968	23.7539	63.1023	52.1842	44.0753	39.4677	39.689	34.7883	37.9299	38.9841	25.2765	42.247	40.3548	42.1873	42.3087	42.5246	25.0317	64.2677	23.1106	41.8891	29.0376	31.1043	33.8058	34.1775	22.2759	28.4662	25.6192	24.936	25.3143	23.5087	34.1321	24.1439
POPTR_001G222900v3	0.204724	0.295502	0.0416642	0.723763	0.100913	0.0750663	0.0764349	0	0.10521	0.0290121	0.0316341	0	0	0.0284556	0.844727	0.0169668	0	0	0.0408054	0	0	0	0	0	0	0.0456413	0	0	0.0313658	0.0716626	0.160732	0.014824	0.0260424	0.0457091	0.122023	0.0400768	0.0133467	0.0539125	0.0475929	0.126194	0.039078	0.140667	0.0671827	0.0247272	0.197362
POPTR_001G224500v3	1.768	1.09767	2.14646	1.18542	1.17199	1.51562	1.8437	2.21301	2.10811	1.77544	1.68154	1.57847	1.64012	1.4109	0.822042	2.18272	1.43584	1.37109	1.1544	1.45265	1.75957	2.08208	1.94512	1.05658	2.0744	1.93001	1.55155	1.60572	1.63926	0.960328	1.57954	1.84084	1.5937	2.54201	2.29917	2.06468	2.27742	1.8182	2.296	2.01677	1.7223	1.62472	2.10069	1.51322	1.2695
POPTR_001G225000v3	19.8568	34.4102	43.7971	50.6736	48.3217	46.5977	51.2944	53.7987	53.4658	43.3884	49.9633	50.0545	43.7317	40.1318	28.708	35.5817	50.9275	55.0932	61.2573	62.6746	52.1545	54.6051	59.5361	16.1629	64.938	53.0428	59.0252	53.2008	56.1995	47.4906	29.41	38.1218	43.76	40.1408	44.0844	41.9883	49.8572	51.4433	47.3677	47.1218	48.4542	40.7466	47.8152	39.1516	27.731
POPTR_001G225300v3	2.57121	2.08481	2.79249	4.12438	4.87462	5.46635	5.64909	6.60034	5.58135	6.07	6.07419	7.3276	6.39088	5.10305	6.66722	2.36655	2.6049	3.02903	3.89297	3.84546	4.29166	5.84361	6.02228	7.74107	5.81297	5.18109	4.41541	3.56347	4.8579	6.12719	2.67865	3.83998	2.42949	4.49189	5.20445	5.20279	6.31018	5.07832	5.94864	5.00367	4.86077	4.27718	5.35472	6.47246	6.31604
POPTR_001G225400v3	1.12768	0.230156	0.119887	0.055784	0.622226	0.870174	0.735224	0.994581	1.07503	1.34167	1.17034	1.33791	1.45682	1.28084	3.47859	0.251081	0	0.28248	0.369022	0.241368	0.77442	0.584554	0.803892	1.73073	1.43172	0.881795	1.08965	1.11698	1.19909	1.59074	0.396428	0.712958	0.224809	0.521408	0.629273	1.54858	1.39903	1.57902	1.17383	2.10954	1.75094	1.82143	1.42916	1.15875	3.22893
POPTR_001G225600v3	1.00328	0.609038	0.104953	0.010359	0.0231093	0.0103142	0.073516	0.0494711	0.0516286	0.00996579	0.0434658	0.0212954	0.0219348	0.0586478	0.0103631	0.862567	0.0968561	0.0708156	0.0654119	0.0930909	0.0980512	0.0271377	0	0.0433338	0.0268856	0.0522599	0	0.0777828	0.0107743	0.0393863	0.397526	0.101842	0.0715655	0.0157013	0.129556	0.0183554	0.0275079	0.00925959	0.0653934	0.0288987	0.0536938	0.069028	0.0115388	0.110421	0.00903929
POPTR_001G225700v3	0.738917	0.59121	0.575923	0.138952	0.0193738	0.017294	0	0.0829487	0.0346265	0.0501293	0.0546597	0.0892657	0	0.0163892	0	0.410429	0.470959	0.316633	0.0626725	0.0867148	0.0657614	0.182008	0.0750905	0	0.0150265	0	0	0.130419	0.0361307	0	0.703567	0	0.404982	0.171122	0.127782	0	0.122994	0.0776283	0.0182743	0	0.0600193	0	0.0193472	0	0
POPTR_001G225800v3	1.48201	1.05357	1.25901	2.56861	2.52998	4.00826	3.89859	3.19941	4.46191	5.08673	2.0484	7.05598	4.59606	8.41921	46.7192	1.85925	1.48873	1.5403	2.12737	1.87482	2.63032	3.97446	3.14309	7.71317	4.44435	5.21365	5.37248	3.91943	4.78073	22.1881	1.68127	1.12234	1.41392	1.49129	1.74603	1.78329	3.37719	1.47696	1.46977	2.30476	2.67316	3.2931	4.9359	3.76888	25.3629
POPTR_001G225900v3	4.96706	26.7586	29.5877	4.39311	0.808097	0.353	0.187532	0.0441684	0	0	0	0	0	0.0145449	0.0154206	25.3061	45.2838	7.20063	2.58631	0.400173	0.145902	0.26921	0	0.612576	0	0	0	0	0	0	17.3844	0	9.21148	0.327094	0.0340205	0.0273132	0.0272883	0	0	0	0	0	0	0	0
POPTR_001G226100v3	5.67856	28.0204	29.2459	5.20826	0.79219	0.338842	0.210012	0.0565293	0	0.0142346	0	0.0152086	0	0	0	27.1548	46.8293	8.42907	2.72284	0.502315	0.154056	0.284254	0	0.495164	0.0256012	0.014929	0	0	0	0	18.4378	0	9.30202	0.302762	0.0326561	0.0262178	0.0261938	0	0	0	0	0	0	0	0
POPTR_001G226500v3	0.173921	0.158552	0.389348	0.538006	0.257187	0.267841	0.350645	0.293638	0.191528	0.702436	0.201558	0.474001	0.325488	0.253828	1.038	0.389175	0.431171	0.467033	0.415989	0.729054	0.145497	0.43625	0.0332275	0.321513	0	0.19387	0	0.252483	0.0399696	1.42459	0.204821	0.226684	0.0995581	0.524227	0.452347	0.272374	0.170078	0	0	0.0714709	0.165991	0.051215	0.0856113	0.12604	1.7102
POPTR_001G226600v3	0.582432	1.13778	1.05833	0.551539	0.512665	0.686445	0.69896	0.482893	0.91628	0.486387	0.91605	0.472426	0	1.3878	0.643719	0.517176	0.429739	0.488755	0.580449	0.550711	1.13111	0.401355	0.556368	0.336467	0.715728	0.417368	0.325059	0.690225	0.717063	0.131064	0.587925	0.451862	0.833509	1.53262	0.371946	1.46593	0.488198	1.80768	2.17607	0.555621	0.357349	0.336896	0.460765	0.489923	2.76733
POPTR_001G226900v3	6.57255	7.65578	7.67234	9.53039	10.1732	9.0082	6.75316	10.1095	8.52208	9.87284	9.49049	8.29126	7.81172	10.3603	7.23485	8.87896	6.69342	15.8569	12.2155	10.437	10.2541	9.22997	6.45563	8.19093	7.21914	9.7932	7.30678	8.56039	7.76552	5.34353	11.985	4.20265	5.25919	7.31144	7.66836	8.13229	7.52879	5.82323	5.42173	7.47381	8.53668	5.99947	7.17505	8.99085	6.71943
POPTR_001G227000v3	6.35947	4.42253	3.26958	7.56692	9.22672	9.76267	8.71054	7.46233	7.35467	6.62508	6.35525	6.09249	6.44901	6.48253	11.2114	4.14198	3.27307	7.42271	9.49564	8.44782	7.06922	8.45476	6.40804	3.29229	5.24844	7.16336	5.77324	6.92526	5.89205	10.2006	5.23468	5.68221	4.82835	8.66722	7.46674	8.89753	6.93737	5.99439	9.61741	7.25	5.99161	7.18921	8.10911	10.6075	11.7679
POPTR_001G227800v3	4.31171	7.47458	7.88809	8.5135	3.9002	5.39886	6.93584	7.16348	7.62744	7.1178	9.46214	8.02156	6.65284	6.83782	5.37375	8.38223	7.43888	7.00549	6.49125	9.7151	4.70068	5.97401	6.87919	13.7261	8.24209	9.25462	8.19197	6.04058	5.58696	4.19069	5.4559	5.13153	8.79612	5.83754	8.76111	9.51811	10.4962	5.07331	8.53069	7.58691	5.86623	7.26014	9.25731	12.9226	6.54451
POPTR_001G228300v3	0.0101807	0.0464054	0.0517979	0	0	0.123188	0.0342093	0	0	0.151488	0.047194	0.127171	0.0714486	0.159195	1.77781	0.0379683	0.0105164	0	0.0101461	0	0	0.0392871	0	0.117627	0.0486527	0.0567424	0.0909108	0.0105568	0.421143	0.288661	0.0239791	0.0110578	0.019426	0.00852401	0.0579225	0.169403	0.0199116	0.050269	0.0591687	0.104591	0.184614	0.209856	0.551253	0.193671	1.32497
POPTR_001G229100v3	2.68813	2.07911	1.55952	0.739091	0.61455	0.428159	0.55858	0.616084	0.977825	0.607613	0.845779	1.18788	0.981681	0.697398	1.07547	2.49495	1.79672	1.05133	0.715202	0.885577	0.775891	1.13826	1.85906	1.79885	1.74384	2.27785	2.15875	1.7784	1.57937	0.830263	2.70734	0.819101	1.2649	0.549942	0.504194	1.39295	1.03484	2.10207	2.41767	2.21181	1.50916	1.41482	2.27521	1.47649	0.492494
POPTR_001G230000v3	19.086	29.0937	48.8008	63.2089	69.0181	63.1481	66.7447	72.2183	78.3124	75.8347	67.8383	67.1348	60.9769	55.1584	90.0697	40.0109	48.9122	63.8659	73.9924	76.8633	69.6845	92.139	102.082	47.5828	99.3378	93.6073	89.538	85.1719	92.1417	92.133	29.7831	67.61	55.9239	60.3286	68.2856	81.7265	71.3977	65.454	100.409	88.2503	78.1203	88.4959	87.4283	91.805	87.25
POPTR_001G231200v3	5.49385	3.1652	1.46786	1.05115	1.34267	0.793394	0.773482	1.58694	0.861876	1.32115	0.569104	0.923605	1.36418	0.655901	0.949801	2.48004	0.935261	1.31353	1.05527	0.880282	1.07518	1.11037	0.55705	2.18085	0.586695	0.66714	0.325457	0.413733	0.828781	0.660728	3.05425	0.56671	1.46409	1.07929	0.898042	1.05144	0.8704	0.303093	0.945393	0.457203	0.497973	0.745629	0.547661	0.500453	1.09476
POPTR_001G231300v3	0.312499	0.661338	1.97608	5.86915	8.44453	13.1854	13.6008	15.098	16.1252	18.4338	11.3562	20.05	17.6756	37.4169	90.3667	1.77591	1.56789	3.8961	5.31665	7.11613	7.74947	9.62586	8.57164	22.1792	11.7126	15.6506	8.72039	12.8923	8.90018	48.8265	0.604606	4.63066	3.15178	6.41033	7.78303	8.43338	10.3029	8.6409	8.74367	8.30132	9.39491	10.6812	11.1798	19.7755	56.6156
POPTR_001G231400v3	2.34474	1.62639	1.27942	0.375426	0.376882	0.186902	0.0761238	0.179291	0.18711	0.14447	0.0393817	0	0.15899	0.74392	0.0751151	1.52079	0.596736	0.256646	0.237063	0.187431	0.106606	0.524539	0.0324611	0.314097	0.0324792	0.265157	0.0379309	0.105711	0.0390476	0.0356855	2.96143	0.184546	0.58357	0.256067	0.193337	0.399136	0.099693	0	0.236996	0	0	0.0750504	0	0.0307832	0
POPTR_001G231600v3	0.137932	0.0224542	0.0401016	0.631312	3.32663	2.05916	1.05938	0.748535	0.151896	0.0418861	0.0456716	0.0895045	0.0460959	0	0	0	0.081417	0.380314	2.14049	1.36941	0.329687	0.570296	0	0	0	0	0.0219946	0	0	0	0.162439	1.60516	0.056398	1.6993	1.05702	0.192869	0.0385385	0	0	0	0	0	0	0	0
POPTR_001G231900v3	0.263627	0.255352	0.710886	0.276689	0.178677	0.0144997	0.132876	0.139092	0.072579	0.070049	0.0916557	0.0299369	0.0616715	0.0274822	0.0728419	0.327726	0.326782	0.221226	0.131365	0.21811	0.0413518	0.063583	0	0.0304591	0.0377955	0.0293866	0.0441396	0.0410048	0.0454391	0.0968954	0.450175	0.128852	0.465303	0.0993272	0.0749944	0.0516076	0.0386704	0.013017	0	0.0812511	0.0251607	0.00970389	0.0486633	0.0477625	0.0889514
POPTR_001G232100v3	1.60316	3.79757	3.66084	3.37493	3.62447	3.63807	3.98717	5.15495	5.6995	5.99724	5.70538	4.04239	4.48859	4.89526	3.9762	2.9502	3.03819	2.76477	3.53507	4.28892	3.7489	4.60336	3.55722	3.13572	3.36616	3.74294	3.05759	2.94516	2.93003	2.34634	1.87312	3.60592	3.28783	4.53414	4.80163	5.85658	5.61669	4.15115	5.13551	4.56491	4.06009	4.56288	5.09526	5.05431	5.61006
POPTR_001G232200v3	0.051745	0.0294827	0.026327	0.543087	2.3912	1.5653	1.27507	0.546022	0.0569835	0.0274986	0.0599676	0.0293802	0.0302623	0	0	0	0.0801764	0.499359	1.36657	1.19871	0.459939	0.324484	0	0	0	0	0.0288792	0	0	0	0.0304693	0.983546	0.0493676	1.55968	0.946284	0.12662	0.0506017	0	0	0	0	0	0	0	0
POPTR_001G232500v3	0.269159	0.189872	0.57386	0.254882	0.157945	0.0140989	0.100492	0.135248	0.0705732	0.0681132	0.074269	0.0291096	0.0599671	0.0267227	0.0708288	0.302736	0.278032	0.215112	0.102188	0.212083	0.040209	0.0618259	0	0.0296174	0.036751	0.0285745	0.0429198	0.0398716	0.0294556	0.080758	0.377357	0.125291	0.403531	0.0965822	0.0729218	0.100363	0.0376017	0.0126573	0	0.0790057	0.0244654	0.00943571	0.0473184	0.0464426	0.074137
POPTR_001G232600v3	41.7894	25.2855	17.95	20.4242	7.43978	6.26847	7.06033	5.66849	5.18291	4.80936	5.67867	11.1974	4.03322	5.32251	7.16736	25.8247	20.8587	16.5492	10.0922	7.54079	5.63011	6.45475	4.75009	5.35389	6.55669	8.28077	5.23989	4.12756	7.47953	7.2929	38.542	9.56672	16.5642	7.74944	5.6445	5.94485	4.59063	3.81141	4.1346	6.05327	3.47571	3.0729	4.55601	5.46904	4.61884
POPTR_001G232700v3	0.240582	0.328983	0.428415	0.478424	0.415057	0.277875	0.134734	0.190399	0.132469	0.255703	0.250931	0.505419	0.182911	0.213178	0.0797692	0.762649	0.385196	0.292737	0.347656	0.636941	0.113211	0.290124	0.14938	0.138983	0.183955	0.107271	0.0939892	0.0498938	0.276447	0.075793	0.594985	0.614072	0.195099	0.271933	0.234647	0.235481	0.0588166	0.439528	0.349556	0.481965	0.149248	0.203679	0.118425	0.185246	0.0463861
POPTR_001G233000v3	174.788	203.785	221.016	134.42	76.4097	63.4535	67.6722	68.1759	74.2317	62.9453	65.7505	91.9376	60.6748	69.4849	60.3711	251.514	205.051	152.115	112.17	100.722	82.6937	90.0294	100.762	74.6478	109.469	106.359	112.697	104.49	108.586	73.1764	193.467	76.1303	199.835	87.2615	94.4474	90.5722	98.5733	51.5824	59.2875	63.382	59.8349	58.843	57.2891	76.751	93.3881
POPTR_001G233400v3	76.0118	42.5626	31.3471	29.0717	31.7114	31.9923	24.7456	24.3036	24.1883	31.0766	31.6778	23.1708	35.5351	21.7497	24.2013	31.2851	35.3658	31.8365	26.42	31.1664	32.3201	24.9761	20.1365	11.3544	17.8754	20.9154	19.5414	21.3473	19.2553	25.8391	62.0668	20.8344	24.8799	26.5506	20.2513	28.857	18.9299	17.6221	22.3435	17.5416	20.6602	23.3003	21.4361	28.3162	23.6491
POPTR_001G233700v3	20.8075	28.3699	32.5066	18.2657	11.5267	8.19053	6.11266	4.60176	5.37548	6.07034	5.6139	3.99554	6.34714	5.30814	6.48352	29.8634	23.1508	14.1496	7.90204	4.94736	4.33361	3.77095	2.85216	2.00399	2.45114	2.9899	2.46154	3.36585	1.90763	3.86404	23.5049	6.11593	23.2202	8.26211	5.90076	3.00736	3.70125	3.26666	2.91614	2.74287	4.03207	4.24566	3.1712	2.9348	6.25843
POPTR_001G233800v3	10.3783	8.27373	10.0747	12.0812	14.6409	13.785	14.6026	13.6484	16.8006	14.8268	14.1432	15.5331	12.9331	11.1069	11.0357	11.2373	11.0541	13.5605	13.5387	15.053	14.1276	15.3957	14.5734	8.02641	16.8142	14.6318	15.2421	15.0819	16.0727	13.6368	10.0501	14.2315	11.2815	14.7567	15.6339	16.7976	14.9236	12.8192	13.859	14.952	12.6751	12.8062	13.9814	15.6817	10.0186
POPTR_001G234500v3	0.90507	3.87498	10.0781	8.75633	1.65704	0.36979	0.376532	0.0818609	0.0996697	0.0824532	0	0.0587301	0.0453701	0.067393	0	6.84723	6.06355	4.45936	0.798905	0.171155	0.0811239	0.162158	0.012351	0.119509	0.0988627	0	0.101025	0	0	0	2.69514	0.53365	7.01892	0.205685	0.346792	0.0126555	0.0126439	0.408588	0.300578	0.159398	0.123401	0.142778	0.0795562	0.0234251	0
POPTR_001G234700v3	1.01694	1.13612	0.405805	0.0660881	0.147432	0.241276	0.312677	0.105205	0.351338	0.40267	0.138651	0.249077	0.606403	0.602813	1.60878	0.570129	0.0823894	0.184062	0.158977	0.17597	0.104258	0.327027	0.304762	0.207345	0.457398	0.0444542	0.24483	0.165412	0.27495	0.837585	0.634032	0.714704	0.114143	0.333902	0.210687	0.117103	0.409487	0.70889	0.509906	0.594073	0.570924	0.866087	1.32507	0.108378	2.97955
POPTR_001G234900v3	3.13402	7.64614	16.0438	14.0175	12.0455	11.5422	16.098	15.7341	18.8073	12.2675	14.3682	21.7298	13.1774	18.0194	10.9255	9.3711	14.7035	14.4706	18.0797	15.1691	16.2999	21.4577	36.9936	20.083	40.5638	31.4261	42.3025	42.5193	41.549	24.3284	6.19477	17.9348	15.398	11.051	13.5442	14.5001	20.6164	27.9228	29.3998	32.6229	28.9231	27.2597	35.0166	14.1951	15.3728
POPTR_001G235200v3	0.183381	0	0	0.318366	0.0968486	0.345808	0.146713	0	0.317343	0.0278438	0.0303602	0	0.0919266	0.191168	0.636985	0.32567	0.243548	0.0219838	0.0783242	0.231191	0.0273949	0.0758208	0	0	0	0.0584043	0	0	0.240821	0.275107	0.308517	0.227633	0.074981	0.26321	0.191632	0.0512837	0	0.0258707	0.0304508	0.376792	0.250028	0.0385719	0.0322386	0.16612	0.858676
POPTR_001G235300v3	6.05765	13.547	9.59284	12.7783	17.6357	24.6341	10.029	5.73294	6.6709	11.1665	11.7589	8.25471	21.7214	15.057	72.1393	6.11855	5.31875	11.7235	5.8295	7.85176	8.98717	5.51534	4.97283	1.68412	1.70075	5.57079	2.91595	1.80591	1.52265	19.0244	4.74851	2.40563	19.6136	18.2112	12.7242	14.6933	4.73905	1.00948	1.1442	1.22521	1.06596	1.43541	2.32956	15.7764	190.013
POPTR_001G235400v3	17.855	19.5326	14.325	9.5035	8.95753	11.2781	8.65725	8.07226	10.7663	12.6852	10.245	12.3637	13.1619	19.9864	38.0292	17.4216	10.935	8.97662	4.90329	5.70755	6.3897	5.80306	9.33908	9.11361	10.573	13.4102	10.3636	11.0758	11.1611	26.1668	13.4201	17.3245	12.2195	7.17573	7.0303	7.95372	10.9419	18.5258	18.4111	19.4683	27.9168	28.5674	32.0701	15.4411	43.8814
POPTR_001G235500v3	0	0.120292	0.349104	1.07877	1.36588	1.74179	2.89679	9.05049	2.67372	6.03057	3.91477	7.04259	6.54406	0.660267	77.9354	0.22965	0.136303	0.819399	1.26243	4.45414	1.84899	12.119	1.10922	94.5228	4.66635	1.44146	2.59225	8.53799	7.55084	7.1501	0.186476	16.1665	0.12589	1.41414	6.37051	12.9413	5.08406	0.755784	20.8593	15.3726	2.84616	3.71079	7.27471	7.19584	20.0479
POPTR_001G235700v3	0.662388	0.431324	0.36376	0.580791	1.16609	1.61919	1.11877	0.832098	0.926281	1.07279	1.01134	2.34016	0.811671	2.32364	1.28987	0.365975	0.390986	1.06759	0.670612	1.36861	1.18743	1.3085	0.703051	1.17834	0.934573	0.972767	1.22054	1.14476	1.05109	1.86597	0.903896	1.40464	0.521614	0.572204	0.863105	0.813004	0.68888	1.1629	1.93096	1.72826	1.55538	1.60998	1.34563	0.971492	1.75353
POPTR_001G235800v3	0.134072	0.030556	0.218283	0.444361	0.165216	1.15035	0.720812	0.367834	0.295289	0.968987	0.59043	1.43114	0.501823	0.111812	0.444538	0.600013	0.276984	0.270019	0.26723	0.532432	0.252361	0.284558	0.0768431	0.712561	0.820116	0.38857	0.119722	0.333658	11.9549	0.168952	0.347363	1.04847	0.460483	0.449017	0.370498	1.52226	0.183553	0.18536	0.0311681	0.220381	0.179142	0.157922	0.263984	0.971615	4.36866
POPTR_001G236400v3	31.5553	38.514	31.0497	26.8057	23.8912	21.4538	26.3338	28.1832	26.1142	22.928	23.4575	28.818	20.0708	25.8667	28.1117	37.0335	32.6106	29.7825	23.5751	26.3984	24.0562	28.363	25.8035	35.3386	25.7348	26.4657	21.043	18.7834	24.3558	24.9631	32.6464	12.7289	32.0104	26.8079	28.4226	29.0453	26.3306	7.3297	7.43331	7.10497	6.10341	7.0192	6.49875	31.1408	27.6449
POPTR_001G237200v3	13.1948	10.6246	14.8691	94.5721	90.3028	28.8688	28.7437	16.7617	9.72706	6.58705	6.04498	5.13903	5.2508	2.63354	2.0087	14.3921	10.3443	51.0618	60.098	29.532	10.7571	14.6758	1.57988	4.97669	1.42442	1.25607	1.39978	1.73383	1.48276	1.39326	15.1966	26.7678	20.3913	51.8444	17.4308	4.03816	2.18608	1.11278	1.20416	1.32569	0.728529	1.03025	1.23012	0.839657	1.24399
POPTR_001G237500v3	3.09409	0.598726	0.0594046	0	0	0	0	0	0	0	0	0	0	0	0	0.362867	0.301518	0	0.232721	0	0	0	0	0	0	0	0	0	0	0	1.30627	0	0	0	0.047449	0	0	0	0	0	0	0	0	0	0
POPTR_001G237600v3	131.118	15.4465	0.985229	0.095082	0	0.0236678	0.144596	0.363264	0	0.0457365	0.0997399	0.122165	0	0.0897184	0.02378	11.7689	1.20017	0.0361108	0.0214427	0.332287	0	0.0415147	0	0.447467	0	0.0959356	0	0.267729	0.148341	0.0451893	40.5166	0.0701085	0.0205274	0.108088	0.0874382	0.0210598	0.168325	0.0212477	0.125047	0	0	0	0.0264777	0	0.145196
POPTR_001G237800v3	20.5751	29.2387	38.1081	47.401	50.4218	47.9379	52.0848	50.5652	51.8946	51.3353	53.991	49.586	45.9481	53.3336	40.6074	27.7809	30.0763	40.894	43.009	41.0548	49.4047	49.0571	55.7589	53.5874	53.0385	50.968	55.7847	55.1308	52.6688	49.4048	18.2952	52.714	40.4391	50.9208	52.5297	46.1841	52.6431	57.4727	47.9824	49.7183	53.0364	49.1961	47.3844	45.2021	44.6042
POPTR_001G238300v3	6.92187	5.34933	3.13755	1.02889	0.961543	0.401473	0.803488	0.557765	0.471216	0.842701	0.86052	0.600243	0.338573	0.524785	0.125185	6.60229	3.80904	0.90825	0.953221	0.610855	0.355335	0.376386	0.468859	0.55255	0.192459	0.617266	0.435481	0.587255	0.332611	0.198243	6.7733	0.519437	3.32594	1.45414	1.31953	1.17025	0.603051	0.0497133	0.0438859	0.349094	0.432411	0.379866	0.0619499	0.216611	0.0121326
POPTR_001G238700v3	5.76992	0.0355408	0	0	0	0	0.104801	0	0	0	0.0361448	0.0708345	0.0729612	0	0	0.348949	0	0.235552	0.310826	0.447267	0.326146	0	0	0	0	0	0	0	0	0.13101	8.04389	0.60976	0.0297558	0	0	0.0610551	0	0.1232	0.181264	0	0.0595335	0.114803	0.191906	0	0
POPTR_001G238800v3	19.9637	9.40672	7.3007	5.39233	4.43709	3.49134	4.43628	4.50308	4.09735	4.64905	4.5592	4.93688	3.60325	5.22717	7.98856	13.4781	7.70047	5.64021	5.59525	5.54606	4.4207	6.21407	4.56056	8.01215	4.91999	3.98393	5.10575	4.66017	4.85765	6.20393	16.7731	6.25735	6.19614	5.29251	5.48453	6.39599	6.35103	6.28186	4.96034	6.69954	5.47293	7.00974	7.77887	4.46979	6.58237
POPTR_001G238900v3	7.18603	4.30407	3.58716	1.26254	0.883147	0.639196	0.585764	0.960626	0.213303	0.576428	0.471393	0.307936	0.362493	0.484604	0.235483	6.35683	2.46098	1.21905	0.926564	0.897407	0.283568	0.373729	0.148021	1.09658	0.185129	0.280684	0.345925	0.361528	0.0445137	0	5.67987	0.315569	2.34689	0.875738	0.661203	0.947936	0.776598	0.0765116	0.0900572	0.258688	0.166376	0.0427781	0	0.807124	0.0373456
POPTR_001G239200v3	2.7218	4.12003	4.8985	5.02662	7.05856	8.7139	10.5108	10.8668	14.3157	9.95231	10.4987	15.5694	11.0951	17.5324	28.4432	5.52988	3.08429	4.5851	7.34812	7.84231	7.92269	11.6791	11.6806	17.9062	14.2109	14.4681	12.3791	10.9102	12.5569	28.0493	3.20538	23.0545	3.275	6.95568	10.9125	14.2151	15.9501	39.8767	35.9578	44.4684	43.463	42.0635	52.5916	20.5528	31.6436
POPTR_001G239300v3	6.3088	7.73737	8.45176	5.62604	3.22159	3.95416	3.52806	3.46746	3.89859	3.76269	2.93504	3.4326	3.29145	3.87031	7.35389	7.80889	6.78872	4.8066	3.26579	3.4046	3.44574	3.14389	2.25451	3.30369	3.19278	3.02547	2.85732	3.01207	5.35091	9.16074	7.35485	4.67336	6.56455	4.88696	5.00221	5.65972	3.98571	3.2092	3.50303	3.96341	3.73399	4.07641	4.60235	5.10647	6.67699
POPTR_001G239600v3	2.557	1.25733	0.703945	0.648187	0.71221	0.69355	0.598304	0.683787	1.00291	0.828342	0.690089	0.775638	0.573588	0.529464	1.14204	1.69822	0.922646	0.705448	0.881431	1.13987	0.906559	1.08136	0.853227	0.667758	0.920659	0.663767	0.811284	0.82631	0.734546	0.800041	2.07285	0.551651	0.668362	0.791839	0.960842	0.959974	1.51572	0.691815	0.722685	0.827662	0.702037	0.741363	1.00219	0.650472	1.16499
POPTR_001G239700v3	40.222	102.871	123.553	20.3	3.14738	1.94038	1.5024	4.38195	1.67949	2.26542	1.46932	1.48147	1.6764	1.91548	6.25489	99.4552	99.7799	30.9773	6.46415	2.53369	1.8446	2.18039	1.72013	4.64932	1.5279	2.08919	0.943458	1.3909	1.73133	4.07141	83.1595	1.17749	57.0965	1.87691	2.13562	0.791342	0.898432	0.145164	0.341728	0.13214	0.263053	0.135271	0.180896	1.23173	6.23527
POPTR_001G239800v3	1.63334	3.72252	5.7248	1.40349	0	0	0	0.766013	0	0	0	0.206087	0	0	0	6.31704	4.31171	1.37064	0.180865	0.200198	0	0	0	0	0	0	0	0.188186	0	0	1.92354	0	4.32861	0	0.147504	0	0	0	0	0	0	0	0	0	0.699824
POPTR_001G239900v3	453.459	370.924	241.1	200.809	179.61	202.738	193.471	214.102	180.44	192.299	208.359	227.003	222.013	215.114	222.11	364.315	234.871	232.965	263.397	243.748	232.61	237.442	277.589	437.331	244.957	270.544	283.109	274.217	281.677	369.677	460.557	100.689	272.753	208.07	198.56	184.706	204.279	100.054	106.961	115.198	106.077	111.798	96.1026	170.532	152.948
POPTR_001G240000v3	44.8879	25.1358	12.9573	4.26542	1.90309	1.53853	1.68081	2.84414	1.34771	2.01304	1.13126	0.959583	1.75525	0.759396	0.917833	29.9749	12.9878	5.85625	2.49738	2.13754	1.43212	2.71273	0.612361	3.85479	0.487376	0.747059	0.357773	0.619406	0.719871	0.351893	35.2593	2.26288	7.15845	2.41529	1.94201	2.1961	1.0828	0.618669	1.15157	1.10761	0.570105	0.825875	0.376511	0.739083	0.898902
POPTR_001G240300v3	63.1105	40.4307	16.9666	3.70923	1.31389	1.1978	1.06718	1.3884	1.32404	1.54311	1.23564	1.72598	1.40632	0.804052	0.0250724	33.5029	17.2703	5.44449	3.00688	2.27725	2.46713	1.72895	2.12367	3.25008	2.68859	1.66897	2.43088	2.35233	1.85077	1.09584	54.0995	1.15806	9.37144	2.46918	3.0054	2.86436	1.28668	1.29935	0.949271	1.42165	1.49392	1.45295	0.893336	0.63705	0.109348
POPTR_001G240500v3	6.54329	3.56922	3.07105	1.59709	1.2345	1.4507	1.46294	1.85996	2.55552	2.21036	1.45489	3.13921	2.40284	2.1944	3.99432	4.22477	2.21371	1.68132	0.998373	1.37087	2.22776	2.01856	1.67164	3.09141	2.32705	2.41714	2.74597	1.80144	2.4771	2.61004	4.09186	2.45163	2.0325	1.28469	2.11286	2.20933	3.13736	2.66734	2.96269	3.60864	2.7594	2.82862	4.33822	2.15959	3.28847
POPTR_001G240600v3	221.375	36.6714	15.5323	1.49382	0.481357	0.644526	0.437518	0.332919	0.347439	0.271456	0.278578	0.27297	0.421748	0.548159	0.697394	70.1122	24.6132	2.11804	1.79671	0.961239	0.518448	0.623244	0.416191	0.88527	0.430782	0.83735	0.385703	0.514098	1.17391	0.56797	304.921	0.277406	6.60774	1.04405	0.476226	0.823493	0.617056	0.356075	0.50643	0.262388	0.329791	0.420288	0.314302	0.598822	0.217252
POPTR_001G240900v3	92.1332	92.7483	80.9861	13.0427	3.28566	3.32287	3.21083	2.92735	3.56419	4.1607	2.01831	2.48522	2.8663	3.13297	2.3677	104.304	66.0209	17.7185	6.28207	4.14835	2.32079	3.4644	1.06001	4.57637	1.29629	2.14748	1.16981	3.89945	2.00119	3.23695	90.6608	5.2228	30.3049	2.43886	2.43015	1.25208	1.03994	0.943635	1.70187	1.17168	1.50035	2.00826	0.436223	0.851643	1.02519
POPTR_001G241300v3	1.14927	0.654821	0.194911	0	0	0.0175585	0	0	0	0	0	0	0	0	0	0.515924	0.0824419	0.080369	0	0	0	0	0	0	0	0	0	0	0	0	0.69553	0.554791	0.213203	0	0	0	0	0.315263	0.0742154	0.0655947	0.0914061	0.11751	0.0196431	0	0
POPTR_001G241500v3	5.93995	5.70406	5.3482	3.13372	2.17949	1.81705	2.14919	2.4121	2.2968	2.37635	1.60494	1.8379	1.9126	3.11348	5.77203	6.20191	4.32607	3.3464	2.26147	2.20871	1.90183	2.35016	2.15171	2.71819	2.45591	2.34349	2.16042	1.57445	1.95561	3.90736	6.38616	3.95074	3.94783	2.1933	2.64447	1.92712	3.08384	3.49318	3.72372	3.54831	3.91743	4.98706	4.61993	2.76599	5.59766
POPTR_001G241600v3	5.10981	3.90894	3.24294	3.60613	4.27101	3.2772	4.06815	3.31282	4.74481	4.13157	3.07438	5.24322	3.57497	5.48145	12.0952	5.48165	2.81385	3.94931	4.31761	3.80367	3.3885	6.02321	7.32454	5.68438	6.38135	6.245	7.65784	6.33243	7.84238	11.6481	4.78058	6.54268	3.39724	4.77518	6.16457	4.63551	6.44201	6.13621	6.43615	6.31653	5.85106	6.63658	7.45671	5.01054	9.75484
POPTR_001G242600v3	14.7417	34.0676	22.8254	35.4045	60.3997	68.6739	51.1035	43.4608	50.3408	61.9551	54.5419	37.7402	54.3905	42.2708	12.3129	22.6938	39.1218	45.3486	40.6103	56.8822	50.1301	38.8418	32.0099	16.4689	27.3909	25.8405	14.2776	23.3766	15.9767	12.2769	27.5505	36.3555	30.7651	51.9254	35.1625	44.9151	31.4608	29.5603	37.744	27.0911	37.4352	29.1335	17.8643	37.1513	34.1125
POPTR_001G242800v3	7.37991	3.13127	1.03856	0.0433681	0.145121	0	0.0879361	0	0.172915	0.250332	0	0.0445769	0.0918305	0	0	1.12239	0.243294	0.362353	0	0.043303	0.0820987	0.227225	0.0374982	0	0	0	0	0	0.0451068	0.0412229	4.39178	0	0.0374513	0	0	0.0384226	0.15355	0.0387655	0	0.0403284	0	0	0	0.0355599	0
POPTR_001G244900v3	11.1155	12.6665	7.93521	5.6796	4.40892	3.01858	4.22136	4.36181	3.94	3.8765	4.52876	4.8715	3.41289	3.96509	3.32082	13.667	11.6434	9.53175	7.04469	7.06968	7.55536	6.16606	6.12198	4.57521	5.27879	5.90483	5.44756	5.25878	5.38841	3.95779	13.7449	4.54626	9.06379	7.12541	7.19928	4.99792	5.24812	3.67041	3.65401	3.14036	3.67989	3.20928	2.22281	4.37382	3.06404
POPTR_001G245000v3	25.7656	27.7902	50.0413	43.3893	47.953	49.9667	48.5262	53.0339	45.2583	49.1352	43.3276	58.5417	45.3176	61.523	248.603	39.4909	43.7012	37.9934	47.446	53.7107	47.8108	69.3545	72.5412	107.561	74.5071	99.0932	79.2021	63.484	79.2434	194.434	44.6035	62.8803	40.5448	51.1177	49.8118	45.8307	50.5586	57.3598	60.4897	65.2061	57.6013	70.4399	87.4497	57.3231	136.196
POPTR_001G245300v3	6.7529	5.40076	2.56895	0.564671	0.286293	0.119261	0.156131	0.163435	0.13645	0.0823087	0.0897474	0.334175	0.0181162	0.0807299	0.205417	5.35266	1.74388	0.519888	0.293276	0.239198	0.0323927	0.254018	0.0295904	0.644219	0.162838	0.0517945	0.0864412	0.289088	0.373742	0.227707	4.48707	0.302806	1.37423	0.207486	0.302124	0.212239	0.0908766	0.168247	0.23404	0.190943	0.118257	0.228044	0.0953002	0.0841826	0.403146
POPTR_001G245900v3	0.586868	1.2372	3.03068	2.18822	2.33231	1.79143	2.15276	2.15197	1.66417	1.96482	1.92135	2.2992	2.57416	4.46605	8.52937	1.67799	1.56101	1.9576	1.78385	1.74795	1.70301	1.69853	3.09734	3.05127	3.3655	3.22185	3.11158	3.43829	3.6921	7.0103	0.570188	3.37835	3.27544	1.62151	1.65755	1.2781	2.76907	3.89749	4.05882	4.4013	3.78074	4.49323	5.45264	4.34605	8.35915
POPTR_001G246400v3	19.0527	16.026	15.583	11.7897	5.17171	3.36366	4.35403	5.25152	3.16291	2.82897	2.65423	3.4443	2.43271	2.63274	2.8323	19.6223	13.0822	9.57845	6.82279	4.05601	3.7543	6.84358	4.93141	7.1804	3.60891	3.80878	4.32523	3.31201	4.12538	2.60012	18.0056	4.1146	10.3466	5.30705	7.38558	3.48983	4.93941	2.01722	3.0219	2.6836	2.56396	2.14176	1.69107	1.98499	4.2607
POPTR_001G246900v3	64.9658	33.8583	17.6378	17.5663	16.3646	12.8964	14.2322	12.0976	11.9037	10.3718	11.1036	13.8713	10.3766	14.242	41.3011	39.0236	19.5261	19.8139	13.3706	11.9392	12.3883	12.219	8.69602	10.5968	8.42692	10.1019	8.69883	6.67995	8.7981	19.0193	36.02	23.1996	22.8522	18.7865	21.1765	14.9887	12.1455	15.6616	16.483	15.62	12.2835	16.0059	17.182	12.1781	46.3932
POPTR_001G247200v3	3.82401	2.05606	1.83599	1.01155	0.497781	0.281418	0.256386	0.255749	0.163108	0.357777	0.0624179	0.183484	0.204743	0.112293	0.327397	2.02538	2.05849	0.892636	0.322056	0.386188	0.436491	0.675484	0.0385868	0.886754	0	0.120074	0.225444	0.0139622	0.0618884	0.0706994	3.82157	0.321745	1.01485	0.259295	0.317372	0.289946	0.19751	0.106376	0.203464	0.0414992	0.0128509	0.0793006	0.0497098	0.0365923	0.233651
POPTR_001G247400v3	27.5571	19.2056	21.7008	14.0565	9.43706	10.2481	11.9096	9.7247	10.1156	12.0275	9.35254	10.5566	9.33362	10.2148	19.0049	21.8763	19.9529	15.8383	13.6715	12.5498	11.3292	13.2733	9.05304	10.9846	9.90337	11.0795	10.5336	9.11859	11.017	14.6804	24.476	16.0134	22.1105	13.2782	14.2702	8.90242	10.3587	8.87269	9.38047	8.67287	10.8867	11.2533	11.4895	9.2952	15.1433
POPTR_001G247500v3	1.70668	2.21621	2.98868	3.1133	3.71718	5.02088	4.17884	5.0677	6.16289	3.37479	3.90977	4.59728	4.31749	4.50995	3.94801	1.92429	2.13194	2.5313	5.89372	4.94752	5.85217	4.48004	6.40749	4.40233	7.54911	6.41522	5.89228	6.54388	4.33268	3.66785	1.49575	0.387985	3.18081	4.02101	4.70986	5.82733	7.02522	0.391955	0.276808	0.530085	0.189403	0.292193	0.439589	6.36392	3.17583
POPTR_001G248100v3	225.161	266.192	200.333	217.561	235.464	261.008	212.559	196.368	182.278	208.151	223.398	169.291	240.644	160.289	123.096	75.826	275.58	246.694	244.543	254.834	268.491	265.988	183.861	117.889	172.662	193.154	161.876	142.671	167.014	155.556	131.73	229.519	170.809	178.516	139.244	185.873	121.671	199.671	211.497	199.698	196.297	201.476	194.621	156.137	149.588
POPTR_001G248500v3	5.3667	4.39066	4.38746	2.93918	3.16538	2.06872	3.80187	4.06576	3.94	2.19384	2.07317	2.39605	2.7899	2.77338	6.33697	3.19323	3.45884	3.04085	2.42279	2.42878	4.41288	3.58441	2.93571	4.8227	2.58661	2.60766	3.89118	2.66356	3.47867	4.28703	4.53758	1.94301	3.15085	2.88037	3.3926	3.18767	3.18476	0.724758	1.49287	0.895349	1.13822	1.72217	1.80631	1.91138	6.14654
POPTR_001G248600v3	0.695922	3.90641	5.06195	2.86655	0.709359	0.387486	0.394551	0.616489	0.728529	0.51137	0.756723	0.63417	0.371827	0.259737	0.389323	2.73424	3.03521	2.0692	0.8648	0.616047	0.682813	0.729405	0.869957	0.784205	0.517338	0.440547	0.546635	0.614721	0.434387	0.297738	1.26476	0.63456	4.18041	0.712157	1.11729	1.01755	0.630135	0.0339381	0	0.0353064	0	0.031625	0	0.482541	0.621199
POPTR_001G248700v3	0.31366	0.536143	0.355999	0.693054	0.862245	0.159245	0.17566	0.0763799	0.0265703	0.0128221	0	0	0	0.0503045	0	0.329936	0.199385	0.577042	0.577094	0.239543	0.0378461	0.0349155	0	0.0836306	0.0115304	0	0	0	0.0138623	0.0126687	0.56829	0.144134	0.563971	0.555539	0.22552	0.0236162	0	0	0	0	0	0.0177624	0	0	0
POPTR_001G248900v3	0.0567583	0.0161696	0.0866331	0.532998	1.11909	1.06139	1.79594	1.97644	2.00014	1.59863	1.92399	2.22364	2.14103	1.77505	1.00369	0.123478	0.322462	0.440572	1.5414	1.29919	2.65604	1.94388	1.89764	1.60665	2.33268	2.87872	2.05901	2.82504	2.70661	1.20698	0.0668425	3.49851	0.555043	1.85336	1.87987	1.8472	1.90102	4.11973	3.71103	5.17506	3.39919	3.20696	4.38291	3.5991	0.984909
POPTR_001G249000v3	0.0228249	0.136552	2.04968	4.91723	6.46922	6.05721	7.84218	6.07548	6.63579	5.57966	5.95828	6.50577	5.35287	5.2109	2.05597	0.822863	1.42643	3.80681	4.85083	5.04833	6.48621	6.07204	5.81607	1.54933	5.96656	5.43843	5.79611	7.01757	5.56678	2.91825	0.100801	15.4387	4.31713	7.84967	7.50871	5.81423	5.99865	14.1779	14.0348	15.535	14.8078	13.0771	13.7493	8.84434	1.82634
POPTR_001G249100v3	15.0562	16.8112	25.4939	35.1373	38.3882	39.68	41.0524	40.0148	43.5223	40.6074	38.628	42.3207	39.2773	38.2944	33.901	23.462	21.462	34.2454	36.9944	37.6718	34.3166	41.127	46.4595	23.3147	46.5293	41.7477	41.7632	45.7212	43.3733	34.5582	18.9985	56.8417	36.4946	45.9348	52.9635	46.9837	51.5908	63.6248	60.1998	57.1662	58.225	56.47	52.7891	50.7567	38.1887
POPTR_001G249200v3	16.4033	24.2244	38.5966	66.7313	91.7723	97.5339	110.277	114.414	110.064	92.0915	117.26	105.301	104.688	109.122	45.1104	28.279	39.1132	58.8474	103.35	100.48	110.458	93.7645	123.368	80.8382	109.238	104.937	119.47	122.561	112.507	78.8013	25.7112	63.2847	64.6093	133.64	134.101	137.265	138.54	106.315	81.3519	101.611	97.7819	103.358	90.0902	121.376	55.5465
POPTR_001G249300v3	1.96502	1.43181	2.23987	2.81803	3.01523	3.0137	3.58714	4.46605	4.80648	4.20717	3.09841	4.44141	4.02225	4.17571	4.3227	1.86734	1.78584	1.83924	2.35377	2.19893	2.50929	2.7707	3.3571	4.00588	3.15129	3.86482	3.51152	3.11519	2.27967	3.76992	1.5131	3.92999	2.74001	4.38207	4.37673	5.16903	5.59853	4.96327	4.49128	5.06632	4.87792	4.59022	5.84779	5.5798	5.29145
POPTR_001G249500v3	2.82715	0.813549	0.0871765	0.0315494	0.0351909	0	0	0.0301339	0	0.121408	0.033095	0	0.0334024	0	0.031562	0.852014	0.707966	0.167748	0	0.0315021	0	0.0275502	0	0.395934	0	0	0	0.029612	0	0	1.21071	0	0	0	0.0232105	0	0	0	0.0663876	0	0.0817652	0.0210232	0.0351426	0	0.0825905
POPTR_001G249600v3	293.492	599.443	791.98	992.132	944.204	923.413	824.579	742.288	716.589	812.215	800.299	604.342	847.555	727.157	484.683	559.686	656.835	737.191	671.539	622.392	604.837	464.24	450.549	880.628	467.185	409.453	418.099	452.066	374.629	385.483	344.14	632.215	774.931	696.467	602.99	518.653	527.721	605.349	484.943	495.178	616.749	555.676	505.424	509.513	579.819
POPTR_001G249700v3	0	0	0.154921	0.0961142	0.160812	0.0239247	0.280151	0.0114752	0.155684	0.312073	0.0126028	0.246983	0.152639	0.215394	0.0120191	0.716501	0.550431	0.383279	0.184242	0.0479849	0.113719	0.639972	0.0623287	0.640792	0.176696	0.0121221	0.133524	0.0676589	0.124959	0.0570998	0.845254	0.188985	0.964888	0.336889	0.229807	0.244817	0	0.0107392	0	0	0	0.0480349	0	0	0.0209674
POPTR_001G250100v3	0.255766	0.303113	0.57257	0.259961	0.428645	0.326361	0.527114	0.680118	0.732313	0.652418	0.592817	1.21986	0.394894	0.799879	2.28404	0.559598	0.327605	0.78125	0.346657	0.315999	0.331648	0.404667	0.302957	0.437352	0.400908	0.615822	0.399685	0.381908	0.552521	0.773535	0.361449	0.911181	0.585636	0.85658	1.05603	0.811112	0.840386	0.515258	0.368644	0.662156	0.458916	0.436833	0.528776	1.00091	1.96268
POPTR_001G250200v3	1.12045	0.725452	0.0647803	0.0140665	0.0627604	0.0840346	0.0285222	0.067177	0.0560855	0.067663	0.0147556	0.144586	0.0148927	0.0265461	0	0.807237	0.170978	0.0534227	0.0380671	0.0561816	0	0.0122835	0.0243252	0	0.0486775	0	0.14212	0.0132027	0.0146305	0	0.224918	0.0276584	0.0242948	0.0319813	0.0206971	0.0623122	0.0249021	0.0125737	0.0147997	0.0130806	0	0.103107	0	0.0576696	0.0122745
POPTR_001G250300v3	2.9731	1.95239	1.79469	0.612389	0.807266	0.831469	0.282209	1.32935	2.10873	1.12473	1.45998	1.14447	1.29671	1.26075	0.612634	2.5684	1.30132	1.60689	1.0044	2.22353	2.89823	1.84736	2.118	0.523995	1.87837	2.30303	2.64364	2.92617	1.27388	0.635014	1.12755	2.6819	1.49037	0.717252	1.59732	1.87428	1.62618	3.78201	3.69012	3.5721	2.74136	3.15327	2.66653	1.3238	0.291476
POPTR_001G250500v3	14.3622	14.8871	28.5505	58.7848	86.2915	104.761	105.11	108.085	120.379	152.003	140.636	142.579	136.691	144.618	284.67	20.682	22.229	43.9417	56.1258	77.3513	88.9546	78.0799	108.596	46.1768	109.624	133.851	119.743	145.149	123.515	341.752	14.4877	73.0951	37.2782	65.5894	76.6409	115.423	110.03	134.952	163.149	149.471	167.228	196.227	217.367	227.509	233.943
POPTR_001G251000v3	12.5457	12.6678	11.3358	9.8614	14.3919	15.4369	11.7166	13.5722	12.6032	16.3347	14.5393	12.4508	15.2087	13.2372	17.4262	13.2953	10.8539	12.2875	11.6158	15.6227	15.9979	12.9397	11.5926	11.1251	10.8378	11.9477	10.9048	10.4462	10.2433	13.2485	13.1469	19.9244	13.9363	15.8984	15.9475	18.5629	14.5825	15.8366	18.368	15.753	16.7587	17.4629	15.8281	16.7448	20.8013
POPTR_001G251100v3	0.183754	0.622026	0.654438	0.292571	0.25308	0.321032	0.290565	0.307959	0.577312	0.379117	0.588754	0.337549	0.45515	0.214093	0.232956	0.403116	0.736917	0.48981	0.511682	0.304056	0.254322	0.338908	0.170368	0.0124886	0.123973	0.228929	0.0965217	0.20175	0.0621021	0.0737813	0.534639	0.299376	0.433123	0.190052	0.237204	0.312107	0.20612	0.282869	0.163333	0.338692	0.180534	0.226787	0.359146	0.0440623	0.109414
POPTR_001G251200v3	15.5634	7.24602	37.6146	41.4135	42.1252	35.9215	38.5254	26.9423	20.8283	23.5419	14.2483	15.1249	21.1335	11.4265	1.13236	34.7528	39.5781	51.7087	49.0272	49.783	24.6249	31.159	5.71686	2.48024	7.36766	9.40848	9.29416	9.03882	8.29707	3.33022	19.6118	101.549	61.0537	58.7951	48.4437	6.3035	6.63172	4.76981	2.02265	1.55379	6.23954	5.78263	1.94126	4.75842	4.67201
POPTR_001G252000v3	19.745	13.8079	7.70951	4.39121	3.01174	1.75455	1.77214	1.57452	1.35988	1.57224	1.07332	1.38768	1.51961	1.31412	2.75804	11.6093	8.09193	4.66313	3.55097	2.90889	2.38086	2.5812	1.10588	1.96177	1.47532	1.33349	0.73226	1.2538	1.52242	2.1748	15.4061	2.94794	5.51021	2.76787	2.34189	1.5864	1.30821	1.72758	1.92877	1.62544	1.35044	1.28787	1.47215	0.745753	1.77328
POPTR_001G252100v3	8.36251	4.97684	4.18186	4.31881	2.29395	2.52024	2.63034	2.82558	2.34958	2.08505	1.2778	5.9677	1.99313	3.702	14.0853	8.41989	5.32493	5.44338	2.49736	3.49093	2.81511	5.16662	1.57304	3.88794	2.50457	2.4262	2.3176	2.31634	2.36938	10.3908	9.88201	4.88362	5.64219	2.25397	2.63028	2.67702	2.43652	3.16755	5.00995	3.7513	3.00663	3.74229	3.63004	2.21813	8.48972
POPTR_001G252300v3	3.42653	4.01313	10.436	7.53172	4.19318	3.52056	3.45148	3.13865	2.437	2.98432	3.37813	3.03991	3.79917	2.90227	1.47275	6.13806	9.24201	9.04557	4.64801	4.44925	2.84912	4.37318	2.14803	3.73902	2.01277	1.47212	2.07173	1.64084	2.1464	1.84913	3.96526	7.23666	8.64949	5.63824	4.52562	3.99438	3.35082	4.17102	4.34245	3.52024	2.60034	3.13567	2.75258	2.17711	1.88105
POPTR_001G252400v3	1.68265	1.22886	1.09733	0.472445	0.435327	0.143167	0.520631	0.323721	0.419741	0.148211	0.333984	0.116125	0.141359	0.0969118	0.143845	0.693408	0.85466	0.725513	0.101913	0.205103	0.311085	0.179373	0.142087	0.343711	0.213248	0.176167	0.311304	0.0963984	0.170917	0.0878625	1.1605	0.262529	0.709545	0.428099	0.249345	0.100093	0.136365	0.146889	0.075641	0.276969	0.124216	0.157409	0.102962	0.160006	0.0537727
POPTR_001G252500v3	26.1459	19.8906	22.2307	21.5707	22.3272	18.5876	26.662	29.5987	30.6997	22.3173	23.6654	27.2422	19.7181	23.5353	21.4473	25.4763	18.887	22.8704	23.4849	22.219	19.9873	24.4816	30.9774	18.0976	34.0002	26.4308	34.7458	38.0087	30.783	27.0596	23.8923	15.6079	21.9634	22.1856	30.369	25.0851	33.8076	18.7901	26.0264	24.7071	22.4084	21.0943	24.9663	29.298	17.6075
POPTR_001G252900v3	34.0313	41.8604	44.3202	18.2943	7.85348	4.94273	5.0529	6.30934	3.56825	3.27263	4.77169	3.88281	3.30839	3.60175	2.13683	53.433	34.58	17.351	8.33167	6.67479	4.71748	5.06028	3.00972	4.59173	2.75474	1.89574	2.45781	2.5617	2.55074	1.29715	39.3397	2.11939	39.2311	12.2157	8.23537	4.03012	4.04394	1.59107	0.915571	1.14026	1.07639	1.68691	1.01338	1.45951	2.12273
POPTR_001G253200v3	18.5242	21.6245	17.0533	20.3677	21.9844	25.741	28.6448	32.3532	32.8409	28.4128	34.062	30.9207	33.5267	28.0403	20.6685	20.4908	21.3344	25.9419	31.0287	35.6964	34.3002	32.336	33.8622	17.3999	36.3381	32.8858	35.3934	32.8797	32.9617	22.639	18.5411	15.6622	19.9467	26.6224	26.3726	37.2456	38.3768	17.378	21.9807	20.4023	19.2169	19.6963	20.2707	35.3601	25.6755
POPTR_001G253300v3	177.26	350.976	628.393	857.694	728.605	689.818	689.617	656.562	697.894	681.719	675.771	577.208	664.561	680.256	558.483	350.662	450.862	581.177	578.081	546.932	542.862	520.889	617.309	521.85	568.359	496.933	601.231	687.788	533.06	549.977	247.253	446.95	641.094	682.866	664.6	611.577	668.717	546.12	488.731	532.464	578.987	543.907	535.538	534.875	608.047
POPTR_001G253800v3	1.8677	2.09523	3.66316	2.52313	2.31349	1.94804	2.98075	2.49161	3.14378	2.97248	3.09533	4.76932	2.8411	4.4186	13.3587	4.01807	1.92927	2.00582	1.75525	2.64744	1.71021	2.73545	4.07666	5.501	5.11485	4.25015	5.76817	5.83014	5.52655	10.5485	1.983	2.92202	3.29603	2.3497	2.80794	2.74689	4.11657	5.75305	5.53424	6.89964	5.57853	6.17667	7.76456	3.60295	8.5642
POPTR_001G254100v3	65.0436	156.348	240.365	47.0326	3.91353	0.0884409	1.48588	2.24824	1.06247	0.256359	0.046588	0.319551	0.846374	0	0.04443	244.125	231.587	66.5578	16.9868	4.16849	0.798716	5.42956	0.038401	2.78679	0.0384224	0.403299	0.0897435	0.16674	0.0461928	0.0844308	131.422	1.61553	113.026	8.07797	1.24159	1.14108	0.275183	0	0	0	0	0.0887835	0	0.109248	0.0387543
POPTR_001G254200v3	2.40921	2.80924	3.13569	1.48558	0.621391	0.0616316	0.251021	0.236487	0.0617003	0.238198	0.194794	0.254497	0.131069	0.116815	0.0619237	2.64674	2.08351	1.50454	0.949236	0.370837	0.527305	0.0540527	0.267604	0.129468	0.214203	0.312274	0.562854	0.174293	0.193142	0	3.89298	0.730257	1.87089	0.328375	0.136615	0.109681	0.438322	0.497967	0	0.287802	0	0.247482	0.0689487	0.253772	0.0540133
POPTR_001G254300v3	5.86071	4.5844	4.62016	4.48573	4.64135	4.7805	4.94183	4.29757	4.98637	4.72018	4.89734	5.26877	4.15857	3.60706	3.4537	5.85531	5.18175	4.87988	4.78067	5.03602	4.05113	4.0409	4.14743	2.01324	4.43061	4.02772	4.20412	4.72528	4.48484	3.40759	4.63544	6.14081	4.70297	5.01442	5.02246	5.82558	5.4398	4.353	5.77313	5.6468	4.7679	5.33834	4.99661	6.12641	3.35565
POPTR_001G254700v3	175.779	15.1677	1.36631	3.74078	4.89194	8.09141	2.15782	1.10884	0.835758	1.73735	3.24748	2.1877	11.2669	1.1563	1.03235	20.1028	16.282	15.0398	14.7778	20.6078	44.1375	10.363	1.5057	2.90036	1.28334	1.95226	1.62908	3.02678	1.81121	1.59395	340.868	11.1598	3.06333	12.7574	4.31786	9.88544	1.37014	3.05551	3.5286	4.85802	2.50728	3.78203	1.65236	2.6442	0.844194
POPTR_001G254800v3	3.18217	1.60828	1.93742	4.91303	5.11913	5.62411	4.90642	4.90334	3.97352	5.05202	4.95311	7.7715	6.63435	6.00999	2.48692	2.18484	3.10828	4.79323	5.57306	5.88972	5.84773	5.8445	4.34979	4.87654	5.4339	5.35786	5.23136	4.54229	6.27274	2.69853	3.63778	7.23075	3.30272	7.13461	8.11627	6.37276	7.00494	4.75977	4.81314	5.19788	3.30394	3.71492	3.53915	6.03062	5.50651
POPTR_001G255100v3	3.04997	8.93715	18.3021	54.9334	16.0003	16.66	33.8884	4.68963	19.8453	12.2072	3.07007	10.529	4.99444	6.26811	140.904	2.0366	5.54491	9.49179	8.9798	6.9597	6.28766	14.0732	3.82914	4.0273	6.77969	16.5328	4.10475	11.9457	8.77162	415.294	2.29879	2.1012	8.21406	9.36823	10.0999	5.25414	4.26083	4.9568	4.94299	7.34106	5.63884	6.50505	15.2492	3.04706	5.79656
POPTR_001G255400v3	15.125	13.3152	6.52259	2.14132	0.989508	0.632005	0.860621	0.387135	0.846153	0.250148	0.489354	0.565971	0.404836	0.288646	0.214217	12.1507	5.56304	2.097	1.11758	0.519253	0.564616	0.661137	0.357072	0.391894	0.317574	0.401243	0.247253	0.358896	0.381799	0.123577	10.4184	1.51123	4.27291	1.65179	0.956455	0.860483	0.46708	0.546874	0.498862	0.348465	0.436036	0.433161	0.11926	0.206931	0.153486
POPTR_001G255700v3	0.204786	0.172861	1.06507	3.64505	6.43045	8.0095	8.17252	6.32274	8.34417	7.14237	5.33548	5.32282	6.06816	6.94212	12.2137	0.556301	0.477918	1.00563	3.48463	3.94078	2.8791	3.58545	2.76044	2.74289	3.95086	4.10896	2.58216	2.60326	2.65818	5.75068	0.125051	3.28699	0.904525	4.5342	4.2351	3.67482	4.76177	6.29919	5.43076	7.16094	6.66699	7.50449	10.4445	4.06748	11.9989
POPTR_001G255800v3	5.50661	21.7404	54.8335	71.8551	61.0598	49.668	46.9355	45.0511	46.5207	37.7505	34.5141	30.6985	33.9697	35.5157	38.4382	35.1717	36.9059	54.8978	49.9386	40.5149	31.2163	40.4364	33.1172	23.8671	33.4127	32.106	27.6539	28.6641	25.3445	26.5521	10.9221	39.5765	42.2482	30.3407	32.9053	23.6528	31.8113	33.6048	36.7314	34.6311	36.0544	40.7741	40.6466	18.9211	40.5707
POPTR_001G256100v3	5.42245	6.53868	8.50049	9.94465	11.9725	12.2584	15.0489	16.6048	18.4629	16.9985	19.2469	16.9829	15.5988	17.2524	21.2831	9.14613	8.24314	9.3515	12.3224	15.206	16.4205	17.2319	17.3955	9.39274	20.564	19.0404	17.6666	17.6691	19.7706	20.1263	6.59122	16.9742	9.99806	15.1567	16.8528	18.2633	19.148	22.9939	26.3119	26.1646	22.595	22.6677	23.0844	20.4004	20.2294
POPTR_001G256700v3	1.15057	0.287369	0.0801906	0	0	0	0	0	0	0	0	0	0	0	0	0.352682	0.0162808	0	0	0	0	0	0	0	0	0	0	0	0	0	0.389792	0.017119	0	0	0	0	0	0	0	0	0	0	0	0	0
POPTR_001G257000v3	35.3381	33.1119	28.2541	27.5821	33.0769	31.522	34.51	35.8073	33.4303	30.8928	31.4506	34.661	29.5388	30.2821	31.5846	44.2882	35.9084	46.9522	43.9635	40.9358	39.2158	38.5272	35.4483	21.7198	33.9005	36.1145	31.2073	35.0062	37.198	30.0744	33.6343	37.0085	45.3244	43.5888	51.4456	42.7601	42.286	41.9012	54.4804	46.1357	43.7092	46.6939	37.4865	48.5037	28.3908
POPTR_001G257700v3	2.98857	1.61318	0.320113	0.675792	1.48605	0.807448	1.76179	2.76631	3.04092	1.91327	2.57229	2.32204	2.43264	3.13369	2.37587	1.67294	0.55965	0.967961	1.75917	2.54488	2.2845	2.36051	3.18873	3.69527	3.30743	2.16247	2.92621	2.37406	2.89187	1.56002	2.71685	1.93623	0.783681	2.35591	3.36656	3.81475	5.96472	3.90057	3.33161	2.69325	2.61879	2.26447	2.23677	3.18222	1.21309
POPTR_001G258100v3	54.2534	98.1304	154.127	217.206	217.635	230.939	207.956	189.78	178.719	218.252	223.43	186.366	198.578	194.899	120.359	100.972	130.873	176.126	169.449	180.13	193.679	158.67	130.296	128.681	120.474	127.04	111.864	115.509	109.154	110.378	77.4253	276.373	191.564	248.8	203.349	204.434	181.312	233.105	214.417	205.372	222.192	210.794	183.76	194.79	165.959
POPTR_001G258400v3	0.00892537	0.0406832	0.0363287	0.246515	0.197977	0.14727	0.119964	0.348473	0.147434	0.142295	0.248248	0.293928	0.198355	0.269827	0.266343	0.044382	0.101416	0.247165	0.418064	0.42337	0.214668	0.335816	0.31546	0.082498	0.204737	0.238779	0.438355	0.509029	0.22563	0.149965	0.0525557	0.242356	0.0681224	0.493214	0.36997	0.157251	0.174563	0.158654	0.0622473	0.220067	0.059629	0.19055	0.0659018	0.0889377	0.111857
POPTR_001G258600v3	20.4968	13.718	9.17756	4.26433	4.53674	5.95548	5.50759	6.18343	6.70562	8.66527	6.55483	8.1154	6.89883	10.0395	28.7077	9.51757	6.09254	4.01943	4.69733	4.51087	5.51498	5.59181	8.89538	9.08119	7.84106	12.9788	9.15721	8.09738	10.1441	23.3973	12.1217	4.69049	4.77636	4.27701	4.94913	4.96257	6.78928	4.31496	3.74623	3.61208	4.63221	4.32331	5.01649	5.51601	23.1369
POPTR_001G258700v3	0.695683	0.89505	0.959097	3.76852	2.24001	1.0368	2.33763	0.805137	0.741398	0.238518	0.234067	0.254839	0.314989	0	0	0.306876	1.04316	2.20334	2.05758	1.21303	0.680551	0.627854	0.235808	0.0259285	0.0643471	0.100062	0.0250494	0	0	0.0235665	0.554999	2.43746	0.770772	2.38627	1.03967	0.153759	0.0219456	0	0	0	0.107091	0	0	0	0
POPTR_001G258900v3	23.5627	13.529	7.35437	6.922	7.7423	8.36013	10.2209	14.1099	12.7307	12.4067	12.7145	15.9619	12.863	12.6927	15.7938	17.2045	9.02326	10.8646	11.1324	12.6474	13.8197	15.9934	19.5695	22.1377	20.9719	20.6143	22.4705	18.9696	22.1562	11.9124	16.1453	17.1401	9.49143	13.8947	18.4257	24.4203	24.898	29.559	36.0009	33.9558	34.754	38.004	33.4222	23.5272	14.4529
POPTR_001G259100v3	28.7611	27.6745	26.8588	23.1067	19.8598	15.2233	17.0635	15.8871	16.4571	11.613	13.8266	12.8766	13.8768	13.7288	7.72176	24.7102	20.6363	16.4554	16.139	12.9026	8.33302	11.284	11.6847	10.3159	11.1259	12.2791	8.83251	10.2536	9.0669	7.45406	14.3791	21.5289	16.1422	11.8582	15.2758	10.1922	12.5076	17.4141	15.9695	15.2267	16.4251	17.7226	17.429	10.3225	5.48726
POPTR_001G259200v3	4.92426	5.74002	4.78105	2.44733	2.69503	2.18843	2.59181	3.93062	2.71916	2.87931	2.86155	2.6277	2.19498	2.92704	1.23195	5.10422	4.82426	2.88903	2.82638	3.15963	3.06897	2.99467	3.35607	2.85286	3.61417	3.31861	3.81134	2.3702	2.28604	1.83731	4.25382	2.45202	3.05573	2.31546	2.17891	2.98307	3.2425	2.64741	2.73889	2.53671	2.37007	2.19171	2.44824	2.51796	1.11538
POPTR_001G259600v3	7.91496	16.102	14.1411	44.642	7.72074	3.39097	9.72381	0	2.73415	1.04491	0.0193109	1.68408	0.0194903	0.0173706	0.0368329	0.932156	2.06549	3.02033	1.99276	1.12127	1.30686	1.91299	0	0.0192523	0	0	0	0	0	0.0349969	2.57069	0	7.6467	6.11075	3.60252	2.23444	0.0977694	0	0	0	0	0	0	0	0
POPTR_001G259700v3	5.16995	7.19519	7.89117	25.9835	4.33432	1.11875	3.60731	0	1.54	0.2252	0	1.5399	0	0	0	0.158041	1.09434	0.604535	1.60483	0.560961	0.709022	0.695002	0	0	0	0	0	0	0	0	0.998113	0	3.55781	1.88048	1.68769	0.663651	0	0	0	0	0	0	0	0	0
POPTR_001G260200v3	6.02717	10.5796	10.8948	34.4517	5.39746	1.97663	6.58311	0	1.69026	0.676408	0	1.31785	0	0	0	0.698072	2.12685	1.35084	1.90273	0.660743	1.72248	1.73356	0	0.0432529	0	0	0	0	0	0	1.14626	0	8.3218	3.04036	4.38148	2.0886	0.0366087	0	0	0	0	0	0	0	0
POPTR_001G260800v3	0.868008	0.669117	0.740378	2.69355	2.57973	1.50244	2.13032	1.83187	2.37565	1.60092	1.44974	1.08716	1.59758	1.82304	3.21662	0.872768	0.356013	1.03904	1.78099	1.09833	0.520586	1.23148	0.30484	1.03238	0.292809	0.626075	0.470193	0.476509	0.410697	1.46112	1.03726	1.81625	1.30308	2.60777	1.99199	1.16196	1.46049	0.617679	0.519309	0.786835	0.901529	0.742382	0.832551	0.635982	3.65482
POPTR_001G261400v3	0	0.110617	0	0.250235	0	0.0355935	0.0724848	0.136576	0.178166	0.275128	0.112497	0.183721	0.113542	0.0674627	1.0371	0	0	0.0543062	0	0.214165	0.10151	0.0936494	0	0.112156	0.432971	0.144275	0.0722354	0.335526	0.223086	0.407755	0	0.0702896	0.0308707	0.135459	0.0525985	0.0633427	0	0.127816	0.225667	0.0332423	0.030882	0.0714627	0.119458	0.322428	0.904618
POPTR_001G261900v3	23.6222	7.46852	3.05077	1.12463	0.498335	0.291446	0.218665	0.470868	0.122851	0.429811	0.177766	0.33254	0.685048	0.101757	0.23118	8.51158	3.71633	1.41592	0.54199	0.861431	0.452046	0.807179	0.119886	1.01502	0.146608	0.139897	0.233478	0.303655	0.176258	0.292875	12.448	0.81788	1.38361	0.350263	0.453354	0.491364	0.259094	0.275416	0.372802	0.300846	0.133089	0.287442	0.0171604	0.101057	0.134432
POPTR_001G262200v3	122.645	156.415	197.616	221.438	241.192	252.55	248.637	233.366	247.687	242.832	237.184	240.541	239.088	247.12	210.23	158.948	170.381	226.88	242.438	223.099	238.174	208.908	224.899	151.949	217.341	215.973	220.422	220.272	208.993	253.046	137.667	300.145	209.43	217.232	216.712	195.732	224.11	311.486	280.113	288.666	310.236	288.23	313.402	217.416	189.629
POPTR_001G262800v3	0.0439379	0.0400552	0	0.0485419	0.173263	0.202995	0.255909	0.194729	0.280639	0.438974	0.325887	0.758402	0.452257	0.558804	0.806116	0.0218484	0.0453864	0.0073742	0.0350306	0.116326	0.0827036	0.26281	0.209858	0.152296	0.33596	0.724869	0.49044	0.29159	0.494782	0.765935	0.0206977	0.0286338	0.00838384	0.110364	0.157131	0.129019	0.464045	0.147526	0.112358	0.424311	0.184512	0.271709	0.356864	0.891567	0.770912
POPTR_001G263700v3	41.3112	34.1348	21.1053	6.34645	1.51859	1.23044	0.679524	1.34038	0.6681	1.08812	0.59323	0.581288	0.465687	0.474332	6.26517	34.0565	20.3084	6.58654	1.965	1.42215	0.852497	0.841356	0.45276	0.83238	0.326168	0.105667	0.0634862	0.216251	0.196066	1.79184	34.7411	7.2484	14.3979	2.15881	1.04783	0.779388	0.222479	0.505506	1.3663	0.93491	0.325699	0.837428	0.349963	0.12022	4.40476
POPTR_001G263900v3	37.2649	36.1103	30.0441	3.58469	0.328876	0.247218	0.157328	0.459479	0.247493	0.373228	0	0.0159507	0.230014	0.366069	0.434682	55.6326	33.8214	7.80309	2.26776	0.340887	0.0881306	0.840166	0.0805064	0.568012	0.241654	0.140917	0.0783934	0.233043	0.274385	0.84078	55.5643	0.411922	21.79	1.02317	0.331078	0.329965	0.192304	0.11097	0.016327	0.0144305	0.0268118	0.0620439	0.120999	0.0890692	0.771848
POPTR_001G264000v3	21.7184	9.89696	1.08708	0.274328	0.0782768	0.0889303	0.0194039	0.0914023	0.0508739	0.153439	0.0200768	0.0655754	0.108071	0.0541786	0.00638227	6.63312	1.22879	0.407052	0.143874	0.242066	0.0422703	0.27298	0.0110324	0.106751	0.0331157	0.06437	0	0.0598795	0.013271	0	10.2349	0.282244	0.600516	0.106368	0.0375478	0.0226088	0.00564705	0.0684317	0.0134245	0.0889884	0.0220454	0.0510142	0.00710631	0.0104622	0.0222679
POPTR_001G264400v3	69.1926	61.8682	36.7718	41.6691	39.9167	43.2099	30.2285	26.2107	22.847	30.1958	35.0123	28.9604	37.7217	26.108	25.2175	24.8286	53.0626	45.3876	36.0296	36.4297	42.2667	34.7408	22.1126	21.232	19.4518	25.5923	18.9072	14.8445	17.3213	25.6199	58.4675	30.583	39.0444	39.6229	25.9807	31.1485	18.8668	22.4698	19.3032	22.0121	23.0431	26.0334	23.081	25.5213	29.6887
POPTR_001G264600v3	0.566183	0.74128	0.760002	0.492423	0.727397	0.159015	0.539713	0.228809	0.543906	0.49934	0.60031	0.383031	0.831334	0.552551	0.0798843	0.554092	0.709286	0.454902	0.708321	0.411951	0.453498	0.430004	0.621398	0.0278366	0.828992	0.765408	0.497517	0.761979	0.193792	0.164455	0.666777	1.34767	0.528678	0.171464	0.430807	0.259403	0.541894	1.04687	1.06418	1.16334	1.12673	0.727208	0.355787	0.709316	0.174199
POPTR_001G265000v3	0.834819	0.211402	0.755099	0.819818	1.14305	0.510173	1.87011	0.783035	2.34941	1.28164	1.18247	1.896	0.867969	0.386786	1.64029	0.576556	2.68284	1.79029	2.8657	1.63717	1.16398	0.98436	2.30378	4.92987	1.4185	1.65436	2.69197	2.78934	2.45147	1.94816	0.54619	0.302245	0.619472	0.931959	3.24182	0.272374	1.54204	0.183203	0.862548	0.0952945	0.708228	0.819439	1.14148	0.168053	0.357688
POPTR_001G265300v3	1.29948	0.875026	0.601051	0.848338	1.16462	1.16955	2.74562	1.49589	2.56937	2.07173	2.49856	1.5092	1.10543	0.769695	0.130566	0.293717	0.488118	0.545239	0.412064	0.52127	0.64856	0.455878	0.536029	0.750703	0.225822	0.26337	0.890079	0.643118	0.509047	0	0.765181	0.320779	0.394475	1.65675	1.1282	1.35866	1.76175	0.904132	0.205974	0.485462	0.930176	0.39136	0.545167	0.882875	0.256245
POPTR_001G265400v3	2.49657	2.11125	2.37999	1.97427	2.28311	2.29819	3.20842	3.41089	3.05319	4.79024	3.68514	2.35757	3.15071	2.79436	18.1967	3.1036	1.37088	1.34523	1.46666	1.56545	1.5252	1.93952	2.77396	1.10826	1.97174	2.44606	2.15603	3.17468	2.52148	14.53	3.01751	1.44145	1.10318	3.47651	2.99033	2.28931	3.04534	0.947252	0.488747	0.742457	1.64284	1.32525	1.27743	4.98738	9.20915
POPTR_001G265600v3	0.427099	0.378541	0.470819	0.720885	0.78947	0.848274	1.00991	1.16426	1.67231	1.82838	1.09993	1.33376	1.4987	2.54773	25.7262	0.457202	0.29412	0.308627	0.472938	0.693628	0.483842	0.640951	1.12196	1.39815	1.64419	2.40689	2.0526	1.90683	2.94461	20.5069	0.698585	0.451006	0.362201	0.774793	0.887123	0.963823	1.62424	0.761537	0.813618	0.682545	1.07568	1.05681	1.95637	6.2011	13.8161
POPTR_001G265800v3	0	0.101926	0	0.197635	0.165334	0.541148	0.350645	0.377535	0.44325	0.998199	0.155487	0.761787	0.470795	1.21216	18.9805	0.277982	0.0461969	0.0750589	0.0891405	0.197338	0.0467669	0.388311	0.512653	0.568389	0.427449	1.59527	0.898556	1.11299	1.64446	15.5453	0	0.0971503	0.0426677	0.224669	0.290794	0.393969	0.393609	0.309155	0.363887	0.41351	0.640251	0.493858	1.541	4.01077	7.71744
POPTR_001G265900v3	0.60308	0.248168	0.238652	0.296122	0.412875	0.497547	0.525381	0.618703	0.498101	1.12172	0.660085	0.684844	0.666217	0.92557	17.6263	0.541461	0.294177	0.19681	0.183647	0.277197	0.332843	0.533332	0.68811	1.02583	0.512367	0.915014	1.02845	0.746955	1.42447	12.1385	0.4143	0.327517	0.207773	0.420784	0.5174	0.344338	0.982926	0.314324	0.272611	0.309787	0.367734	0.493308	0.968926	3.23236	10.5781
POPTR_001G266400v3	24.4519	22.9107	23.5224	21.9238	15.6893	11.5709	11.0029	11.5083	10.435	9.86124	8.92985	8.80395	7.57076	6.95336	15.7135	30.3186	21.8375	19.0136	14.0824	12.0744	9.35516	11.2764	7.9117	5.1225	7.24384	6.09616	7.42764	6.9493	7.62815	11.345	27.1861	13.8886	24.8817	15.6027	13.4634	11.58	9.7764	7.65619	10.1232	9.03659	7.63318	9.21578	9.45318	7.71751	14.2243
POPTR_001G266500v3	0.334485	0	0.425452	0.0461918	0	0.0459922	0	0	0.0460434	0	0	0	0	0	0.323471	0.31186	0	0.280688	0.0833366	0	0.306054	0.121009	0.0798792	0.144922	0	0.0466064	0.0466696	0	0	0.307348	0.837066	0	0.0797794	0	0.0339827	0	0	0	0.0971986	0	0.0399043	0	0.0514526	0	0
POPTR_001G267300v3	0.136856	0.133674	0.0994714	0.475187	0.602311	0.559159	0.37227	0.185673	0.0430601	0.187016	0	0	0	0.020381	0	0.121522	0.161563	0.295314	0.662465	0.690144	0.408891	0.339507	0	0	0	0	0	0	0	0	0.161171	0.25482	0.0186526	0.589295	0.39726	0.0191363	0	0	0	0	0	0	0	0	0
POPTR_001G267700v3	4.56412	2.55322	1.8915	1.65023	0.899898	0.584214	0.278843	0.43783	0.255878	0.282239	0.192341	0.0565409	0.155303	0.0346031	0	3.75506	2.86304	1.74093	0.396967	0.146467	0.312399	0.144105	0.0634164	0.0575272	0.158629	0.203505	0.0185256	0.0172099	0.019071	0.104573	3.3032	2.41556	2.31181	0.819864	0.580047	0.259919	0.0811506	0.147509	0.270082	0.221659	0.126721	0.0122183	0.0408484	0	0.0639998
POPTR_001G268400v3	1.66646	1.46494	1.45349	1.84108	1.23215	1.20463	1.01327	0.854119	0.524335	0.202423	0.496614	0.432549	0.445535	0.0496351	0.526234	2.01246	1.27876	1.75803	1.09138	1.26056	1.04559	0.826821	0	0	0.273047	0.159224	0.372026	0	0.218845	0.800006	2.29898	2.79261	1.81703	1.35542	1.23836	0.233019	0.0465613	0.282118	0.166032	0.0978308	0.136327	0.280416	0.52734	0.0862631	0.596713
POPTR_001G268500v3	3.17123	4.72566	7.90188	9.74699	4.45902	6.08232	4.8726	4.11856	3.31318	11.4944	4.71174	8.07956	8.17948	9.40907	54.2364	9.04706	11.0033	7.40353	5.75361	5.4268	3.14614	7.33476	2.36908	5.26112	6.64489	4.44138	2.94981	6.07085	17.5191	15.0287	11.8743	10.1125	13.9252	16.4076	9.71518	13.0129	2.34575	2.69005	2.93	2.63143	3.45348	3.44204	3.60235	7.80793	60.3207
POPTR_001G269000v3	1.95383	2.0578	5.81386	8.8959	6.63943	4.20079	5.04001	5.40419	5.31388	6.16697	4.11692	5.17703	4.67456	3.70327	5.92206	3.56974	3.05795	5.73854	3.48132	4.21268	4.14822	5.65483	3.42173	6.66968	2.43333	3.43191	3.63482	2.76274	4.2861	5.19164	1.74316	3.56907	6.21355	6.27089	6.68896	5.79518	5.5583	1.81254	2.68399	3.7104	1.92126	2.26653	1.42078	4.15664	5.7934
POPTR_001G269100v3	12.1673	18.1681	24.2038	26.8488	28.4761	24.3897	23.5691	22.0002	21.2181	22.9826	21.5064	19.0211	19.479	14.2989	6.4206	18.4557	20.6029	27.5977	25.474	25.42	23.2533	21.5461	14.4591	11.1494	14.9299	15.1458	15.0583	13.5203	11.4964	8.0324	13.4168	0.140217	24.2634	22.8876	17.9948	17.1216	18.9997	0.0956148	0.375142	0.0994697	0.0308025	0.237595	0.0794332	14.7935	7.65388
POPTR_001G269400v3	14.9395	15.5983	18.8096	24.9879	30.5587	30.1979	33.4878	33.4894	32.0479	30.3666	36.1211	37.7407	29.2052	35.99	40.0636	17.3464	21.3072	23.6575	33.3673	33.5878	32.1371	32.6666	32.327	46.8762	34.0665	30.6435	36.2929	33.1846	42.677	33.3083	17.5045	29.3642	18.9379	31.5885	32.5443	45.9097	33.8539	28.9262	30.3451	31.7285	27.033	29.1006	30.4701	42.4204	47.5934
POPTR_001G269700v3	3.49137	3.01623	1.9495	1.25325	0.590222	0.180242	0.211764	0.239403	0.208203	0.375099	0.116857	0.200383	0.117942	0.183952	0.195027	3.66651	1.71861	1.08943	0.879292	0.611778	0.355871	0.328315	0.168562	0.32038	0.168656	0.182649	0.253242	0.222187	0.477945	0.211778	2.25623	0.574981	1.53922	0.53821	0.58393	0.259077	0.295818	0.535225	0.41022	0.271927	0.336827	0.296928	0.201641	0.125596	0.267321
POPTR_001G269800v3	1.979	2.72173	1.92118	0.276437	0	0	0	0	0	0	0	0	0	0	0	2.20568	1.01037	0.26724	0	0	0	0	0	0	0	0	0	0	0	0	2.19667	0	0.434041	0	0	0	0	0	0	0	0	0	0	0	0
POPTR_001G270100v3	5.66463	3.96437	4.96718	4.86972	5.74602	6.79216	6.58958	7.47656	7.26107	5.9045	6.6281	9.26629	7.35012	7.8609	13.4675	5.2758	3.98872	4.11159	5.48198	5.60584	5.16171	6.25565	5.91571	8.50197	7.13762	7.0656	5.1844	6.23274	6.86489	11.3234	4.93358	7.69572	3.73614	5.81034	6.49899	6.222	5.78884	8.18417	8.06639	7.5598	6.29293	7.62972	7.55372	8.08489	12.2915
POPTR_001G270300v3	0	0.0159348	0.0426877	0.0772442	0.137856	0.246114	0.140963	0.191824	0.153992	0.208074	0.0162056	0.365227	0.228987	0.524785	2.68917	0.0173836	0	0.0117345	0.0557439	0.0617026	0.0292457	0.296792	0.066789	0.0969386	0.267305	0.31175	0.156086	0.261002	0.160682	1.48315	0.016468	0.0759411	0	0	0.113655	0.0410613	0.0273492	0.524752	0.243811	0.316052	0.240228	0.360306	0.825999	0.481359	1.29415
POPTR_001G270400v3	0.0580744	0.0165445	0.0147737	0.0641597	0.125239	0.159706	0.0325236	0.0919215	0.0639537	0.169742	0.11778	0.131896	0.135856	0.287567	1.39603	0.0180487	0.0299945	0.0609173	0.0578767	0.0800792	0.0151823	0.16808	0.0832133	0.251619	0.166519	0.258943	0.0324117	0.225824	0.266927	0.487887	0.0170981	0.0315386	0.0415547	0.036468	0.0590018	0.113686	0.0709891	0.272415	0.168759	0.283397	0.235563	0.342027	0.857602	0.249888	0.531867
POPTR_001G270500v3	0	0.0158288	0.480574	0.15346	0.599104	0.473671	0.482307	0.337122	0.734244	0.634832	0.273662	1.05684	0.861109	2.22997	13.648	0.155411	0.0717423	0.0699384	0.249178	0.275814	0.145255	0.871049	0.490949	0.561712	0.491222	1.17677	0.496152	1.09468	0.718256	5.5722	0	0.422439	0	0.139561	0.338696	0.217536	0.326007	2.56514	1.1625	2.22618	1.37875	2.96552	5.43582	1.52255	5.54387
POPTR_001G270600v3	0	0.014841	0.742141	0.618701	1.68516	1.53291	0.991945	0.948255	1.63501	1.25964	0.845222	2.21841	1.23391	3.27199	23.8223	0.097142	0.121078	0.163935	0.41534	0.948208	0.544763	1.39466	1.16944	0.842655	1.1452	2.42443	0.799547	2.02572	1.81079	9.86086	0	1.07507	0.0124253	0.457983	0.61395	0.42067	0.66227	4.46289	2.87628	5.79349	3.33121	6.80735	11.7959	2.66631	7.93498
POPTR_001G270700v3	0.0167075	0.152311	0.595037	0.276873	0.185298	0.110271	0.149708	0.0352601	0.183989	0.195334	0.212987	0.417399	0.234508	0.0696679	5.29962	0.145389	0.345167	0.210305	0.0832533	0.0921525	0.174713	0.0483553	0.0159599	0.0193036	0	0	0.0372983	0.0173247	0.153586	0.368448	0.295139	0.0181468	0.159399	0.0419661	0.162954	0	0.0653536	0	0	0	0.0159458	0.0122998	0.0205604	0	2.52875
POPTR_001G270800v3	0	0	0.0889514	0	0	0.0160264	0	0	0	0.0309699	0	0	0.102248	0.0303759	0.338149	0	0	0	0	0	0	0.0702779	0.0278346	0	0.013925	0.0162404	0.0975745	0.0302149	0.100447	0.0152997	0	0.0632975	0	0.0121984	0	0	0	0.201427	0.101609	0.0748386	0.02781	0.193062	0.179291	0	0.351134
POPTR_001G271300v3	21.4511	16.8192	9.41486	10.237	12.0464	10.9349	11.2114	12.7851	12.1298	12.8484	13.6266	11.9764	12.2072	12.0134	8.73461	16.7566	13.8667	16.7993	15.5052	15.8868	15.5352	15.8332	13.8887	7.47664	12.3831	13.5212	12.4023	12.0354	11.2961	12.0729	20.6573	14.8647	14.5281	16.1043	17.5356	17.2633	16.8705	18.5595	17.9563	17.5679	15.6373	17.0792	15.4863	15.2038	9.5567
POPTR_001G271400v3	0.575104	0.403985	0.681406	0.348146	0.203873	0.0433302	0.0970644	0.0748182	0.0433785	0.0251198	0.00913001	0.0536774	0.0921483	0	0	0.460301	1.14744	0.634659	0.188432	0.130359	0.0741445	0.136807	0.0451535	0.063716	0.00752977	0	0.00879367	0.0326766	0.00905257	0.0082731	0.584504	0.042784	0.593778	0.105538	0.0640315	0.0231333	0.0231122	0	0.00915728	0.0404679	0	0.00579974	0.0193898	0	0.00759482
POPTR_001G271900v3	21.4768	11.7487	8.80454	4.25197	3.11567	2.56489	1.95087	2.38633	2.18103	1.46305	1.85573	2.44045	1.23222	1.25928	1.86292	14.7376	9.75032	4.6795	3.86359	3.26941	1.99763	2.73732	2.21393	2.36942	2.77902	2.39559	2.3518	3.10239	2.93753	1.94707	18.163	2.04435	7.45094	4.02211	2.87696	2.21351	1.59337	1.27615	1.35514	1.61621	0.790948	0.858274	1.38284	1.60325	1.44891
POPTR_001G272000v3	11.7388	6.41903	1.9244	0.611879	0.782381	0.208032	0.302606	0.213814	0.371899	0.358935	0.344409	0.230098	0.237006	0.28164	0.716632	4.61804	1.56282	0.793503	0.269248	0.447044	0.324897	0.377932	0.0645195	0.312149	0.0645554	0.0602314	0.0753913	0.238126	0.0310443	0.283713	5.58386	0.718933	0.683052	0.316685	0.296441	0.383438	0.171729	0.04002	0.0628069	0.0971448	0.167603	0.0696126	0.182859	0.35487	0.612063
POPTR_001G272400v3	2.0211	1.15766	0.826998	0.496197	0.461223	0.282316	0.359329	0.383661	0.259078	0.147755	0.223073	0.497883	0.237654	0.356728	0.744592	2.10042	1.21508	0.879426	0.692723	0.471859	0.313111	0.557098	0.234948	0.123553	0.37817	0.429129	0.214855	0.388104	0.405499	0.235826	2.02757	0.348447	1.26509	0.277558	0.356354	0.314009	0.345094	0.401294	0.385329	0.439445	0.091855	0.330645	0.236875	0.290613	0.525765
POPTR_001G272800v3	17.0651	10.3019	7.90148	17.6811	42.754	8.93895	8.9123	7.44351	4.64846	3.63472	3.34846	3.63992	2.24424	2.68258	2.5946	12.0664	6.12072	12.5587	22.2036	10.4334	2.82077	5.71646	2.0808	5.03351	1.69361	2.20168	1.62515	2.03638	1.85456	1.51709	10.4074	15.7402	8.77583	19.5327	8.58623	3.12634	2.62682	2.58581	3.51588	3.36258	2.1436	3.12414	2.98617	2.09593	2.82894
POPTR_001G273000v3	5.37279	9.58869	13.3064	6.68952	4.09864	3.12705	3.43879	4.01961	2.84879	2.41713	3.12975	3.03447	3.05907	3.40797	1.75945	14.5952	14.0657	8.34934	4.36292	2.7596	3.12134	4.05892	2.71553	5.38653	3.17894	3.04206	2.98272	2.3582	2.74388	2.02998	11.2821	2.25398	13.0183	4.59368	4.15892	4.17371	3.78071	1.01063	0.826078	1.10979	0.786809	0.858039	0.174915	3.1932	2.6583
POPTR_001G273700v3	4.36066	1.50407	0.612038	0.406081	0.0411773	0.0183785	0.168422	0.264451	0.0551968	0.088788	0	0.0379454	0.058627	0.034834	0.110793	1.47466	0.638559	0.672976	0.149856	0.239597	0.0524139	0.0967107	0.0957591	0.482591	0.0159687	0.0186239	0	0.155922	0.0383964	0.0877258	2.87269	0.235909	0.541957	0.0139887	0.0814768	0.0981199	0.0490152	0.0824962	0.0971013	0.0171644	0	0.122998	0.0411209	0.0908093	0.0322134
POPTR_001G275500v3	7.95504	9.96588	10.7505	3.34078	0.711258	0.372661	0.801073	0.489887	0.663247	0.573448	0.596191	1.59584	0.484319	0.667089	0.388295	19.3574	8.48949	3.37991	1.63811	1.2734	0.865985	1.12576	0.539365	0.637871	0.803501	1.27278	0.658261	0.429359	0.74973	0.303058	18.0423	1.11752	6.2967	1.1346	0.866847	0.650913	0.490806	0.359338	0.583386	0.541402	0.311358	0.221692	0.386023	0.261426	0.254019
POPTR_001G275600v3	4.82806	4.75804	5.0249	2.81467	2.65504	2.53437	1.96405	2.52243	2.32071	2.46546	2.25998	3.43781	1.85789	2.51654	4.51048	5.77714	3.95567	3.12113	1.91211	2.47215	2.33526	2.95856	3.08719	3.38876	3.20915	3.62004	2.97544	2.03844	3.37928	3.55899	3.98196	3.33087	3.41342	2.14628	2.54365	2.40903	2.55293	2.60913	2.39469	3.03746	3.33962	3.47329	4.00613	2.89912	3.72961
POPTR_001G276200v3	1.29833	2.46583	1.62749	1.12255	0.602872	0.641645	1.41206	0.119132	0.518032	1.43993	0.30529	1.36752	0.242099	0.235384	0.873445	3.67246	1.14677	0.61581	0.581322	0.788759	0.806739	1.14363	0.179743	1.36963	0.521545	1.21653	1.02915	0.975572	1.29729	0.750869	3.23528	0.674432	1.40025	0.75621	0.856434	1.43656	0.975234	0.501709	0.109358	0.0579929	0.682421	0.803432	0.138933	0.801126	1.26978
POPTR_001G276600v3	0.0264602	0.150762	0.323101	0.906217	0.57062	0.975069	1.00766	0.949322	0.903308	1.08274	1.28793	1.63759	1.19157	1.5309	2.38343	0.509854	0.437321	0.421884	0.672438	0.788101	0.913104	0.676473	1.56712	1.42159	1.6818	2.74306	1.93456	2.46939	2.15874	2.15348	0.45184	6.3802	0.517513	0.808633	1.12908	0.971221	2.0183	6.40193	5.52078	6.78237	6.26294	5.89256	6.95202	2.78047	2.30853
POPTR_001G277200v3	3.26404	2.22017	2.13187	1.65488	1.84588	1.82586	1.72878	1.79423	1.67185	1.9847	2.19926	2.0458	2.15458	1.46129	1.58283	2.2962	2.49868	2.22947	1.75507	1.99292	2.20671	2.41664	2.37353	0.941346	2.2636	2.19999	2.18037	1.85236	2.58183	1.78027	3.25992	1.94575	1.88776	1.91938	1.73572	1.69401	1.90031	1.85905	1.8823	2.27713	1.3282	1.67274	2.13605	2.02622	1.26842
POPTR_001G277800v3	26.5566	16.7552	12.9103	11.5783	9.16663	12.2548	11.1934	15.442	15.9241	14.9441	12.931	18.8087	12.1567	18.7703	31.733	17.9977	13.2314	11.974	12.9733	13.2481	13.7945	16.063	16.8845	37.4905	18.854	21.7565	21.786	17.2291	20.7698	26.8842	19.4036	11.0621	11.9221	9.44409	9.67633	9.93473	13.1379	13.5419	17.9999	18.7124	16.9691	17.0427	26.0719	13.4297	26.8583
POPTR_001G278200v3	6.80467	7.68132	7.06519	6.05183	5.76536	4.99991	4.6315	4.73445	4.81183	4.02678	4.0387	5.76063	3.43425	5.25494	11.231	7.64439	6.3795	5.509	5.02373	4.83772	4.44664	4.53415	4.14849	5.52866	4.41564	4.70435	4.62151	4.24356	4.88616	9.89894	6.84016	5.40569	7.47829	6.62533	6.62207	5.95107	5.74763	5.25168	5.59922	5.84662	4.78054	4.93102	7.82961	4.78362	6.81681
POPTR_001G278500v3	8.14943	11.6649	16.7586	39.7622	66.3437	126.158	113.335	106.489	106.02	146.991	147.458	124.965	148.097	115.843	114.988	12.2489	17.4375	45.8812	63.884	80.0472	90.7427	63.2118	67.9062	44.9954	75.4074	68.4321	59.8087	71.6818	127.886	80.2871	11.7709	69.794	27.2803	84.1378	91.6118	166.231	124.178	86.0726	104.248	97.3025	95.2856	117.47	107.399	141.319	168.091
POPTR_001G279000v3	0.472539	1.02686	0.894588	0.522054	0.893778	0.398915	0.172322	0.231921	0.0968145	0.1168	0.140091	0.0748751	0.0514154	0.0572796	0.0607282	0.819675	1.19192	0.66397	0.668064	0.715231	0.321766	0.625508	0.0944776	0.253937	0.136544	0.257245	0.183996	0.0227905	0.0631376	0.0692414	1.04828	0.608735	0.880689	0.625668	0.446591	0.107563	0.021493	0	0.140509	0.112898	0.0943942	0.0161802	0.0405705	0.209053	0.116535
POPTR_001G279100v3	60.6221	106.471	148.257	144.489	125.018	132.069	132.782	129.948	146.034	131.985	130.441	127.44	129.554	122.297	94.8139	107.742	122.653	133.828	129.151	113.837	110.061	114.32	129.461	67.4019	139.935	118.763	131.531	139.389	124.866	104.948	73.5527	100.318	137.149	120.067	121.596	121.067	132.061	127.274	128.116	129.564	138.653	132.441	127.289	125.111	92.8851
POPTR_001G279500v3	1.4385	1.61821	1.78279	6.54028	11.3405	5.72085	5.76318	4.59269	3.81815	2.9598	2.11591	1.52881	1.40214	0.980494	0.101914	1.7424	1.18112	2.81664	7.20475	5.69636	1.98639	3.64736	0.40519	1.36371	0.193894	0.0822305	0.288197	0.210359	0.402639	0	2.04158	3.20496	1.88266	5.15734	4.04714	1.408	1.22637	0.327822	0.0857466	0.341039	0.140811	0.21723	0.295038	0.100238	0.533371
POPTR_001G279800v3	0	0.30469	0.65752	0.68926	0.82373	0.294121	0.199656	0.258632	0.245374	0.497323	0.206579	0.430143	0.416996	0.534239	0.640282	0.664783	0.299211	0.691824	0.377499	0.245795	0.116501	0.408425	0.106423	0.102976	0.127778	0.223537	0.273582	0.43899	0.256033	1.66131	0.892175	0.677632	0.510191	0.391771	0.34409	0.152665	0.261472	0.286051	0.336693	0.114455	0.510378	0.393681	0.46614	0.383503	1.00958
POPTR_001G280200v3	0.754519	0.9116	1.22104	12.4435	52.4157	14.5597	13.6745	5.42938	2.18238	1.48794	1.46438	0.949723	0.77621	0.521213	0.160754	1.13009	1.10805	7.59034	28.5288	16.8973	3.67889	7.55103	0.286565	0.672201	0.156395	0.1216	0.416028	0.386482	0.344711	0.0954635	1.22045	17.5653	1.27492	29.1664	11.5779	0.578361	0.284472	0.0987499	0.179632	0.0747136	0.0173522	0.0936927	0.134244	0.288222	0.131455
POPTR_001G281000v3	0.881684	0.651706	0.994165	0.447546	0.352378	0.262125	0.293594	1.18182	0.682284	0.101308	0.359007	0.2706	0.278724	0.546505	1.05347	1.45154	0.443068	0.71988	0.237482	0.184007	0.224268	0.367826	0.136577	0.908557	0.523838	0.159375	0.132993	0.321224	0.0821449	0.225216	1.90829	0.0517642	0.591096	0.159612	0.5423	0.163269	0.512662	0.564773	0.415475	0.318253	0.295657	0.543824	0.117298	0.733934	0.574309
POPTR_001G281500v3	1.51359	0.681895	0.734271	0.349993	0.585583	0.17424	0.374547	0.408576	0.658975	0.411532	0.326345	0.39972	0.329377	0.58711	0.427939	0.809528	0.218161	0.428305	0.140319	0.310638	0.423302	0.933862	0.336245	0.488031	0.42054	0.510083	0.667936	0.38325	0.525812	0.406609	0.91198	0.152928	0.218286	0.648376	0.228875	0.258401	0.499119	0.486652	0.695554	0.506273	0.705491	0.440528	0.606439	0.382637	0.492041
POPTR_001G281800v3	7.20534	3.43387	3.17535	1.22808	0.313575	0.486165	0.465027	0.946866	0.766931	0.782901	0.60532	0.821264	0.485621	1.11692	2.69398	5.2445	2.11666	1.05644	0.840876	0.546637	0.462167	0.568507	0.716435	1.16054	0.793638	1.17939	0.672716	0.583277	0.846415	2.08151	4.17967	0.50913	1.99329	0.515817	0.990567	0.878295	1.06085	0.198388	0.280213	0.123832	0.0894754	0.23663	0.263701	1.06763	2.98249
POPTR_001G281900v3	18.847	16.3128	13.791	14.1308	12.1084	11.3055	11.227	9.96615	9.04824	8.46275	9.19485	9.97166	8.20693	7.6823	5.5079	18.726	15.2976	14.477	11.3682	10.1539	9.404	8.07655	6.44622	5.83943	6.81412	6.15313	4.75898	7.93438	5.2722	4.87754	16.1271	14.4444	16.5534	15.319	13.6546	10.2808	8.2972	9.66152	6.92494	6.88924	7.80139	6.72434	5.73316	8.72191	4.35516
POPTR_001G282100v3	3.42327	1.16013	0.738121	0.435841	0.250914	0.20998	0.655678	0.577429	0.602612	0.527503	0.353955	0.895978	0.401899	0.742912	1.95503	1.69275	0.828164	0.491239	0.34243	0.519416	0.266153	0.503366	0.996826	1.7497	1.41093	1.06392	0.866494	1.43836	1.71089	1.97786	1.64856	0.732576	0.570638	0.660611	0.527508	0.871927	0.746684	0.816872	0.917114	0.575253	0.497973	0.637064	0.642085	1.17586	1.93839
POPTR_001G282500v3	14.3085	24.6862	25.1541	26.1493	23.9413	25.8682	25.5054	25.6413	27.2434	27.2684	26.1462	23.7326	26.1657	29.5334	28.4189	21.7297	22.8708	24.1425	24.7118	23.8341	26.1096	24.825	30.3473	28.4727	28.2462	28.9394	30.8551	31.2191	27.4391	29.6705	16.1082	28.7583	24.7323	25.2876	26.0539	23.9901	26.4528	31.1277	25.6026	30.1257	31.5968	29.2945	28.3281	24.8331	32.9654
POPTR_001G282900v3	95.6858	87.0007	88.7231	105.256	134.204	144.279	117.267	119.114	111.77	160.535	162.357	113.614	164.288	134.901	167.364	98.9869	88.8657	114.226	113.192	108.06	124.576	98.2653	98.8276	118.877	85.1866	107.87	81.675	91.5902	76.1878	120.574	85.1076	185.872	101.069	121.707	107.339	120.294	90.7691	157.089	171.545	143.422	186.343	188.594	170.94	128.615	158.827
POPTR_001G283000v3	6.34274	5.98274	5.61672	4.9851	4.45888	3.01248	4.021	4.46197	3.39086	3.78543	3.27243	4.18947	4.44803	4.17137	5.63008	6.15624	6.09747	4.75103	4.41207	4.66456	3.07151	4.24367	2.99556	5.6069	2.38693	2.78382	2.15405	2.51605	2.59248	4.33618	5.84872	4.57735	5.45567	4.00373	3.79433	2.73608	2.51157	3.01273	2.37506	3.11961	2.13973	3.3532	2.49704	1.63245	4.88351
POPTR_001G283100v3	4.89835	3.54544	2.22401	2.08795	2.62996	2.05064	2.41924	2.71329	2.50599	3.3205	2.16043	2.49654	2.72187	3.05577	7.27521	3.83581	2.61624	1.6291	2.66506	2.45356	1.66709	2.77833	2.66503	4.42658	2.94913	2.42198	3.48721	3.41286	3.38305	6.81807	4.23942	2.75093	1.77855	2.03447	2.52878	3.08308	2.72823	3.96124	5.81323	5.54743	6.63828	6.8525	5.45838	5.29912	5.54022
POPTR_001G285300v3	4.1981	3.72361	4.1366	6.38795	9.82793	11.222	13.3745	14.4936	15.4551	12.7854	11.6174	12.4024	11.6735	10.5541	7.87182	3.59397	4.71409	5.6329	7.39617	10.0319	10.8997	11.2099	10.4964	4.24892	9.12597	8.09983	8.96393	9.5678	10.8316	8.70081	3.67863	9.66089	4.9669	10.7674	15.0439	16.7399	17.5587	12.842	12.3731	11.3569	10.466	10.7558	9.10562	14.108	10.5289
POPTR_001G285800v3	6.52458	4.90185	5.77259	10.6848	9.62338	10.5751	12.5303	14.2876	16.5162	11.5987	11.6265	16.1625	11.2955	15.409	22.9416	11.1078	7.08264	9.30297	11.2641	11.6401	8.89084	13.4246	15.1816	15.894	15.5764	15.3666	14.9201	14.3545	19.2407	23.0714	8.94177	13.8127	10.6042	13.7538	17.7158	16.7569	19.8471	19.1872	19.4129	20.8802	18.4609	20.9134	25.1002	17.7967	20.5676
POPTR_001G286500v3	76.1423	72.4336	64.6522	58.7112	49.8148	53.866	53.844	54.7763	53.7409	64.8197	53.893	57.9617	60.685	74.3817	107.345	76.3375	68.5822	61.5214	50.7283	54.8529	53.1992	56.9715	67.0349	83.0216	64.7963	71.2296	70.8883	78.374	76.5485	127.029	81.0267	51.0876	65.7217	53.9942	56.5813	52.9757	61.5842	55.9107	48.4857	50.7683	54.9441	57.4776	51.2289	51.6172	94.1452
POPTR_001G286700v3	854.774	680.554	303.764	385.806	384.808	437.243	261.995	217.669	186.329	257.583	294.395	302.657	362.095	198.921	147.791	182.1	486.238	487.926	317.096	248.621	392.807	304.358	121.961	114.322	95.3633	160.602	106.609	74.4729	118.779	140.33	599.76	468.114	354.404	386.03	257.189	252.632	122.095	215.504	213.147	225.067	187.503	221.413	238.708	257.095	225.142
POPTR_001G286800v3	2.63007	2.46028	1.91734	3.59955	3.38616	3.84309	2.15443	0.828446	1.3401	2.0861	3.00252	1.96138	1.65295	1.14581	0.780938	0	1.45976	2.83294	1.52573	1.03927	1.97037	2.95392	0.524974	0.771026	0.675342	1.22521	0.481984	0.366344	0.496174	0.783234	0.369834	0.127909	1.98492	2.10348	1.91432	1.72902	1.15163	0.232593	0.091257	0.0806568	0	0.0866962	0.193229	2.13359	2.83824
POPTR_001G286900v3	82.2842	125.598	133.578	111.892	96.0584	79.6686	83.6492	89.3427	86.9158	84.8073	78.9537	78.2256	78.4621	78.4371	65.6375	127.724	135.917	128.311	116.051	93.3991	100.793	90.1311	93.2115	88.4984	83.9439	82.5038	76.3676	83.3765	74.9849	63.0863	92.7144	122.537	150.651	106.327	115.001	88.0334	94.5394	107.524	91.9294	90.786	93.9219	82.2438	77.2835	85.6291	66.0956
POPTR_001G287200v3	0.0124044	0	0.239825	2.98752	1.5286	0.300191	0.333452	0.392681	0.177583	0.0791044	0.0287512	0	0.130582	0.181036	0.123387	0.061682	0.256268	1.21789	0.618111	0.588398	0.155658	0.490651	0.0118493	0.300971	0	0	0	0.0900387	0	0.0130263	0.043825	0.498503	0.284029	0.425821	0.211723	0.0849902	0	0	0.028837	0.0127437	0	0	0	0	0.0239167
POPTR_001G287400v3	19.1822	48.2298	94.7201	126.535	119.346	117.831	131.999	151.33	152.584	120.26	124.821	138.689	119.287	138.796	146.796	75.9218	108.814	137.558	148.445	120.711	115.731	141.095	196.603	277.189	223.725	178.967	211.834	209.658	201.945	162.385	38.738	119.993	136.649	133.159	155.123	145.178	156.662	198.287	212.575	201.955	206.912	209.156	218.547	142.131	137.998
POPTR_001G287500v3	0.0273114	0.186735	0.416869	0.754331	1.41355	1.2618	1.28481	2.39201	2.61664	2.09001	2.43716	3.19447	1.69311	3.98596	21.0693	0.237664	0.31033	0.687562	1.3337	0.994222	1.62792	1.76535	3.67858	5.86928	6.55204	4.93195	5.67028	4.98438	5.30371	10.4111	0.0321638	0.711941	1.381	2.62971	2.3308	2.59304	4.51365	0.782158	1.84126	1.43098	2.0071	1.50796	2.48712	3.26577	20.7475
POPTR_001G288000v3	16.3298	20.6448	20.5611	11.7236	8.09673	8.02892	8.31387	9.97919	7.56861	6.70579	8.5703	9.58408	8.81069	8.89852	17.562	20.4029	18.998	14.3263	9.13714	11.0995	9.83184	8.96444	10.2156	8.71897	11.3642	11.8441	11.1698	9.97739	11.1669	15.4164	17.6933	13.8847	18.4647	12.2109	12.5128	10.4136	13.6301	13.4386	15.3064	14.6158	14.4177	15.7355	14.6488	14.7429	18.8832
POPTR_001G288200v3	7.69199	8.7059	11.5019	7.87864	4.85187	2.1942	3.11036	3.50807	3.31649	2.61891	2.55341	3.09421	2.39414	3.01717	6.38324	11.6692	9.00948	6.37825	4.5605	3.42285	2.52215	3.7607	3.77351	4.51892	3.45163	2.55775	3.27428	2.83896	2.63662	3.34057	9.84165	4.19147	11.58	4.61734	5.09685	3.85378	3.87576	2.97406	4.07645	4.12529	2.16505	3.17687	3.17667	3.14149	5.70606
POPTR_001G288600v3	0.555774	0.0791659	0.176731	0.383757	0	0	0	0	0	0	0	0.0788906	0	0	0.575865	0	0.287049	0.116596	0	0	0	0	0	0.0401334	0	0	0.0387727	0	0.0399142	0.328296	0	0	0	0	0	0	0	0	0	0	0	0	0	0	0.0334867
POPTR_001G289000v3	2.58511	1.79107	1.23109	1.72502	1.42716	1.01234	0.98447	2.0077	1.20705	1.06606	1.55787	2.05492	1.72958	1.76784	2.18285	2.22386	1.10018	0.911119	1.32938	0.923953	1.75173	1.81561	1.88664	0.943831	2.31267	2.10935	2.36614	1.77992	1.50901	2.71472	2.72779	0.550331	1.20358	1.35061	1.73972	2.05461	2.45721	0.888405	0.889435	1.00921	0.779651	1.23322	1.29796	1.97647	2.43234
POPTR_001G289100v3	4.22408	3.05604	0.366183	0.0851932	0.105585	0.0565501	0.0863717	0.0271236	0.00943552	0.0182132	0.0198593	0.00972975	0.0100219	0.0357277	0.00946969	1.45924	0.415978	0.194131	0.0170779	0.0661619	0.0179196	0.0495961	0.0163694	0.0692963	0.00818924	0.0191018	0.0191277	0.0177692	0.0196908	0	1.6851	0.195431	0.138966	0.0430429	0.0348197	0	0.0335152	0	0	0.00880243	0	0.0441538	0	0	0.02478
POPTR_001G289400v3	22.9172	34.7375	69.074	121.038	156.844	174.976	160.241	152.672	152.356	188.514	178.404	140.114	182.013	159.32	108.876	42.8844	59.6564	106.827	113.305	136.057	144.32	124.609	135.484	143.815	126.34	123.095	126.769	129.999	111.335	120.052	27.5299	101.693	96.3138	161.215	153.984	147.318	163.023	128.58	100.455	107.239	129.642	120.288	96.4764	143.459	143.092
POPTR_001G289700v3	153.245	102.409	64.2303	69.0708	61.5992	55.8951	46.6347	31.5386	30.0281	40.3398	52.5179	37.1249	65.0526	31.4551	20.8726	111.821	206.541	192.896	179.238	188.667	206.221	143.779	80.9962	56.2111	63.7122	68.3609	82.0213	79.5587	79.3039	44.9973	340.601	170.212	104.624	106.169	72.032	82.7534	50.4883	123.561	108.396	117.155	141.947	130.833	102.989	33.301	20.487
POPTR_001G290200v3	8.34819	11.1285	9.05584	3.95891	2.62039	1.73266	2.29353	1.03881	2.08151	2.34378	0.775807	4.20341	2.02662	3.81769	5.48375	11.9934	6.87433	3.07316	1.3343	2.51947	1.85303	4.82471	0.978018	4.95919	1.7313	2.45812	1.36259	1.55165	1.4932	1.57139	8.48655	1.24035	5.2221	1.38475	1.02418	0.655238	0.539115	0.816635	1.28162	0.970925	0.977155	1.88432	1.93837	1.17717	3.64437
POPTR_001G290800v3	6.41706	3.96483	2.32133	1.7225	1.13257	0.776292	0.716915	0.606134	0.885597	0.558189	0.798834	0.540473	0.748666	0.342176	0.852527	3.83564	2.86506	1.45986	1.7501	1.08626	1.28716	0.569997	0.752519	0.796408	0.78431	0.695187	0.861002	0.765818	0.697765	0.930675	5.25717	0.695204	2.33303	1.27793	0.880387	0.642559	0.850613	0.502427	0.419687	0.910481	0.642209	0.398711	0.403933	0.773089	0.711977
POPTR_001G290900v3	22.9753	20.4072	17.1603	12.5632	9.00849	8.48818	7.06164	8.20373	6.70865	6.6598	6.36518	5.11702	4.65989	7.58041	10.6017	19.9787	16.8406	12.0581	10.5812	9.38689	9.28261	8.47054	9.79122	9.1836	7.30129	8.29972	8.89382	6.17658	8.31121	10.7638	17.9243	4.2221	16.2368	11.1241	9.65123	9.50258	8.94545	4.33533	5.08037	3.97367	4.65134	4.82647	4.85506	9.03984	11.4101
POPTR_001G291400v3	1.03089	0.898331	1.91289	1.13891	0.597819	0.200116	0.543373	0.127978	0.467458	0.451163	0.843321	0.344311	0	0.316078	0.335108	1.88463	1.566	0.559761	0.846079	0.267577	0.507302	0.409518	0.405489	1.47133	0.173878	0.473174	1.28607	0	0.348403	0.827851	0.714146	0.197594	0.6364	0.660043	0.443585	0.71226	0.237203	0.419193	0.493406	0.872187	0.0578758	0.312498	0	0.878923	0.701519
POPTR_001G291700v3	10.6627	5.8874	5.85381	3.21825	2.25767	1.77348	2.03154	1.73992	1.91668	1.94723	1.65611	2.01806	1.26433	1.98627	2.77406	7.17426	4.57981	4.13565	2.86658	1.94018	4.48306	3.3052	2.38013	1.27006	1.76858	2.87954	2.0859	1.5768	2.48414	2.40492	7.29265	1.15415	4.87667	2.73043	2.79945	2.63607	1.63036	1.21219	1.36291	1.31753	1.10159	0.930636	0.834194	2.32349	3.03786
POPTR_001G292300v3	5.5817	5.02851	1.90317	0.306714	0.342115	0.128585	0.278225	0.154186	0.128728	0.0621205	0.135469	0.132742	0.153819	0.0761612	0	3.70556	1.94706	0.613083	0.465985	0.257898	0.290315	0.225545	0.0697894	0.405174	0.041897	0.0488633	0	0.151515	0.0503701	0.0767217	5.16235	0.491986	1.39405	0.30585	0.534424	0.243134	0.0428668	0.230874	0.322701	0.225171	0.320748	0.182868	0.0719255	0.0926548	0.0140863
POPTR_001G292600v3	6.95203	7.28244	3.20754	1.16877	0.266055	0.379991	0.266007	0.364516	0.427966	0.16063	0.175147	0.490346	0.757602	0.270083	0.190896	5.26057	4.79492	1.88424	0.623983	0.905033	0.767623	0.479065	0.61872	0.29934	0.392074	0.457265	0.747076	0.380591	0.272896	0.498797	4.55127	0.351751	2.55418	0.45192	0.543986	0.845297	0.612281	0.170568	0.602296	0.687599	0.473933	0.44504	0.0531381	0.352043	0.374647
POPTR_001G292900v3	1.74491	0.62381	1.35779	0.566985	0.126485	0.301086	0.61315	0.541546	0.0376776	0	0	0.116558	0.120057	0.0356667	0.302513	1.31852	0.918889	0.746487	0.238682	0.33968	0.035778	1.22128	0.326828	4.11115	0.359711	0.381383	0.42009	0.674078	0.393144	0.215575	2.25639	0.222968	0.81605	0.658864	0.945479	0.200931	0.200748	0	0.318153	0.0351496	0.0979619	0.201501	0	0	0.0329835
POPTR_001G293200v3	0.727101	0.552373	2.26073	3.25779	3.23558	2.5772	2.57894	2.046	1.379	1.11627	0.374507	0.733937	1.08671	0.294768	0.26787	2.46059	4.00572	3.49145	3.05953	3.07465	1.14051	1.28602	0.0385868	0.0933425	0.347475	0.40525	0.135267	0.167547	0.0928326	0.339357	0.808713	5.26492	5.16417	3.0439	2.75786	0.395381	0.59253	0.558473	0	0.0414992	0.462633	0.178426	0.0497098	0.0731845	0.389418
POPTR_001G293300v3	0.137676	0.556238	0.598588	0.815824	0.586093	1.67967	1.82244	2.11314	2.56366	3.28576	3.36514	3.66694	4.69933	8.57221	22.2712	0.700165	0.517147	0.241569	0.760879	0.994087	0.94235	1.81121	2.79769	2.70418	3.44523	4.52033	4.91764	5.08752	5.46511	23.2115	0.294795	0.462204	0.382112	1.23656	1.75988	2.47464	3.86768	1.65624	2.12404	3.26601	3.47611	5.57452	5.96071	13.4241	22.7081
POPTR_001G293400v3	137.478	244.66	308.342	297.434	239.691	254.531	256.416	240.958	221.969	221.88	213.015	211.39	214.017	215.615	148.071	231.875	296.081	337.277	291.902	261.883	240.754	236.712	209.505	202.526	190.765	210.194	188.12	180.32	185.577	162.969	191.07	25.0592	314.519	222.459	232.835	208.423	227.503	16.5723	17.4018	13.7113	11.896	14.0972	12.0538	220.48	164.868
POPTR_001G294100v3	0.065619	0.0747754	0.200315	0.0241649	0	0.40903	0.0489984	0.32313	0.168611	0.0464954	0.20279	0.0745155	0.204674	1.02608	2.10319	0	0	0.091775	0	0	0.182983	0.0633054	0.0208942	0.176902	0.188152	0.268201	0.537128	0.045362	0.326738	0.803936	0.0515183	0.142544	0.0834723	0.0183136	0.0355557	0	0.0213897	0.0864013	0.483064	0.471895	0.229633	0.38646	0.753679	0.317026	1.708
POPTR_001G294400v3	108.413	94.7444	63.3951	49.602	40.012	36.4319	35.6397	36.0121	38.1534	37.895	35.7508	38.2518	35.4767	32.2176	40.3014	103.347	65.2888	60.2979	42.8666	43.447	38.6044	41.0874	34.9137	23.3405	34.8791	37.139	31.8781	32.467	34.7438	38.5004	106.847	51.0474	65.4521	42.9085	44.6016	37.2684	38.5613	34.884	39.3404	34.7803	34.4962	35.3002	33.7073	35.1916	35.571
POPTR_001G294600v3	0.100279	0.0285679	0.0765303	0	0	0.0551538	0.0982789	0.0132269	0.0138038	0.0532906	0.0145267	0.0711713	0.0439849	0.0522684	0.512591	0.171408	0	0.0210375	0.0499686	0	0.131079	0	0	0.0724128	0.191689	0.0279452	0.0839492	0.0129979	0.201648	0.342245	0.162381	0	0.0956714	0.0314851	0.020376	0.0245382	0.098063	0.0123786	0.10199	0.0901434	0.0358899	0.119963	0.246807	0.295229	0.38669
POPTR_001G295300v3	1.85515	2.64253	3.73617	2.64733	4.09594	3.74127	3.20342	5.75042	4.21361	6.53143	7.34566	4.95946	4.88232	4.99598	2.17851	2.83473	2.99424	4.2487	4.69913	3.87976	5.37531	5.36923	4.87337	1.92015	5.87346	6.67774	5.43571	4.72906	4.08578	4.30219	2.09373	0.503742	2.98674	4.27148	3.76956	4.80437	6.2362	1.33585	0.988336	1.27059	0.959059	0.540602	0.998799	6.26699	3.76318
POPTR_001G295500v3	0.808614	1.51015	3.7484	4.73969	3.98582	5.63341	3.54733	2.84421	1.40992	3.62873	3.48812	2.98429	2.6798	2.34153	8.19226	1.22861	3.20188	3.52474	2.12658	2.27956	3.26488	1.75523	1.00845	1.24568	1.41691	1.32701	1.05302	1.8633	5.47171	2.54746	1.24326	3.36672	3.25729	5.58548	3.48693	9.21184	2.50404	1.41962	2.48031	1.63838	1.73643	3.12526	3.62101	6.93842	19.8565
POPTR_001G295600v3	4.55741	2.06526	0.485318	0.163929	0.130607	0.0349759	0.0830983	0.100655	0.0233432	0.101383	0.0122828	0.0722135	0.0123969	0.0220974	0	1.77871	0.919637	0.506957	0.137313	0.0233833	0.0664989	0.0715746	0.030373	0.0857187	0.02026	0.0118143	0	0	0.0121786	0	1.75992	0.184187	0.303351	0.2041	0.0172286	0.0103739	0.0725513	0	0	0.043554	0.0404616	0.0858278	0.0130428	0.028803	0
POPTR_001G295900v3	318.868	246.221	136.001	108.144	82.9049	86.9695	102.489	130.755	114.196	110.998	129.376	145.639	129.142	133.1	154.772	190.06	149.473	128.984	109.136	113.669	136.938	133.362	158.085	335.981	155.2	166.591	157.499	108.207	122.918	146.628	161.833	167.746	129.386	117.249	134.906	132.582	130.62	221.137	271.132	230.977	245.042	254.448	245.352	162.517	159.145
POPTR_001G296100v3	6.87474	5.73291	8.27534	7.44672	5.94376	6.42057	6.6744	7.26722	6.11843	8.78636	7.24546	9.11025	7.9555	7.77768	16.3434	8.59183	7.56809	7.13187	7.13124	6.7755	6.21857	8.47009	6.57876	7.87244	7.08427	7.79941	7.21026	5.93847	7.01563	11.3484	7.3484	6.02133	7.84038	7.10556	7.69166	8.21105	8.65731	6.53581	5.90452	5.89608	6.65453	6.69715	7.40824	9.05939	12.3486
POPTR_001G296200v3	3.88015	1.84605	1.38258	1.31344	2.2861	2.45745	2.63395	3.15696	2.63283	2.99928	3.07352	3.84245	2.70476	3.28223	4.51946	2.56608	1.75437	1.24981	1.47126	1.29706	2.15855	2.19307	1.72222	4.33212	2.62222	3.20386	1.76451	1.59855	2.50701	3.93748	2.21553	4.18603	0.947282	1.48763	1.61401	2.08436	2.41463	2.82545	2.93084	3.99968	2.88029	3.24121	3.84246	2.65098	2.80861
POPTR_001G296400v3	12.4638	11.4691	8.15745	6.2492	6.63398	4.7632	4.0854	2.42869	2.72793	3.25477	2.80297	2.92375	3.51345	3.63967	5.79898	8.19571	11.1822	5.12318	4.02382	4.88427	5.0788	3.59413	2.75757	2.27613	3.48617	3.63098	2.2425	2.26527	5.04289	3.58453	12.3812	4.23708	7.07141	5.97717	4.78769	6.77752	3.05187	2.83151	3.10608	3.36648	2.8296	3.56111	2.61635	4.66466	7.55909
POPTR_001G296500v3	8.91009	9.37858	11.1855	9.76548	11.521	14.398	10.8208	14.1255	15.1472	17.54	16.3836	17.0512	17.066	22.3868	39.4063	10.7419	10.5939	11.162	10.6868	11.751	12.8577	13.2697	16.062	17.5123	15.8543	18.5536	16.713	14.4831	17.0585	31.3133	8.62473	31.6024	10.0009	13.248	14.219	17.7613	16.3598	33.0977	34.5446	31.7398	33.7044	35.6546	37.3397	21.096	29.5108
POPTR_001G296600v3	1.97825	3.02075	4.26756	3.10346	3.80295	3.56879	3.4566	4.4672	4.7056	3.95285	4.63105	4.26826	3.93363	5.07313	6.55922	2.41006	3.35128	2.4237	3.50929	3.40431	2.73066	3.96967	3.77943	9.37111	3.78154	3.39594	3.84217	4.88215	3.09149	6.19072	1.6308	3.223	2.52906	2.84888	2.92632	3.33044	4.87503	7.15012	7.49619	5.81251	7.58996	8.15556	5.98874	4.55178	11.7096
POPTR_001G296800v3	10.4935	10.6823	10.5152	10.1578	10.9853	9.27839	9.78336	12.0853	11.0496	11.493	10.8638	11.6212	10.7544	9.39723	16.5019	11.6784	9.51811	9.22511	8.82441	11.9946	9.71916	10.3935	8.76379	15.057	11.5769	11.3184	10.2182	8.76712	9.7152	14.4829	11.793	8.44502	9.1533	9.73982	11.2256	9.0581	10.8676	11.3102	11.268	8.52174	10.8735	9.87349	12.7167	10.0309	15.4344
POPTR_001G297500v3	25.4008	18.5314	13.7934	9.38785	4.86575	5.5636	6.14377	6.43236	6.00686	5.66768	4.29291	5.28123	4.88034	5.31497	3.39672	18.2553	11.8366	9.76101	6.08517	5.45586	5.23577	4.66345	3.53851	6.00828	3.842	4.12917	4.61185	3.69338	3.49641	2.54346	20.6256	7.07409	10.4663	7.85595	7.34489	7.66984	6.42883	4.47213	5.28753	4.67334	4.71061	4.50259	5.02188	5.07028	4.02236
POPTR_001G297700v3	79.0332	28.0699	0	0	0	0.0302076	0	0	0	0	0	0	0	0	0	14.7818	0.113466	0	0	0.242345	0	0	0	0.0634565	0	0	0	0	0	0.0288379	22.5411	0	0	0	0	0	0	0	0	0	0	0	0	0	0
POPTR_001G298900v3	5.96486	5.39088	1.55479	0.2597	0.205186	0.129289	0.131646	0.196371	0.129433	0.197792	0.0113509	0.0333673	0	0	0.0649509	3.53104	1.36585	0.41096	0.312358	0.0648275	0.184361	0.122839	0.0654934	0	0.00936141	0.0545899	0.0109328	0.121876	0.0225093	0.0102856	4.90225	2.31915	0.738217	0.0902072	0.11145	0.143803	0.124516	3.10485	4.5767	3.86395	3.72983	3.97301	3.57981	0.0177452	0
POPTR_001G299000v3	1.50246	3.41218	3.84368	1.85862	1.69502	2.17648	2.38208	2.71308	2.91297	1.91177	2.35432	3.12396	2.07916	3.17664	0.783504	4.53791	4.08765	2.08655	2.29875	2.04258	2.1465	3.16438	4.00246	2.79949	4.18672	3.47934	3.75569	3.97171	4	2.1889	3.41421	2.81559	2.6246	2.67539	3.16471	2.96193	3.67317	5.63192	4.24305	4.435	5.3824	4.79045	4.46611	2.7125	1.16283
POPTR_001G299200v3	0.899036	0.926917	0.13069	0.141892	0.263781	1.03604	0.959029	1.0842	0.565744	1.18305	0.396914	0.437539	0.250376	0.490921	1.60875	1.59662	0.309559	0.359256	0.810645	0.661167	0.895367	0.702131	0.368059	2.12693	0.859282	1.00216	1.33802	0.221964	1.13145	0.674364	0.60501	1.11598	0.163377	0.752736	0.347959	1.29901	0.795442	1.47971	0.597148	1.2315	2.12468	1.29219	1.89662	0.659286	1.44451
POPTR_001G300400v3	5.22093	5.19445	5.01601	5.50449	3.49447	5.01427	3.97769	3.63552	3.12282	2.64778	2.33423	3.52115	3.44088	3.34294	7.20556	7.54464	4.57178	5.20408	4.04103	3.50823	3.51965	5.01129	2.83542	5.35855	3.9262	3.89955	3.34278	2.50079	2.64941	6.79073	5.68037	7.80081	4.37423	4.26038	3.66186	4.9546	3.34325	6.85702	7.97857	6.94288	5.99465	7.53104	9.81677	4.70549	5.72301
POPTR_001G300900v3	12.1804	7.91043	4.85796	12.6156	22.5784	7.45152	7.37059	5.4053	3.75122	4.21016	3.17009	6.35909	2.83733	4.06215	4.39228	9.977	4.14511	10.4812	14.5178	8.22699	4.84391	6.39827	2.02138	3.17538	1.27023	2.07114	1.29622	1.47175	1.77917	3.2926	7.14183	12.3327	7.59534	18.9273	12.3958	5.58218	2.70022	3.5423	4.73935	4.30813	3.47273	4.68296	2.90576	3.50652	3.15949
POPTR_001G301400v3	0.444053	0.6477	0.43378	0.255103	0.153218	0.234462	0.258632	0.224914	0.0978015	0.169906	0.144092	0.181532	0.0623275	0.40736	0	0.419536	0.183477	0.283201	0.265525	0.0587815	0.130019	0.154223	0.0339345	0.0820884	0.0339534	0.0197995	0	0.110509	0.12246	0.0186526	0.418358	0.135046	0.338921	0.163589	0.433098	0.295554	0.208436	0.420977	0.227107	0.364958	0.271236	0.392285	0.306015	0.225263	0.0171234
POPTR_001G301500v3	6.53221	5.43025	3.78659	4.7914	3.90935	4.09338	3.7632	4.30805	3.95053	4.26809	3.76959	3.95212	3.67936	4.81415	9.86772	5.37482	3.83007	3.65064	3.2283	3.80965	3.30343	4.79099	4.27074	4.97993	4.32429	5.58047	3.49625	4.3306	4.58358	6.64884	5.5016	4.72511	3.52471	3.81052	3.75344	4.48084	4.47675	4.54727	5.77241	5.83074	5.57006	5.65636	7.1326	4.81391	8.091
POPTR_001G301600v3	1.93376	2.59774	4.84735	5.73178	7.78826	8.87182	10.0725	12.5087	11.4094	13.3845	11.9523	12.6579	12.5414	15.2748	25.9423	4.06521	4.04375	4.84184	6.8313	6.95452	8.03933	8.88806	12.9456	13.3328	11.2548	11.7768	13.8635	15.5688	13.8561	16.4768	3.38823	4.45684	3.74983	8.30602	10.4142	13.8341	13.3603	9.45513	10.5443	10.2563	12.1989	11.5161	13.3109	18.4289	31.6008
POPTR_001G301800v3	13.5223	4.19047	0.800907	0.156804	0.238504	0.141934	0.289043	0.0408461	0.127883	0.0822833	0.104673	0.0732614	0.286752	0.0134508	0.0998245	3.65716	1.13291	0.411451	0.270039	0.270437	0.0539711	0.261408	0	0.253434	0.184986	0.0719146	0.129622	0.214073	0.237223	0.0270996	5.65268	0.336347	0.566265	0.36731	0.241205	0.101035	0.0757071	0.152905	0.209971	0.0132558	0	0.0189978	0.0158785	0	0.161706
POPTR_001G302100v3	4.8277	4.51724	7.34717	3.92588	2.91352	2.60076	2.28345	2.77869	2.15152	1.77558	1.70635	1.96138	1.85468	0.915036	0.766713	4.75194	5.23547	4.51456	2.65255	2.53003	1.55449	2.82727	1.05487	1.94653	0.798356	1.01001	1.26422	0.866147	1.43158	0.698761	4.68507	5.58189	5.59191	3.93541	4.18849	2.59132	1.81365	3.83079	2.56716	4.21795	2.83752	3.1059	4.19878	1.42356	1.18741
POPTR_001G302600v3	3.40464	2.45783	1.52363	1.02404	1.38387	0.960795	0.439242	0.545477	0.196299	0.227348	0.247894	0.283389	0.229348	0.371645	0.650133	2.85857	3.00132	2.60275	1.24353	0.806207	0.447365	0.481511	0.0851382	0.226547	0.187408	0.198699	0.0596906	0.129387	0.0409653	0.056157	5.7519	1.41335	1.70064	0.641758	0.680935	0.244264	0.244041	0.334459	0.269354	0.329631	0.136101	0.53803	0.482592	0	0.0859215
POPTR_001G303800v3	2.06128	1.01003	0.461449	0.569318	0.355616	0.544184	0.600281	0.0870039	0.0453992	0.65725	0.501655	0.983113	0.096441	0.859524	1.38969	0.922489	0.702649	0.968661	0.780621	0.864064	1.59508	1.23294	0.689164	0.738289	0.965366	1.40161	0.598216	0.769473	1.27903	3.48504	0.703978	0.0895542	0.884961	0.448721	0.586376	0.423692	0.382991	0.101779	0.071879	0.0635296	0.098365	0.0606992	0.177564	0.634868	1.72883
POPTR_001G304100v3	56.4594	30.51	24.4029	27.3972	31.7618	34.1902	32.2278	30.5041	31.2929	35.0165	38.8983	38.5207	41.1526	29.9535	30.0121	25.2169	35.6382	34.344	37.9252	40.3515	47.0117	44.0219	37.6628	26.2964	38.586	38.8118	40.3255	37.0749	42.9256	32.8232	56.793	32.2858	25.8466	32.9514	32.7998	41.0372	31.8766	29.8794	30.6417	31.7523	30.0506	29.6096	32.9483	42.3849	29.1685
POPTR_001G304200v3	6.65144	2.03318	1.50852	1.17401	0.493087	0.28141	0.521651	0.449917	0.339513	0.550779	0.212855	0.230917	0.391302	0.211983	0.391492	2.62576	1.70752	1.13394	0.594892	0.557178	0.349833	0.582206	0.338367	1.57641	0.156739	0.1828	0.314843	0.190454	0.309037	0.296204	4.48053	0.968958	1.2141	0.549216	0.559806	0.520064	0.455442	0.187857	0.426981	0.195431	0.125211	0.386325	0.10494	0.0772482	0.101179
POPTR_001G304600v3	15.896	9.40658	9.93346	12.663	13.9518	19.3751	20.2977	20.3615	21.4619	22.5206	19.986	23.0068	22.8571	28.5745	47.0694	10.0004	5.68458	9.17725	13.9381	17.7673	13.4888	18.9201	21.6302	21.7274	23.2503	23.8928	25.6467	22.8439	24.3677	33.0179	8.73063	32.0752	11.8383	20.206	22.6063	24.5822	31.0897	43.1129	43.9822	44.9771	38.2209	38.9391	47.88	31.9907	49.4706
POPTR_001G304800v3	19.95	23.0998	34.5675	124.534	231.626	91.784	91.3236	76.4363	51.3177	41.1338	28.2057	32.4265	25.7386	25.5279	15.4487	24.9604	31.2212	64.0733	121.085	79.3872	38.747	66.9089	4.27357	17.6832	4.9511	3.62686	2.8194	4.03974	5.60804	8.1598	28.0069	104.902	35.8817	151.425	94.4187	33.5229	10.0477	5.179	5.29969	5.58572	2.65586	5.53121	5.9006	3.08313	6.97492
POPTR_001G305500v3	4.71022	2.60192	2.27958	1.22162	0.796335	0.315933	0.932909	0.651594	0.664198	0.763149	0.76555	0.68491	0.571097	0.673659	0.777704	4.21309	2.07674	1.21712	0.644019	0.617813	0.450507	0.498748	0.850503	1.94125	0.905878	0.752357	0.737347	0.640309	0.808559	0.723858	3.16251	1.52856	2.1784	0.901766	0.945415	0.365455	0.631941	0.90761	1.38544	0.708152	0.877163	1.09948	0.901275	0.637427	0.89986
POPTR_001G305600v3	0.0663433	0	0.0225029	0.0488633	0.136258	0.182446	0.111463	0.210019	0.340945	0.317308	0.1794	0.163232	0.375066	0.403436	2.99407	0.0549828	0.045687	0.0649516	0.0881566	0.14637	0.0462508	0.0533368	0.0739368	0.281058	0.116251	0.24651	0.0246844	0.0802597	0.215995	1.79979	0.0911522	0.0600488	0.0632952	0.0277736	0.0718962	0.129873	0.0432516	0.120113	0.295608	0.29535	0.105531	0.203503	0.489856	0.250411	1.81213
POPTR_001G305800v3	1.16633	0.565757	0.593411	0.79228	2.61233	2.48794	3.45128	4.1745	4.65163	4.40573	4.36552	5.03831	3.40134	5.70959	7.63854	1.12662	0.618672	1.01181	1.60217	1.70389	2.06846	2.94987	3.76397	4.26121	5.65664	4.8842	5.95519	5.6058	6.99078	9.55016	1.33643	2.3453	0.496224	1.49779	2.70298	4.61269	4.385	4.33478	5.66098	5.84541	4.14424	5.68554	6.48793	5.68965	6.29809
POPTR_001G305900v3	3.54614	2.0295	1.19207	0.795786	0.819356	0.87942	0.611745	1.06077	1.00243	0.883362	1.24757	0.943808	0.879559	0.907675	1.26852	2.45018	1.05476	0.69745	0.780965	0.768396	0.521472	1.008	1.30054	1.75592	1.0516	1.46469	0.901207	1.0424	1.12784	0.889418	2.78723	1.10906	0.785389	0.828424	1.1709	1.54953	1.29268	1.20379	1.84934	1.35804	1.45803	1.89385	1.67543	1.43408	0.808868
POPTR_001G306000v3	0.0269007	0.214581	0.675209	2.45681	2.54148	2.75197	3.17376	3.88889	3.15003	3.70736	2.45247	2.59657	3.40871	2.48648	3.89481	0.211796	0.157463	0.835242	1.18854	1.51342	1.48154	2.19729	1.15636	6.59948	1.48268	1.36937	1.73155	1.87823	1.89587	2.33528	0.179521	2.43484	0.992373	1.96702	2.74032	2.61549	2.56926	2.24035	4.37759	2.76364	2.63589	3.5977	3.06766	2.34751	3.7344
POPTR_001G306200v3	0.787566	0.538477	0.335132	0.743532	1.21756	0.141763	0.176425	0.0604401	0	0.0152193	0	0.0325215	0	0	0	0.462827	0.310621	0.396537	0.784884	0.221145	0.0748699	0.0967015	0	0.0992665	0.0136862	0.0159618	0	0.133635	0.0493621	0	1.0624	0.0933176	0.36886	0.611448	0.139661	0	0	0.0141409	0	0	0	0	0.0176215	0	0
POPTR_001G306300v3	5.09823	3.73174	8.48224	25.0377	26.8728	32.5025	29.0936	33.7313	27.4161	34.3313	32.0001	28.9472	33.2549	29.1339	26.4049	4.71868	6.8808	17.9874	19.6559	29.5157	31.5597	26.2797	27.1942	41.9209	18.6375	19.3305	21.1013	20.606	15.3512	15.7488	2.84863	20.8967	12.9943	28.1976	29.1572	25.8249	28.094	19.2567	16.3073	16.4394	19.2855	19.5606	17.5853	24.2042	44.234
POPTR_001G307200v3	54.1358	96.6893	108.561	25.176	13.8341	17.8671	16.0205	17.1788	13.6155	14.0328	12.7292	12.9812	14.6579	14.2885	10.2846	123.817	79.826	37.7608	21.0937	19.4399	14.294	17.541	11.8283	27.665	15.6491	13.8027	11.9897	14.2128	11.8284	12.9053	82.5092	11.8085	41.0093	12.6939	14.9598	12.485	14.0784	8.19502	10.8814	10.5562	11.5331	9.70605	10.0745	7.55114	6.57981
POPTR_001G307300v3	0.325438	0.499841	0.44634	0.765974	1.17696	1.47085	1.22032	1.19446	1.55819	1.17302	1.39382	1.96831	1.564	1.77741	3.18241	0.5189	0.401939	0.52838	1.02235	1.11602	1.81995	1.88378	1.81118	0.82558	2.60333	2.29489	3.03242	2.59697	2.28436	3.42497	0.24162	1.74431	0.485978	1.19654	1.48929	1.29493	1.66042	4.04521	4.55579	4.6662	5.22618	4.07289	6.32073	1.81369	1.92333
POPTR_001G307600v3	6.52373	7.93917	7.15804	5.19523	4.40552	3.30719	2.79545	3.48773	3.28965	3.43103	3.08223	3.75334	2.67128	3.15426	5.78307	8.31358	7.72425	5.11059	4.49441	4.82601	3.60748	4.05327	3.63598	5.29958	3.87747	3.9314	4.87251	4.19672	5.65818	8.11572	7.62606	2.75265	6.04014	3.01748	2.85088	3.01822	2.85527	2.0079	1.82574	2.34625	1.40712	2.07146	1.89735	3.13378	3.90168
POPTR_001G307800v3	0	0.0461801	0.226805	1.16406	0.349574	0.668673	0.385823	0.192433	0.401651	0.38765	0.281789	1.21952	0.165904	1.11952	0.0447895	0.226704	0.167445	0.408087	0.343292	0.335283	0.550912	0.64509	0.23227	0.327756	0.0580998	0.429149	0.271409	0.0420222	0.302682	0.404291	0.167039	1.12242	0.173985	0.695576	0.378786	0.257829	0.297224	1.24062	1.60158	1.18655	1.74049	1.56628	1.12209	0.146843	0.156271
POPTR_001G308200v3	0.96726	0.305233	0	0.0328804	0.0366755	0.0163692	0.166676	0.125621	0.0983245	0.0474486	0.15521	0.709734	0.156652	0.124102	0	0.20349	0.030743	0.0124875	0	0.0820776	0.217857	0.157919	0.383805	0.0687728	0.213343	0.348344	0.132882	0.0771531	0.205192	0	0.332971	0.0646514	0.0425917	0	0.157233	0.145654	0.247386	1.04337	0.691883	0.397485	0.213037	0.306742	0.347939	0.579649	0.0143458
POPTR_001G308300v3	2.49277	0.858102	0.0396339	0.0573745	0.0799959	0.0999717	0.363551	0.356202	0.257356	0.0965943	0.270833	1.63652	0.485954	0.230086	0	0.677879	0.0938786	0.0435801	0.051756	0.401019	0.448032	0.450916	0.644914	0.285012	0.459136	0.549951	0.333316	0.215405	0.387885	0.0136341	0.978555	0.197423	0.11148	0.0760931	0.337677	0.165203	0.609424	2.37195	2.03732	2.10745	0.508041	0.506574	0.75093	1.31725	0.0125163
POPTR_001G309000v3	9.18207	5.40983	3.18196	1.16203	0.63056	0.218894	0.732335	0.659936	0.657413	0.664711	0.593005	0.710195	0.465511	0.740864	0.75405	4.94752	3.81741	2.07541	0.934912	0.752617	1.24853	0.740479	0.651727	1.01819	1.08682	0.728827	0.317311	0.589551	0.849297	0.298526	5.42346	1.11155	1.30183	1.26148	2.2643	0.667794	1.13977	0.701827	0.693905	0.321254	0.596889	0.606906	0.489763	0.180262	0.712534
POPTR_001G309100v3	5.96765	4.71408	3.2709	2.19251	2.94502	3.90487	4.80572	4.20303	4.2786	4.1146	4.3083	5.76102	4.82238	4.99724	13.2684	4.82994	3.66688	4.21033	4.81916	4.1626	5.59742	5.15051	5.48699	3.47169	5.9175	4.62691	6.28677	5.30409	7.00182	9.4663	5.92518	3.47616	3.26675	4.23594	5.25929	5.11612	7.0385	5.79665	6.33554	6.04471	5.57552	6.40987	6.01955	6.64664	9.63333
POPTR_001G309800v3	2.8343	2.54039	4.48637	6.35413	7.59816	7.4571	9.4217	10.0655	12.0104	9.95336	9.03768	10.8509	7.57067	9.96978	15.3604	5.20274	3.61259	5.2576	6.84688	7.75247	8.28496	10.7536	11.8511	8.71341	13.9488	12.111	15.0136	14.9958	13.4749	14.9777	3.6209	8.42527	6.94996	9.61025	10.6965	11.1049	13.5585	12.5217	11.2995	15.8702	14.0632	14.2277	16.0831	9.45926	13.9495
POPTR_001G309900v3	0	0	0.0678684	2.2474	0.328761	0.770354	1.15792	1.3724	2.13002	2.55199	2.31885	1.47691	1.95033	4.13696	44.5237	0	0.0344478	0.587678	1.12998	0.478236	0.557965	1.22256	0.573407	0.963255	0.764968	1.1152	0.297791	0.518703	0.459837	31.6233	0.0392733	0.144885	0.0954485	0.279215	1.02998	1.86055	2.77198	0.0329326	0	0.0685207	0	0.0245504	0	4.95433	8.68025
POPTR_001G310100v3	1.87834	1.55105	1.60664	0.360898	0.503192	0	0	0.0287255	0	0.0867999	0.0315482	0	0	0	0	1.62438	0.618637	0.137064	0.108519	0.0900891	0.199268	0.0525251	0	0	0	0	0	0	0.0312806	0	3.46237	0.0295675	0.649292	0.0911699	0.110628	0	0	0	0	0	0	0	0.0670002	0	0
POPTR_001G310200v3	1.89216	1.21135	0.692281	0.963008	0.916965	0.865302	1.2859	1.03197	1.61547	0.903859	1.30585	1.88313	1.21851	1.10815	1.66831	0.925034	1.22983	1.71272	1.37721	1.50098	1.68964	1.47677	1.1576	0.540404	1.68657	1.56412	1.80355	0.925916	1.22148	1.40655	1.15173	0	1.29814	1.35284	1.27871	1.64395	2.03747	0	0	0	0	0	0	1.11703	1.16826
POPTR_001G310400v3	12.0923	12.3542	3.6596	2.67763	1.60574	1.63404	2.51034	1.485	1.29147	1.71733	0.936268	1.15418	0.792552	0.624854	3.77322	10.3672	6.16471	4.19892	2.02584	1.20744	1.93492	0.905116	0.298737	1.50552	2.64031	0.464803	0.261806	0.864757	14.434	1.1768	12.0003	3.99115	4.79868	3.25119	2.98662	9.51465	0.993921	0.463249	0.424093	0.669342	0.373091	0.863353	0.673488	1.91224	4.52228
POPTR_001G310600v3	31.279	67.2199	80.5458	63.0798	40.451	24.1466	25.2265	18.3046	16.7839	17.7668	19.8551	12.9162	16.1569	9.27735	2.41953	52.9648	56.6811	39.2774	20.9279	16.7733	17.1569	12.5571	6.8646	5.26487	6.75471	5.51714	4.71452	6.92115	3.88265	3.11104	39.3443	21.9814	55.4952	27.8724	21.7578	13.1593	9.77323	6.92036	3.48502	4.5592	4.95087	2.93422	1.99123	3.63211	2.16779
POPTR_001G310700v3	0.554237	0.552628	0.305486	0.280643	0.284577	0.127014	0.387989	0.597024	0.34332	0.466348	0.361299	0.485146	0.364655	0.385181	2.67994	0.330144	0.429382	0.310063	0.149595	0.19106	0.374308	0.423301	0.375016	0.240134	0.353153	0.218807	0.296435	0.299328	0.504181	3.01925	0.299158	0.250826	0.440644	0.270693	0.309698	0.519883	0.406494	0.193845	0.29527	0.118624	0.220403	0.297514	0.511537	0.387011	1.16879
POPTR_001G310800v3	5.06038	4.2027	3.49104	1.42135	1.26832	1.41521	2.01741	3.25818	3.40028	1.45856	1.09338	2.24014	1.70547	1.43058	0.758354	5.0113	4.07545	2.95094	1.8805	3.02765	2.15256	2.23412	5.73516	3.36928	3.03313	3.44185	3.63799	3.73537	4.13932	1.80138	4.44434	2.60842	2.864	2.58523	2.64902	3.02223	3.27109	2.0328	1.09665	1.49795	2.12832	1.32598	2.32206	2.17549	0.826847
POPTR_001G311000v3	116.566	71.9925	42.7824	37.4584	38.0812	37.786	43.8112	64.3765	56.9769	55.5622	61.9157	71.7633	52.8202	64.4295	72.7135	81.8103	56.0682	54.9758	53.5766	56.9929	62.1104	78.9051	90.3651	140.933	95.6422	96.5015	100.109	83.8874	89.3378	59.8616	80.8636	52.29	51.9264	55.069	81.7087	86.2603	87.8675	60.1193	71.2152	63.1716	61.3402	65.029	61.7086	101.53	66.9275
POPTR_001G311300v3	12.41	6.47346	4.98588	5.27139	4.57465	9.29687	4.5175	2.87868	5.78462	3.38845	2.47965	6.31732	4.74259	7.57256	3.7009	12.302	6.84053	9.04939	5.89599	4.53178	5.52653	4.27291	1.17524	4.90716	2.70967	4.3289	3.36751	3.51662	3.57729	3.8984	21.4057	6.27472	5.3075	3.21568	2.46076	2.02099	1.87268	1.52134	9.32646	5.1437	0.908732	1.78782	0.500283	0.852829	1.02104
POPTR_001G311700v3	114.288	44.2158	24.8693	25.5719	28.5027	13.9317	12.0786	9.64221	5.64179	6.53415	6.67695	8.27833	5.95309	6.74151	9.37515	50.5745	38.5365	27.0071	24.5408	20.6047	15.9139	14.9085	7.06001	8.83029	5.04109	7.24613	5.83101	3.64029	4.51648	7.02044	70.9761	18.4084	25.0478	16.9328	11.2768	10.6702	5.97908	8.37683	7.53645	6.17784	4.26433	4.87212	5.97385	3.71273	7.01162
POPTR_001G312200v3	4.25696	2.03599	2.02359	2.30002	1.09129	3.89656	2.59286	1.36072	2.46372	1.4201	1.20635	2.94633	1.72638	2.17027	1.21915	3.76621	1.99002	3.07685	2.09027	2.27943	2.95688	1.61876	0.623325	1.05908	0.920659	1.55866	1.12722	1.15994	1.24967	1.54995	6.51362	2.09247	1.92693	1.39187	0.997576	1.11011	0.850812	0.675077	2.74496	1.64401	0.504151	0.446066	0.114715	0.239257	0.494262
POPTR_001G312800v3	44.3816	52.7799	49.2168	24.516	13.3191	9.97694	11.0406	11.6821	10.3312	9.60502	9.97889	9.3124	8.82463	9.07883	3.71603	46.2423	39.1866	22.8883	19.6471	17.2422	18.0771	14.7944	9.71367	11.8815	7.44606	9.92735	7.68902	9.47291	9.21578	7.66443	40.5425	10.7063	37.1944	15.1329	11.0243	10.6113	11.7564	11.0462	10.0087	11.2725	7.73277	7.09966	7.36695	9.36014	4.53786
POPTR_001G313000v3	45.083	47.8297	31.4393	18.8227	19.6336	16.3405	16.6537	17.5607	15.8029	11.0476	14.2434	13.3216	15.1895	19.0407	10.5684	73.07	33.1833	19.9519	16.7347	13.0011	10.9551	13.1204	11.0107	23.7983	14.7977	13.4416	13.9928	12.7303	13.9032	9.05322	32.7393	8.90439	29.8414	16.0123	16.5306	14.2061	17.0478	3.98735	3.47239	3.25122	2.51265	2.49045	2.16546	9.08229	6.04914
POPTR_001G313900v3	5.23071	3.05402	1.22251	0.980152	0.637747	0.731938	0.434748	0.0585109	0.122126	0.196448	0.257042	0.461758	0.216191	0.327555	0.817119	3.46955	1.48921	0.822047	0.331563	0.224281	0.405889	0.820245	0.229527	0.363037	0.158992	0.412063	0.39199	0.210824	0.5522	0.310556	3.67862	0.441657	0.934597	0.758291	0.210316	0.452281	0.506092	0.200779	0	0.53168	0.229325	0.136069	0.227454	0.5023	0.89092
POPTR_001G314200v3	63.8992	60.7978	58.1536	48.0035	41.4235	36.879	40.8589	41.8434	36.3333	39.456	33.836	34.3903	32.4623	38.7455	64.022	64.7797	50.7543	39.0892	32.7038	34.7301	30.833	37.2705	28.2717	46.3543	26.7171	32.3969	28.6738	27.7425	29.4925	41.8518	51.3796	43.8417	45.3942	37.6254	40.8736	33.1195	33.1109	33.4808	36.1823	35.9255	33.6079	37.218	41.5306	34.9359	54.4523
POPTR_001G314600v3	0.985551	1.18914	0.0589921	0.896676	1.78602	6.56848	8.70119	10.8279	12.8324	10.9679	14.9825	9.94086	14.3757	15.5923	0.768886	0.288278	0.718618	0.243246	2.02217	4.4127	3.63743	4.58622	8.36226	6.09535	9.64135	9.75811	4.72389	7.03347	4.06358	1.27848	0.273095	0	0.27655	2.76675	5.51298	6.01492	10.6015	0.171753	0.20216	0	0	0	0	6.51207	2.57088
POPTR_001G314800v3	52.4558	41.0921	40.9764	25.4182	15.5289	14.5328	18.7466	20.9308	24.1006	20.058	24.2034	24.2565	19.7909	22.6363	15.3702	39.5961	38.0682	18.7644	17.5676	15.8659	15.2187	17.1238	25.7067	38.8447	30.21	24.7353	30.1474	27.5383	30.5583	13.8483	45.6708	12.4284	29.4572	20.0703	20.8514	23.7375	26.8891	23.865	28.2744	28.1358	23.3206	23.6372	29.3789	19.3941	19.9925
POPTR_001G315000v3	8.917	3.60446	1.32346	2.19558	2.61568	2.7927	2.12106	1.59201	2.26873	1.81365	1.41082	2.22133	1.53346	1.62701	4.09391	1.785	1.73042	1.74628	1.77318	1.41178	1.04453	1.37521	0.924352	1.41856	1.01437	1.03225	0.975583	0.949454	1.26734	2.37106	1.69099	1.8647	1.3302	1.50712	1.53069	1.52765	0.895401	1.2844	1.13686	2.06306	1.33069	1.8154	1.93346	0.857721	4.87493
POPTR_001G315200v3	1.12104	0.706687	0.0485421	0.0263513	0.0587856	0.0262375	0.0267158	0.100676	0	0	0	0.0270858	0	0	0	0.355817	0.0246383	0.0200157	0	0.0526235	0	0	0	0	0	0	0.0266239	0	0	0	0.477526	0.440415	0.0227561	0.0199705	0.0193863	0.0233463	0	0	0	0.196034	0	0	0	0	0
POPTR_001G315700v3	0.308811	0.387093	0.911286	0.34117	0.228329	0.0679392	0.0691778	0.325862	0.13603	0.032822	0.178942	0	0.216725	0.0321924	0	0.422286	0.893178	1.34754	0.123104	0.0681315	0	0.119169	0.0294992	0.107039	0.118062	0.0688465	0.0344699	0	0.0354847	0	0.509149	0.0670828	1.00172	0.129279	0.326292	0	0.0603976	0	0	0.0317257	0.147366	0.0682024	0	0	0.0297706
POPTR_001G316000v3	3.95441	1.50207	0.955164	0.683999	0.824474	0.768921	1.11849	1.12749	0.956723	0.902147	0.717507	0.87316	0.946096	0.666234	1.30232	2.69381	1.24813	0.73742	0.89567	1.36594	1.47238	1.14642	0.620035	1.0153	0.90671	0.768058	0.936295	1.03548	0.849115	0.776002	2.82242	0.824306	1.02893	0.994944	1.29049	0.908998	1.05465	0.907248	1.06787	0.933567	0.97212	0.845414	0.872498	0.995053	0.856783
POPTR_001G316900v3	0	0	0	0.0247264	0	0.0984784	0.0250685	0	0.024647	0.0237879	0.0259377	0.101662	0.104715	0.0233316	2.74573	0.0278231	0	0.037563	0	0	0	0	0	0	0.0427831	0	0.0499644	0	0.0257177	1.55122	0	0.0243093	0	0.0374782	0.0545727	0	0	0	0	0.0229933	0	0.0329533	0.192798	0.0405491	1.22985
POPTR_001G317000v3	0	0	0.0355434	0.0385898	0	0.0384231	0.156494	0.0368584	0.0384659	0	0	0	0.0408563	0.0728258	4.59401	0	0	0	0	0.0385318	0	0.0336981	0	0	0	0	0	0	0.0401368	0.733617	0	0	0.0333249	0	0	0	0	0	0	0	0	0.0257146	0.300893	0.253135	3.06429
POPTR_001G317100v3	2.82172	2.06589	2.6035	2.26132	3.98167	2.33196	3.01313	1.91302	3.09128	2.50181	3.0329	2.72281	2.34283	1.2955	1.00184	3.03525	2.56739	3.15309	2.7684	3.09658	2.46148	3.2159	2.55578	0.202705	3.39564	2.08605	1.99096	2.85015	2.35198	1.30503	2.34163	3.58883	2.06439	3.02356	3.62432	3.52034	2.88805	2.46891	3.73871	3.03407	2.09306	2.78767	1.97911	2.7018	1.46583
POPTR_001G317400v3	5.54084	5.29324	4.09708	3.14233	2.01425	1.16821	1.98595	2.25101	2.23732	2.0121	2.04412	2.33855	2.0307	1.67507	1.64324	4.53464	4.34987	3.13077	2.55852	2.82182	2.47216	2.6371	1.87897	1.56844	2.08303	2.35732	1.99974	2.01093	2.48307	1.59042	5.32898	3.13947	3.76206	2.50515	2.41685	2.13319	2.56472	2.86356	3.06996	3.46286	2.4502	3.00491	2.90927	2.05791	1.22856
POPTR_001G317600v3	0.411354	6.80474	40.1349	74.8945	86.3354	88.4324	92.8706	95.5598	104.575	105.542	111.282	94.1878	100.295	89.645	79.0162	17.0969	32.9026	67.232	75.4656	79.9097	82.9776	79.079	99.8016	34.2355	101.141	93.0753	93.2168	108.08	97.6234	85.1282	2.81782	69.5801	60.922	97.0272	103.667	114.046	110.737	84.1564	88.6797	90.3104	97.0438	94.4581	88.3515	118.243	78.638
POPTR_001G318500v3	0.021516	0.306479	1.77341	6.29918	8.78943	12.1534	17.725	16.9599	21.9408	19.2436	18.7511	31.934	20.1207	28.7435	22.9596	1.31062	1.40019	4.67635	8.36266	9.18537	11.4635	12.444	16.7713	15.1144	21.8498	24.3077	18.7088	19.4996	22.2017	23.8374	0.329403	7.33802	3.67441	12.4031	16.8668	14.4681	23.5129	15.5002	12.9049	13.9921	18.4917	15.8793	10.5117	27.0336	25.627
POPTR_001G318900v3	0.871805	1.44503	1.25003	1.44474	1.17199	0.958996	1.73103	0.37634	1.48374	1.3899	1.88291	2.38501	1.66864	1.52848	0.919744	1.92124	1.02335	1.99524	1.65869	1.31142	2.11339	2.21736	1.96842	0.366281	2.68914	1.32519	1.37121	2.3833	2.68656	0.957127	0.98003	3.09897	1.28543	1.65895	2.67328	2.94784	1.82134	1.99581	3.40856	2.64623	2.53399	2.7131	2.87719	2.36923	1.06967
POPTR_001G319800v3	2.24173	1.65964	1.13329	1.81409	1.49561	1.71202	1.42337	2.04911	1.82399	1.68453	2.23391	2.77266	2.53859	3.4384	4.93946	2.20104	1.16519	1.97704	2.56139	1.85862	2.64284	2.42442	3.43717	5.75754	3.1252	2.73761	3.41071	2.25051	1.96886	4.33338	1.24434	3.02418	1.52572	2.45078	4.47963	3.47998	4.04929	3.44054	3.86708	3.65259	3.0662	3.66856	3.12769	4.11319	5.06555
POPTR_001G320000v3	18.4671	31.6852	88.5204	165.089	110.087	47.5758	45.843	41.7543	30.3092	30.6087	27.8609	28.9269	21.1968	20.93	11.0142	57.5752	62.1426	101.634	61.2155	40.1086	25.9927	35.4706	12.2666	19.0773	14.1824	15.5497	10.33	12.4481	9.66079	8.8619	31.5508	60.5828	83.7535	40.0382	33.1129	17.8095	14.6334	23.3796	23.544	24.2685	16.3576	19.9232	20.165	10.8463	9.07288
POPTR_001G320700v3	2.7765	3.16393	2.71113	0.37181	0.483845	0.246803	0.0628255	0.236752	0.52504	0.298081	0.130008	0.0636956	0.131216	0.175418	0.154983	4.42779	2.28863	1.27087	0.25155	0.154688	0.322603	0.0270566	0.0267904	0.810083	0.0268053	0.187574	0	0	0	0.147257	3.69917	0.243692	1.1773	0.0469632	0.136768	0.0274509	0	0.0276958	0.0325991	0	0.0267667	0.0825863	0	0	0.0270369
POPTR_001G320800v3	0.0541309	0	0.0183607	4.04667	5.06962	0.55575	0.363782	0.0571198	0.0397407	0	0.0209109	0	0.0844206	0	0	0.0672925	0.0559156	0.96906	2.66137	1.07484	0.264159	0.191482	0	0	0	0	0.0201406	0	0	0	0.0212495	0.548745	0.103288	3.29341	0.410632	0.0176611	0	0	0	0	0	0	0	0.0163452	0
POPTR_001G321000v3	4.29201	4.87748	7.11505	3.98619	2.52828	1.97152	2.21877	1.941	2.01267	1.81719	1.8311	1.87458	1.77915	1.73316	1.90267	8.29654	4.88417	4.06675	2.1387	2.09416	1.66459	2.969	1.56564	2.08439	1.69048	1.8927	1.64519	1.96852	2.11365	2.14215	7.42911	3.48351	6.33347	2.40888	2.19465	1.50036	1.9141	1.46717	1.82286	2.04722	2.43078	2.11804	1.6687	1.75174	1.59141
POPTR_001G321300v3	1.99218	0.900862	0.965325	0.454161	0.740386	0.0347845	0.0354187	0.200208	0.0348233	0.0672188	0.0366469	0.0359092	0	0	0	1.29725	1.0126	1.0349	0.283629	0.558128	0.0330675	0.213549	0	0.182678	0.0302237	0	0	0.0327901	0	0	1.07997	0.0343461	0.633551	0.132381	0.128508	0.0928546	0.0309233	0.0624555	0.441076	0.162434	0	0	0	0	0.0304848
POPTR_001G321500v3	5.3339	8.05058	9.66904	7.21966	5.09295	2.64225	3.67955	3.50378	2.60629	2.40281	1.5556	2.52711	2.47904	3.16684	3.20134	8.78251	8.1734	5.57278	4.15402	4.16943	1.29285	2.65811	1.55218	2.61201	1.418	1.69315	1.7743	2.01458	1.70477	1.92893	8.77756	1.68814	6.36947	2.51392	2.55522	1.6596	3.1089	2.82556	2.50461	2.28626	2.93305	2.52246	4.52086	1.66394	2.75833
POPTR_001G321600v3	21.536	17.0818	24.3256	42.5374	55.191	62.7745	73.1424	71.5323	71.7686	65.8578	67.0305	70.4981	60.3029	74.6393	108.347	30.0273	30.6035	49.3058	71.7858	80.8312	76.6518	78.3451	67.9697	51.4891	70.3724	66.6774	64.4589	74.5968	72.3439	112.199	21.1995	43.3555	41.6551	67.2589	74.506	80.6784	79.875	93.9778	97.3156	101.452	108.83	120.32	108.958	80.8224	85.5198
POPTR_001G321800v3	1.94531	1.6375	2.51663	5.21626	6.19176	6.74217	8.01474	6.35414	7.37405	7.11701	7.03517	7.34868	7.68366	8.73325	10.8364	2.92869	2.93843	5.01213	8.05674	8.05527	8.65827	7.44085	8.2921	4.99211	7.9697	6.59248	9.42748	8.69712	8.19985	10.9738	1.84195	3.86478	4.07559	8.04551	9.64548	9.31938	10.0183	5.77282	5.69266	5.72436	5.10335	4.97996	5.93064	7.65981	10.6018
POPTR_001G322100v3	0.528669	0.142952	0.109415	0.118793	0.298134	0.275986	0.351272	0.387666	0.236823	0.209521	0.425759	0.396838	0.366829	0.252207	0.406038	0.634933	0.111071	0.300773	0.25004	0.237229	0.487246	0.293915	0.248226	0.134587	0.265492	0.319625	0.260047	0.241579	0.453036	0.34816	0.50652	0.291972	0.170976	0.675212	0.349578	0.868282	0.516989	0.238917	0.385369	0.230139	0.504565	0.277055	0.396967	0.430205	0.475104
POPTR_001G322200v3	0.509472	0.30556	1.3097	0.236992	0.363476	0.0589922	0.150169	0.0282949	0.295289	0	0	0	0.031364	0	0	0.300006	0.969442	1.12508	0.400846	0.0591592	0	0.258689	0	0.123924	0	0	0	0.111219	0.0308117	0.0281587	0.378941	0.0582486	0.409318	0.202057	0.239734	0.157475	0.0262219	0.0264801	0	0	0.179142	0.0197402	0	0.0971615	0
POPTR_001G322900v3	1.91743	1.27738	1.78602	2.6072	3.1444	3.43961	4.60919	4.46683	4.58043	4.04453	3.81179	4.63952	4.2785	5.88892	9.11252	1.88858	1.50834	2.28978	3.27793	4.34423	3.71712	5.15105	6.59384	7.12327	4.97633	7.11906	5.71285	6.66832	6.94878	7.74446	2.04966	4.37348	1.84341	2.92678	3.76423	4.57645	6.38965	6.11755	6.08622	6.01567	6.63026	6.90587	6.62505	6.62712	8.54565
POPTR_001G323200v3	9.78241	9.99107	13.4238	18.6103	21.7588	20.7178	20.7318	22.2299	23.1994	24.8067	19.1927	19.4056	21.5075	22.0035	35.8897	11.5049	13.3754	11.3087	16.7879	16.7465	18.5916	17.7002	17.7199	24.0119	16.5659	16.1531	15.7672	16.3731	15.8116	24.4246	14.532	13.9317	14.4061	16.517	17.5514	20.7392	22.3478	17.9981	14.8622	16.3468	19.6025	20.2602	17.7328	18.2748	39.5225
POPTR_001G323300v3	0	0.218227	0.238174	0.329111	0.340876	0.140438	0.285998	0.224532	0.18746	0.203541	0.172617	0	0.223998	0.199637	4.44478	0.26452	0.153859	0.107136	0.148441	0.164309	0.0222511	0.0821123	0.101631	0	0.0813497	0.023719	0.21376	0.308901	0.171153	1.29602	0.400941	0.50845	0.406014	0.285051	0.207534	0.0416544	0	0.378235	0.0247332	0.284183	0.22339	0.438612	0.418965	0.0385509	0.902577
POPTR_001G323400v3	52.7913	34.9982	18.7558	13.2762	9.23165	7.15316	6.32392	7.55732	7.76595	6.93486	7.71436	9.30539	6.80956	8.33625	11.8489	34.0562	21.6039	12.9049	8.29788	7.99738	6.84602	9.60104	8.01658	8.30011	6.19426	7.78744	6.49833	6.94804	7.9266	8.30532	40.7745	13.3147	15.3634	9.41769	8.55293	8.02068	7.26144	12.6265	16.1132	14.1287	12.9787	14.8955	14.4097	7.40319	8.8316
POPTR_001G323500v3	0.0167298	0.0190643	0.0170238	0.147863	0	0.0368061	0.0187385	0	0.239506	0.106688	0.0193883	1.17788	0.0195684	0.226723	0.0554707	0.124786	0	0.0140391	0.0166729	0	0.0174946	0	0	0.34793	0.495692	0.242434	0.0373481	0.156131	0.173015	0.0702744	0.0197022	0	0.0159612	0.0840444	0.163171	0.098251	0.0490806	0.214777	0.194462	1.03124	0	0.160111	0.0617637	0.378878	0.161282
POPTR_001G323700v3	0.642737	1.59113	1.6689	0.881486	1.11979	0.609499	0.546137	0.280645	0.439328	0.0942253	0.308223	0.402691	0.0777715	0.138627	0.0244955	1.9011	1.35075	1.3205	0.905604	0.317836	0.231765	0.363492	0.42343	0.486537	0.1271	0.370583	0.049478	0	0.152804	0.116372	0.991842	0.529598	1.52245	0.668041	0.738566	0.325402	0.130042	0.175096	0	0	0.0423057	0.0652651	0.0272744	0	0
POPTR_001G324200v3	1.4825	1.10958	3.1242	6.49322	8.44257	11.1741	12.5373	12.4871	13.5147	13.3979	14.2021	12.7706	13.2156	13.5616	13.6994	2.95528	2.26535	5.91112	7.56211	9.80262	10.5217	13.0667	15.3515	8.67578	15.796	15.5867	17.1353	16.2095	16.269	15.863	2.10747	7.01252	4.10926	10.2972	12.085	13.343	17.4913	14.0598	14.2955	13.8245	15.1454	14.8532	15.2427	17.8875	15.6534
POPTR_001G324500v3	0.554785	0.301047	0.241942	0.145933	0.0325553	0.174363	0.177542	0.47391	0.116371	0.280787	0.244931	0.390001	0.80342	0.798664	24.0885	0.197051	0.245604	0.554232	0.15797	0.437141	0.497269	0.560711	0.630902	3.51019	0.858505	1.0896	1.0321	0.684856	1.15355	14.343	0.591129	0.258248	0.0252046	0.110596	0.0858887	0.129291	0.206677	0.156534	0.491325	0.271408	0.201711	0.583461	0.585191	0.239316	8.71016
POPTR_001G324800v3	8.01656	6.01745	6.20079	6.30952	6.57801	7.18724	7.25399	7.42956	6.44728	6.49706	6.17515	7.37617	5.56115	5.49486	3.92255	5.81533	6.02783	5.88429	5.69164	7.36588	7.11258	5.99886	4.8798	3.07267	4.25163	4.54269	4.50613	3.7794	4.73773	3.95809	7.01869	6.80572	6.62605	6.1033	7.07548	6.93835	7.13782	7.71824	6.68285	7.03679	6.36371	6.55661	6.3924	6.26541	4.60192
POPTR_001G325200v3	8.12257	8.42212	6.38511	16.3103	72.9742	85.8879	50.3454	83.8188	62.6745	344.681	411.937	142.595	227.889	233.18	318.349	35.7961	15.2122	88.4105	125.417	254.115	353.51	110.554	239.43	65.9466	163.748	332.58	149.802	290.998	155.389	360.345	49.5736	259.443	10.0358	30.4044	11.8208	150.538	106.785	451.361	921.174	455.369	709.556	837.265	401.877	549.382	380.466
POPTR_001G325300v3	8.29189	4.54949	2.18752	0.169644	0.0946119	0.15202	0.0515971	0.243048	0.101459	0.293768	0.0355908	0.0523116	0.233489	0.288133	0.101827	5.11583	1.80822	0.528311	0.306062	0.203267	0.192688	0.14814	0.220023	0.354827	0.32288	0.273866	0.359937	0.143303	0.211733	0.0645008	4.43047	0.0333563	0.571345	0.141422	0.262089	0.195387	0.27029	0.151639	0.356971	0.126202	0.0879315	0.248696	0.0188964	0.20865	0.177638
POPTR_001G325800v3	4.68871	0.0325791	0	0.189513	0.246617	0.125796	0.0320224	0.452525	0.503745	0.364639	0.0993983	0.259727	0.200643	0.149019	0.347579	0.0710822	0	0.143949	0.142462	0.189228	0.209277	0.0551634	0.245793	0.792772	0.109302	0.127476	0.351034	0.296458	0.919848	0.660507	0.471369	0	0	0.143624	0	0	0.0559161	0	0	0	0	0	0	0	1.68126
POPTR_001G326200v3	13.2712	8.31402	5.7033	1.45907	0.0992361	0.0354332	0.0360792	0.0169951	0.0177363	0.0171181	0.0186652	0.0182894	0	0.067159	0	12.2734	6.12235	1.60834	0.722296	0.124367	0.421053	0.186456	0.0615404	0.316344	0.138543	0.0359064	0.14382	0.083504	0.0185068	0.0169133	11.3235	0.244906	4.39464	0.647277	0.104723	0.267995	0	0	0	0	0	0	0	0	0.0155267
POPTR_001G326300v3	0.184248	0.044991	0.14731	0.130856	0.14596	0	0.324296	0	0.0724646	0.559509	0.0152519	0.672519	0.0769678	0.137194	0.0581816	2.19231	1.2371	0.552193	0.262316	0.188731	0.646824	1.34584	0.0628582	0.775483	0.0754718	0.0440104	0.01469	0.286581	0.105857	0.0552815	1.13141	0.128649	1.49416	0.187322	0.652492	0.553907	0.0386094	0.0519861	0	0.027041	0.0502422	0.0581315	0	0.0476872	0.0380619
POPTR_001G326400v3	24.8214	16.822	5.75877	4.7377	3.65398	3.8755	3.42833	4.23916	4.0027	2.93127	3.93519	4.74303	4.12092	5.11857	6.87152	19.699	7.98668	9.04337	6.65688	5.15265	4.76779	6.89012	6.71573	8.52797	7.19181	7.09038	5.7654	5.19064	6.46637	6.21093	14.0055	6.44123	7.80241	5.59264	9.27729	6.78767	7.09326	5.36839	6.76353	5.63396	5.29481	5.77415	5.61078	7.14842	7.28468
POPTR_001G326600v3	12.0685	12.6472	9.53151	7.13329	5.42438	3.52255	3.79707	5.16221	3.95149	4.47894	4.02545	3.82596	3.81883	4.58875	9.16515	10.8146	9.20167	7.37021	5.65509	5.28152	4.75578	5.63535	5.40055	5.80893	4.96489	6.12761	5.78662	4.83485	4.51868	5.54265	12.063	6.55977	7.85186	4.27067	4.86636	4.05327	4.16178	3.5641	5.41966	4.46864	4.11154	4.59975	5.18589	4.63949	5.98319
POPTR_001G327400v3	4.20281	2.15909	2.62908	1.44624	0.764131	0.568418	0.733123	1.16324	0.910482	0.768902	0.878315	0.860635	0.84618	1.22101	1.028	1.79866	1.70808	1.3587	1.02996	0.950046	1.22482	1.36262	1.05304	1.63189	1.58044	0.960016	0.884411	1.10738	1.74173	1.48323	3.69185	0	0.920262	0.922985	0.419992	1.04528	1.04433	0.0680395	0.120128	0.0353913	0.197271	0.0507218	0.084787	1.02982	1.76015
POPTR_001G327800v3	18.2807	17.8805	17.1757	8.38144	2.34659	2.11145	3.22491	1.75218	1.64406	1.55437	1.92436	2.16241	1.26513	1.46103	0.959705	16.3435	10.4331	7.58076	5.46555	3.04169	3.28165	2.43967	0.931341	1.6017	1.28131	1.71511	2.15955	1.04258	1.19034	0.559919	18.102	3.60709	14.8828	2.75506	2.45159	1.72967	1.77278	2.72297	3.52377	3.27097	2.10821	1.62617	2.53085	0.5382	0.33778
POPTR_001G328000v3	0	0.190262	0.141581	0.0307432	0	0.0306104	0.0623369	0	0.153222	0.207034	0	0.1264	0	0.319098	3.07554	0.276747	0.0862342	0.0934066	0.0277326	0	0.0290994	0.268462	0	0.707329	0.132984	0.155096	0	0	0.095927	0.526004	0.262171	0.0302245	0.0265488	0	0.0904694	0	0	0.0274804	0	0.17153	0.0265586	0.10243	0.0684891	0.151248	0.885278
POPTR_001G328300v3	0	0	0.0698208	0.871759	0.46505	0.0754776	0.384269	0.796443	1.13343	0.255247	0.437353	0.896057	0.200643	0.751053	2.3509	0.0852986	0	0.143949	0.547054	0.340611	0.035876	0.297882	0.55713	2.69542	0.688603	0.344185	0.995661	0.320175	0.709597	0.720553	0	0.260842	0.0327314	0.430871	0.669226	0.268642	1.10714	0.643719	0.358903	0.634426	0.392921	0.45462	1.0977	0.404019	2.18288
POPTR_001G328600v3	0	0	0.0577882	0	0	0	0.127218	0.239705	0.125079	0.362158	0.0658148	0.12898	0.265705	0.29601	0.439364	0	0.0586627	0.428908	0.169791	0	0	0	0.162747	0.459304	0.597071	0.633044	0.190171	0.235553	0.326282	0.596376	0.133761	0.0616827	0.650175	0.0950978	0.0461578	0.500278	0.277678	0.67299	0.462079	0	0	0.0836162	0.139774	0.0514449	1.91619
POPTR_001G328700v3	2.1241	1.57613	2.13628	1.30977	1.12614	0.326028	0.165986	0.495189	0.108797	0.131256	0.171741	0.168284	0.144447	0.10299	0.464061	2.73267	1.65835	1.1814	0.344606	0.326951	0.232451	0.11914	0.0707805	0.68488	0.0236066	0.165191	0.0551382	0.0768335	0	0.103748	2.93779	0.53653	1.72017	0.330873	0.361342	0.0967007	0.0483062	0.0487818	0.430636	0.0253743	0.188581	0.0545485	0.0303946	0.134244	0.142864
POPTR_001G329000v3	7.72403	10.8823	12.8614	5.37862	2.24978	3.39861	3.30327	3.60599	3.86636	2.836	3.14656	2.76427	3.12104	4.09921	5.32903	17.1673	9.33264	7.73878	3.45232	3.97627	1.32171	2.93552	2.86192	9.84371	3.44516	2.81782	2.71713	3.44645	2.68954	3.44115	6.67066	5.69464	7.14585	3.33153	3.31016	2.70337	2.2889	2.45012	3.42802	2.83746	1.29566	3.17054	0.864114	1.3994	5.50572
POPTR_001G329100v3	8.86888	3.4865	3.52055	5.13443	2.40218	2.0875	2.16894	1.7028	1.76285	0.891862	1.31657	2.93197	1.3439	1.60147	1.51241	4.1405	2.98708	3.6508	2.8819	2.73425	1.78197	1.60662	1.34417	1.40206	2.18396	2.47514	1.58508	1.7804	2.58113	1.89795	7.52559	2.57999	2.0938	1.78345	2.01458	1.25095	1.26244	0.866908	1.62061	2.05571	0.62837	0.484694	0.810219	1.29808	1.46855
POPTR_001G329900v3	60.6809	70.1393	51.6948	23.3072	15.817	13.7555	16.4414	15.4344	21.7384	15.2318	16.3866	23.1076	19.0817	29.6435	56.1864	67.003	53.4832	29.3939	26.8486	18.8019	15.0044	20.94	31.5994	31.4279	41.9399	39.5494	44.2816	43.8961	46.2648	62.189	65.7066	14.4322	32.0909	15.0133	14.7578	12.6824	19.627	14.5646	17.0016	18.9755	19.3048	19.6665	26.2613	14.3055	43.4926
POPTR_001G330000v3	4.33349	0.967203	0.291947	0.118864	0.0883888	0.0657502	0.153983	0.0630727	0.0592411	0.0762348	0.138541	0.0746637	0.0559311	0.218086	0.297278	1.18146	0.2161	0.0652063	0.0893532	0.131873	0.100008	0.0807307	0.0456779	0.407454	0.0971197	0.119931	0.300234	0.173545	0.164839	0.251076	1.436	0.0389529	0.188186	0.0400364	0.170035	0.152113	0.0759872	0.106249	0.0833727	0.079829	0.0969799	0.0308023	0.058845	0.167853	0.339974
POPTR_001G330500v3	0.24388	0.128266	0.801762	0.994836	1.5489	1.09372	1.49188	1.4055	1.26021	1.61506	1.13054	1.78949	2.26013	1.52541	4.22974	0.722962	0.75576	1.27516	1.06568	1.09682	1.09859	2.37091	1.46948	2.75273	0.968244	2.04936	1.50769	2.35381	1.61675	2.69897	0.706978	0.978052	0.644331	0.879601	0.747135	0.936475	1.04569	0.741045	1.02488	0.848014	1.21752	1.36727	1.43134	1.27456	3.29153
POPTR_001G330800v3	17.1497	39.4076	77.6759	130.891	166.936	171.688	165.164	166.597	181.001	200.316	177.892	152.57	178.201	184.984	164.088	48.7869	69.4556	99.2725	106.491	127.81	129.137	131.151	150.224	106.011	141.749	137.086	146.163	150.269	137.518	166.259	31.8238	129.565	97.1934	150.747	153.988	146.269	160.696	173.144	144.159	151.655	170.606	161.035	162.36	182.074	177.18
POPTR_001G331200v3	3.04676	0.938352	0.0957617	0.0389885	0.0869772	0.0388201	0.0527038	0.148957	0.103636	0.137532	0.0545314	0.0267168	0	0.0613153	0.0390041	1.08216	0.145816	0.108587	0.070341	0.0519067	0.196821	0	0.15732	0.176689	0	0.0131128	0.0787837	0.0243962	0.0135172	0.0123533	1.35765	0.102215	0.0448923	0.0787941	0.105172	0.0921132	0.0920291	0.0464676	0.0683677	0.048341	0.134726	0.0866011	0.0723816	0.0426251	0.113405
POPTR_001G331500v3	4.5865	4.35038	4.63111	4.54964	4.09466	3.74259	4.57299	4.68122	4.27228	3.47526	2.92906	5.63984	4.49642	5.17739	15.0706	6.89914	4.29954	4.82771	4.87033	5.08873	3.96446	5.13241	5.35205	6.16706	5.75201	6.82663	5.83959	5.66312	8.46893	10.2918	6.62944	5.15438	5.54771	5.57153	5.52345	5.0688	6.08392	4.71259	5.1463	5.98297	3.82916	4.8338	5.14393	6.66046	10.1636
POPTR_001G332200v3	15.0095	9.9609	11.1477	17.6623	17.8584	7.46457	5.76491	3.36791	1.23493	1.19188	0.199938	0.653044	0.605386	0.179849	0.381353	14.0121	9.53428	10.2549	11.1472	7.35883	2.01458	2.60756	0.164802	0.199331	0.192377	0.032052	0	0.029816	0.0991209	0.513322	18.5228	4.59094	9.7112	10.6892	3.45882	0.478452	0.0562371	0.0851861	0	0.0295402	0.0274428	0.169344	0.141539	0	0
POPTR_001G332300v3	5.27799	2.04414	1.79024	0.552615	0.446357	0.493308	0.154554	0.218409	0.531846	0.238321	0.539708	0.568018	0.342973	1.15077	1.88727	2.70171	1.94205	0.86845	0.42974	0.247352	0.216442	0.432645	0.214194	0.478284	0.296741	0.326855	0.0962641	0.178855	0.237836	1.35848	5.20009	0.262279	0.691147	0.317713	0.518704	0.455832	0.48915	0.323633	0.340831	0.15948	0	0.215865	0.169808	0.515618	3.29236
POPTR_001G332700v3	3.32857	3.19138	5.1156	4.56498	4.61098	3.83822	4.1396	4.40861	6.1935	5.70922	3.72448	3.93625	6.39043	7.63379	6.34278	4.33764	3.98369	6.14506	4.09507	3.34263	3.76879	3.8313	3.20154	4.61493	6.20918	4.19654	6.02149	3.49913	6.80546	4.26685	3.56851	3.14158	12.1769	3.90167	4.47786	5.07798	4.80397	4.3072	8.43178	4.03276	5.93734	3.19401	3.47467	3.70149	5.88661
POPTR_001G333000v3	0.139081	0.169809	0.737951	0.30731	0.134663	0.0327838	0.0111272	0.0419317	0.0218802	0.16894	0.023026	0.0112813	0.0697198	0	0	0.234647	0.728595	0.283443	0.237614	0.164383	0	0.00958412	0.0379593	0.229561	0.0284853	0	0.0221778	0.0103014	0.0342461	0.0417298	0.163792	0.161853	0.426508	0.0582243	0.0645954	0.0583426	0.0291447	0.0294316	0.0346422	0	0.00948144	0.0585082	0	0.00899929	0.0191543
POPTR_001G333300v3	9.30918	10.6612	8.33714	3.25697	1.58151	0.930928	1.37498	1.35425	1.30065	1.32451	1.22866	1.41514	1.41412	1.21185	0.421417	10.7865	7.32014	3.11384	2.30779	1.92868	1.5171	2.1443	1.42139	1.57951	1.4844	1.15069	1.54672	1.61045	1.1648	0.244153	11.9926	2.9394	4.72023	1.75196	1.63268	1.31079	1.93711	3.40724	3.3943	3.83124	4.10065	3.02611	3.41047	0.480197	0.376549
POPTR_001G333600v3	7.20548	2.0256	1.15203	0.514335	0.521545	0.372446	0.462194	0.480093	0.419468	0.179932	0.306552	0.192244	0.148512	0.30884	0.0350823	2.85428	1.19132	0.443948	0.274162	0.221766	0.586414	0.204153	0.121287	0.366745	0.121354	0.318448	0.0826724	0.0987442	0.182371	0.0444448	3.27714	0.229844	0.878231	0.150602	0.223594	0.217485	0.0724287	0.135835	0.270571	0.304363	0.353441	0.0389467	0.0781244	0.134187	0.0102002
POPTR_001G334700v3	3.17551	4.15117	7.71854	13.5697	16.5239	16.7669	18.3208	19.0176	21.2986	20.3397	17.8451	20.0305	15.3618	20.724	26.9912	4.0221	11.227	11.5641	12.6946	13.2849	10.7891	16.1617	15.8309	13.4989	16.5842	16.9774	15.6629	15.3582	17.0879	27.7473	5.40493	23.5318	11.2839	14.7787	15.7001	15.7051	14.2026	12.9697	11.909	11.5229	12.1915	10.789	15.7934	17.2814	26.0385
POPTR_001G335000v3	26.4818	27.5398	23.2496	26.1788	28.7462	32.5436	27.0692	27.1741	26.9307	28.0209	31.416	28.3313	33.8889	22.5583	20.0472	12.4426	33.3694	32.5081	32.6131	32.6845	37.3805	34.7633	24.8813	15.3026	24.7261	27.0464	24.1872	22.4618	26.1442	25.0463	21.4567	30.6764	24.6182	28.0349	24.9383	32.175	22.0407	26.3409	28.2971	29.8259	26.836	30.3473	30.0401	26.4729	20.7547
POPTR_001G335200v3	0	0	0.0755099	0.0409909	0.022861	0.0204069	0.0415579	0.0587276	0.0817186	0.07887	0.0644985	0.0210667	0.0216992	0	0	0	0	0.0155678	0.0924419	0.0204647	0.193996	0	0.0708854	0	0.124118	0.124077	0.0207075	0	0.0426342	0	0	0.382844	0.0707969	0.139794	0.150782	0.145266	0	0.384726	0.150946	0.228707	0.336408	0.396062	0.0456594	0.117637	0.0178844
POPTR_001G335300v3	18.9073	15.6993	23.4679	32.1185	42.9947	46.6598	39.9024	38.3679	41.238	47.2748	32.488	58.8221	34.977	58.4974	138.417	18.6367	16.9387	24.289	24.3222	32.2113	32.8413	36.5738	29.1147	29.4901	42.6805	40.9584	36.2863	33.991	82.9552	99.4271	16.7329	50.0123	22.8723	68.0993	65.6913	77.1702	50.6548	40.0895	46.4067	45.942	27.5941	41.4047	51.9634	63.7471	111.968
POPTR_001G335400v3	16.7511	9.80389	9.52426	7.43072	4.76189	5.2833	5.96148	6.26065	5.58024	5.29854	4.87963	5.67145	5.05288	4.74087	2.67935	15.635	7.45606	6.80665	4.72302	4.97654	4.16478	5.72386	5.87648	6.38112	6.58533	5.42497	6.14442	5.87816	5.121	2.49794	14.9833	4.3753	9.6254	7.29492	9.08151	8.83132	10.1958	4.81507	6.02771	5.8706	6.56715	7.61515	5.34977	7.55414	3.83948
POPTR_001G335600v3	36.0046	20.9733	13.5371	13.1063	15.7922	18.6347	18.8378	23.5168	24.9457	24.6988	28.6566	29.2162	28.2375	26.7188	18.9119	23.4567	16.8182	16.9402	21.2373	22.6727	24.0964	27.1288	35.9557	59.1979	38.2154	37.5767	38.0908	33.5885	34.7806	23.9162	20.554	16.1198	14.7183	19.191	24.6212	30.7973	32.7027	26.1787	31.0404	26.2812	31.8703	28.6085	24.1814	35.048	21.9084
POPTR_001G335800v3	0.754466	1.00653	1.96611	1.34177	0.929727	1.41694	1.40155	1.63108	1.35772	1.83847	0.980983	1.79709	1.37753	2.72398	6.8132	2.01307	1.44463	1.52875	1.65051	1.70514	1.25078	1.38472	1.75781	1.55205	1.37186	2.07174	1.78699	1.54559	2.36822	3.55565	1.21358	0.459697	1.21138	1.55612	1.6452	1.04467	1.72752	0.199894	0.534735	0.359192	0.456628	0.636706	0.724646	2.1337	4.16887
POPTR_001G336300v3	21.5227	12.7017	1.84969	0.20919	0.171112	0.0277715	0.197945	0.093242	0.166815	0.228083	0.117034	0	0.162416	0.0657965	0.0976609	7.46965	1.96896	0.466091	0.163544	0.194951	0.158404	0.182673	0	0.175017	0	0.0140712	0	0.0523583	0.0435153	0	11.6253	0.3839	0.806902	0.158536	0.0718192	0.0617783	0.0123444	0	0.0586915	0.0648425	0.0120477	0.0278791	0.0155343	0.0114351	0
POPTR_001G336800v3	3.22717	3.09855	3.69162	12.6882	23.0851	34.0589	33.2852	35.1107	36.2638	36.0873	34.937	33.6162	36.676	37.3867	42.0655	3.83393	3.88793	12.1655	22.9483	26.5933	28.1574	29.9948	33.2609	23.554	36.7469	35.3432	36.4934	36.6989	33.4073	41.7872	3.40448	15.0855	6.42406	16.8052	21.7689	28.4428	29.5924	32.2015	31.4731	31.9855	39.3234	33.4349	37.5212	34.7957	38.4579
POPTR_001G337100v3	3.61649	2.81399	2.3831	3.50261	2.5915	2.43598	3.55106	4.10197	3.63172	3.92845	3.24954	2.8223	3.317	3.35485	6.16283	3.10944	3.07744	2.5669	2.61978	2.84709	2.13248	3.56583	3.18071	5.43013	2.99976	2.98352	2.5252	2.77539	2.39818	4.14914	2.15766	2.83788	2.35595	2.4544	2.97824	4.16357	2.19673	3.83887	5.33331	5.18846	4.10543	4.60935	5.52879	4.08427	8.44731
POPTR_001G337200v3	10.9392	9.90762	6.61406	3.27585	2.37403	2.50616	3.3024	4.36627	3.57895	3.02687	3.78578	3.6525	3.60541	4.1214	6.48024	10.7251	8.41	4.72344	4.20719	4.73083	3.95908	4.68686	4.92879	5.59368	4.40315	4.42568	5.03005	4.36014	5.15889	6.80814	12.0936	4.13035	6.55285	4.05355	4.56129	6.36206	6.2252	5.34352	7.49681	7.2972	5.73985	5.69771	6.96802	4.94718	4.44119
POPTR_001G337400v3	4.61481	4.07083	3.89384	5.91299	8.13076	5.49588	6.55012	7.57944	6.31401	6.47225	5.0682	9.0373	6.36437	8.56132	24.8417	5.57883	3.9659	5.47282	6.91766	6.43703	5.37084	9.37027	5.8413	8.84242	6.68296	7.8225	7.52091	6.19582	8.2244	15.433	4.79094	13.891	4.86369	9.38818	9.7025	10.241	8.7149	12.8935	16.8459	14.0272	12.4731	14.8809	14.5183	12.2304	17.4155
POPTR_001G337900v3	0	0	0.0131703	0.0142992	0	0.0142374	0	0	0	0.0825384	0.0149996	0.0146977	0.015139	0	0.457756	0	0	0	0.0128989	0	0	0	0	0	0.0494825	0	0	0.0268421	0.0446172	0.0135918	0	0	0	0	0.0315591	0.0506741	0	0.0511264	0	0	0	0	0	0.0117247	0.187162
POPTR_001G338300v3	2.48787	2.11682	1.62021	1.09943	1.22632	2.00691	1.6348	1.71516	0.876716	3.17308	1.69148	1.20541	2.2504	1.27947	1.72312	1.1134	1.23355	0.946438	1.55376	1.71985	1.17939	1.12007	0.602056	1.37974	0.697506	0.850459	0.481346	0.240779	0.800451	1.32372	1.797	2.12573	1.29755	1.08317	1.4559	2.04551	1.03804	0.982743	0.308461	0.749734	1.01309	0.830293	0.653141	0.42069	2.91006
POPTR_001G338400v3	47.576	38.3285	33.13	30.755	35.5242	41.7382	34.5545	34.6976	31.5724	43.2972	35.2453	30.409	37.8978	34.9811	55.805	38.7978	28.9005	29.548	25.8757	29.3951	27.5997	29.5176	22.4432	31.9917	23.2425	25.7502	22.7062	22.6554	22.5093	36.7375	37.5484	28.3149	32.5075	35.2515	31.359	34.9705	29.9804	25.649	27.8285	26.7551	28.7668	31.4725	30.1304	30.6674	53.353
POPTR_001G339200v3	4.73382	2.11704	3.01743	1.63803	1.38683	1.70955	2.00083	2.07348	2.20325	1.68977	2.15302	2.6371	2.46554	2.92365	6.19935	2.5982	1.42083	1.96374	2.49237	3.23173	1.79329	2.84355	3.22511	4.02465	3.6196	3.76345	3.66886	3.77876	3.77687	5.15874	3.32389	2.56111	2.88022	1.8247	1.80035	2.46535	2.27094	2.66376	2.65778	3.61534	2.42096	2.15673	2.92373	1.90948	4.64969
POPTR_001G339500v3	1.0448	0.332667	0.281425	0.407394	1.19284	2.28169	0.757221	0.794445	2.13195	2.61287	0.730059	1.76224	1.45571	1.74588	1.30758	1.10784	0.60311	1.7922	0.398124	1.2034	0.273142	1.03761	0.205481	1.63321	0.323078	1.28454	0.0171504	2.6607	0.653245	2.17824	1.62852	0.734289	0.454425	0.566036	0.736798	0.360937	0.285481	0.531063	1.12515	1.65742	0.307949	1.53833	0.491609	0.0695926	0.0296245
POPTR_001G340000v3	10.5078	10.2587	16.5642	9.01643	3.32812	3.13319	3.27296	4.14243	2.90915	2.71363	2.42867	2.93283	3.31434	3.03081	5.69257	15.0258	13.6288	7.57931	4.00055	3.22346	1.77477	4.75543	3.11559	5.78041	4.0483	3.80017	4.38188	4.80524	5.40967	4.63392	12.0966	2.67693	9.78567	3.03971	3.11871	3.10573	2.58334	2.09868	2.79616	2.9717	1.67615	2.69444	3.03297	2.25936	4.32514
POPTR_001G340200v3	0.764562	0.671097	1.89242	1.05014	0.445621	0.113652	0.254594	0.228951	0.0455116	0.131775	0.0598686	0.0351981	0.0362549	0	0.0456764	1.06606	1.80366	1.49127	0.339793	0.250743	0.0648255	0.348867	0.0592174	0.119374	0.0493753	0.023034	0.0115326	0.0321408	0.0474886	0.0433996	0.815229	0.28055	1.46873	0.224916	0.176348	0.161806	0.0303109	0.0510156	0.0120095	0.0106145	0	0.00760618	0	0.0187188	0.0298811
POPTR_001G340300v3	1.87259	1.31228	4.0759	2.85429	1.09826	0.286399	0.515943	0.707972	0.242607	0.425728	0.127656	0.216058	0.234258	0.0313171	0.0774727	2.50217	4.25137	3.45373	0.858258	0.751163	0.26179	0.772861	0.143486	0.254536	0.0574262	0.0334873	0.0111776	0.0934536	0.0805465	0.0946428	2.00481	0.696095	3.50623	0.620436	0.594146	0.284244	0.156681	0.039556	0.0931179	0.0308631	0.0477863	0.044232	0.0123231	0.0544275	0.173767
POPTR_001G340400v3	2.07203	1.59692	5.02154	3.52773	1.96128	0.319317	0.717547	0.686564	0.429904	0.595781	0.26681	0.341008	0.386371	0.104349	0.17701	2.2523	4.63225	4.39313	0.927745	0.817115	0.32449	1.04294	0.0191238	0.451043	0.095672	0	0	0.176453	0.149527	0.0525583	1.83897	0.945876	4.03962	0.988949	0.66713	0.597654	0.185985	0.0593102	0.104716	0.0514179	0.0955344	0.0294762	0.0369545	0.0997439	0.173697
POPTR_001G340500v3	1.96408	1.21973	4.10291	3.01947	1.51111	0.342938	0.33755	0.493458	0.205992	0.552254	0.204736	0.236017	0.303879	0.0541661	0.103369	1.92488	4.17574	3.08707	1.0253	0.710744	0.152138	0.74189	0.0694883	0.264148	0.0397297	0.0231678	0.0115996	0.150862	0.0716468	0.0109129	1.22383	0.67723	4.00546	0.652564	0.405423	0.31532	0.264221	0.0205248	0.096634	0.0640569	0.0198363	0.0229511	0.0255768	0.0282413	0.17031
POPTR_001G340600v3	1.39257	0.922607	3.43822	2.31369	1.18395	0.415615	0.350645	0.615121	0.249647	0.286839	0.100084	0.330984	0.202027	0.0337604	0.0835169	1.27488	3.4791	3.07094	0.7746	0.678775	0.07902	0.593624	0.0928079	0.386647	0.0722241	0	0.0361488	0.123132	0.0992349	0.0113363	1.11875	0.797302	3.32661	0.813455	0.482568	0.443781	0.327254	0.021321	0.075287	0.0443612	0.0103029	0.0238414	0.0398536	0.0195579	0.145696
POPTR_001G340800v3	31.8198	31.1293	39.9119	46.9677	56.63	54.432	53.9939	56.0527	51.8228	54.6637	56.0167	48.5964	53.9292	47.7482	30.7182	36.1391	40.27	44.7395	53.2624	52.0788	46.2673	43.6662	40.5071	44.6422	36.3091	38.6788	35.0345	42.3102	36.1654	35.7792	34.0063	51.3242	44.9793	54.8784	62.6854	56.4216	58.8256	59.0199	56.2091	51.081	60.9447	62.2122	45.9238	42.8253	33.8683
POPTR_001G341700v3	0	0	0	0.24631	1.06843	0.817488	1.9145	2.71855	2.91895	2.07999	3.38761	3.1225	2.69469	2.5824	0.109515	0	0	0.0831513	0.395004	0.683168	1.47656	2.15088	2.20071	0.601048	1.87046	3.34123	2.57154	2.05497	2.59031	1.24867	0	0.134531	0.141804	1.76298	2.19462	2.83689	4.09399	1.17424	1.09418	3.25754	1.65498	1.02126	2.22539	4.62271	1.1463
POPTR_001G342000v3	23.9587	28.4797	22.8611	15.6916	9.06624	7.54365	9.00799	8.84795	8.37057	6.81358	9.67028	8.44036	6.0313	6.59814	9.03624	35.5013	37.1769	21.2358	14.6353	13.7464	12.2355	14.5765	14.8935	5.38067	13.8694	12.4925	11.0446	10.9346	13.3915	7.7748	37.461	8.9181	25.7	9.7188	8.60382	10.2022	8.43253	6.35943	6.97908	6.99761	6.16272	6.79272	6.83144	10.189	7.74196
POPTR_001G342100v3	7.03679	10.9346	10.8708	2.26157	1.57662	1.23145	1.32555	2.1601	1.26805	1.32583	1.00084	1.63449	0.636011	0.800247	0.282809	10.5371	11.8944	4.16035	1.81696	1.0938	1.80617	1.29602	1.58881	3.91728	1.68141	1.06963	1.4281	1.19401	1.72742	1.64586	7.64666	0.729558	3.41778	0.374926	0.311963	0.313073	1.00092	0.789667	0.185894	0.525763	0.763177	1.01253	0.432977	0.956166	0.215846
[truncated: 11,639 more rows]

## Sheet: miRNA
miRNA	Leaf1_1	Leaf1_2	Leaf1_3	Leaf5_1	Leaf5_2	Leaf5_3	Leal9_1	Leal9_2	Leal9_3	Leaf13_1	Leaf13_2	Leaf13_3	Leaf15_1	Leaf15_2	Leaf15_3	Leaf17_1	Leaf17_2	Leaf17_3	Leaf25_1	Leaf25_2	Leaf25_3	Leaf29_1	Leaf29_2	Leaf29_3
[truncated: 206 more rows]
