# Supplementary material for: Spatiotemporal miRNA and transcriptomic network dynamically regulate the developmental and senescence processes of poplar leaves
Source: Hortic Res. 2023 Sep 26;10(10):uhad186. doi: 10.1093/hr/uhad186 (PMC10611553; doi:10.1093/hr/uhad186)
Supplement: Web_Material_uhad186 [file web_material_uhad186.zip › TableS4_SClusterY-M.xlsx]

## Sheet: D1
NAME	MEM.SHIP
POPTR_005G170100v3	0.984938
POPTR_003G102600v3	0.99572
POPTR_003G046200v3	0.529187
POPTR_003G102400v3	0.996718
POPTR_003G053800v3	0.992197
POPTR_018G053000v3	0.948671
POPTR_015G051800v3	0.754637
POPTR_002G024400v3	0.833733
POPTR_005G247700v3	0.982191
POPTR_010G121600v3	0.891934
POPTR_010G129400v3	0.902648
POPTR_010G255400v3	0.986247
POPTR_001G218100v3	0.987826
POPTR_018G108200v3	0.993581
POPTR_018G108700v3	0.99513
POPTR_002G126100v3	0.751889
POPTR_003G214200v3	0.615873
POPTR_010G106100v3	0.998755
POPTR_010G035300v3	0.949927
POPTR_001G373100v3	0.855356
POPTR_002G093100v3	0.986719
POPTR_001G367900v3	0.929992
POPTR_013G003700v3	0.737759
POPTR_017G139600v3	0.995729
POPTR_001G415600v3	0.961471
POPTR_018G029400v3	0.751547
POPTR_001G455300v3	0.991285
POPTR_001G395400v3	0.525877
POPTR_011G022300v3	0.957431
POPTR_010G250600v3	0.991486
POPTR_019G058600v3	0.915256
POPTR_006G216800v3	0.970603
POPTR_011G093500v3	0.986983
POPTR_009G081300v3	0.934401
POPTR_005G073300v3	0.901378
POPTR_014G071700v3	0.958503
POPTR_015G048100v3	0.998984
POPTR_008G128800v3	0.502747
POPTR_005G237100v3	0.934587
POPTR_001G120300v3	0.938714
POPTR_009G162400v3	0.977937
POPTR_009G017700v3	0.625071
POPTR_006G142600v3	0.937995
POPTR_016G033200v3	0.835069
POPTR_009G085100v3	0.637172
POPTR_001G351000v3	0.51084
POPTR_008G081000v3	0.95335
POPTR_019G104000v3	0.963463
POPTR_011G004700v3	0.509073
POPTR_008G190000v3	0.926341
POPTR_011G102100v3	0.836518
POPTR_004G210300v3	0.995773
POPTR_001G200400v3	0.992261
POPTR_013G144700v3	0.690367
POPTR_006G228200v3	0.990384
POPTR_015G147300v3	0.910018
POPTR_018G075900v3	0.773046
POPTR_005G172800v3	0.955
POPTR_012G049000v3	0.990463
POPTR_001G390800v3	0.99792
POPTR_016G119800v3	0.983036
POPTR_002G093300v3	0.966832
POPTR_004G084000v3	0.996146
POPTR_002G216400v3	0.572929
POPTR_003G068500v3	0.988738
POPTR_001G052300v3	0.570884
POPTR_011G046900v3	0.993626
POPTR_006G131100v3	0.504399
POPTR_008G220400v3	0.616002
POPTR_013G067400v3	0.893426
POPTR_005G144900v3	0.975369
POPTR_011G162000v3	0.962627
POPTR_014G157600v3	0.917407
POPTR_010G148200v3	0.943745
POPTR_001G137700v3	0.621049
POPTR_014G161000v3	0.828036
POPTR_008G006100v3	0.751121
POPTR_010G160700v3	0.940232
POPTR_016G014500v3	0.555137
POPTR_004G102200v3	0.952285
POPTR_016G109200v3	0.560188
POPTR_014G024000v3	0.666524
POPTR_019G047600v3	0.921467
POPTR_012G045900v3	0.796952
POPTR_009G084700v3	0.939552
POPTR_011G111500v3	0.969305
POPTR_013G158800v3	0.6528
POPTR_016G031500v3	0.964168
POPTR_001G392600v3	0.627576
POPTR_002G234600v3	0.827055
POPTR_017G088600v3	0.652406
POPTR_012G131400v3	0.985765
POPTR_006G270900v3	0.626201
POPTR_007G042100v3	0.852667
POPTR_015G077600v3	0.99256
POPTR_001G182300v3	0.98483
POPTR_010G148500v3	0.707241
POPTR_005G087500v3	0.962774
POPTR_T034800v3	0.947509
POPTR_018G034200v3	0.844652
POPTR_011G153700v3	0.683091
POPTR_002G114200v3	0.892317
POPTR_002G247900v3	0.905259
POPTR_008G146600v3	0.69738
POPTR_019G103900v3	0.994508
POPTR_014G110900v3	0.999393
POPTR_001G133800v3	0.985736
Novel00954	0.950181
POPTR_001G267700v3	0.838632
POPTR_006G019200v3	0.997168
POPTR_017G130800v3	0.603855
POPTR_005G120500v3	0.759078
POPTR_016G117200v3	0.748376
POPTR_002G075800v3	0.572352
POPTR_010G194700v3	0.991349
POPTR_012G074400v3	0.911724
POPTR_017G095000v3	0.989505
POPTR_011G146700v3	0.839945
POPTR_009G164100v3	0.981353
POPTR_018G007400v3	0.595379
POPTR_012G068300v3	0.542997
POPTR_013G011600v3	0.998598
POPTR_002G051400v3	0.933886
POPTR_002G059000v3	0.80773
POPTR_002G146400v3	0.999646
POPTR_009G149700v3	0.979493
POPTR_019G130000v3	0.988591
POPTR_016G080200v3	0.860406
POPTR_006G064400v3	0.546054
POPTR_015G143800v3	0.974025
POPTR_003G142000v3	0.673996
POPTR_002G251000v3	0.869367
POPTR_010G095200v3	0.900359
POPTR_014G101500v3	0.996674
POPTR_019G037600v3	0.957576
POPTR_002G114700v3	0.842052
POPTR_006G060000v3	0.963294
POPTR_017G122300v3	0.87452
POPTR_003G145600v3	0.999669
POPTR_018G074500v3	0.887025
POPTR_005G091700v3	0.9976
POPTR_008G129400v3	0.998374
POPTR_012G125500v3	0.991645
POPTR_011G044200v3	0.980282
POPTR_003G024200v3	0.999133
POPTR_012G044600v3	0.865399
POPTR_003G152600v3	0.867373
POPTR_010G035500v3	0.616028
POPTR_002G146500v3	0.717833
POPTR_015G072600v3	0.985958
POPTR_003G129100v3	0.833131
POPTR_006G051700v3	0.647005
POPTR_001G395700v3	0.910025
POPTR_010G008600v3	0.630095
POPTR_012G107100v3	0.947659
POPTR_001G374200v3	0.528264
POPTR_003G072700v3	0.91083
POPTR_011G066800v3	0.804631
POPTR_006G111700v3	0.992387
POPTR_004G189900v3	0.945405
POPTR_006G114300v3	0.991118
POPTR_017G092500v3	0.655107
POPTR_017G088700v3	0.995099
POPTR_010G126600v3	0.978525
POPTR_005G086500v3	0.713495
POPTR_005G083000v3	0.997132
POPTR_002G059200v3	0.97523
POPTR_010G131100v3	0.996984
POPTR_016G001700v3	0.557026
POPTR_008G214900v3	0.987798
POPTR_017G076500v3	0.74825
POPTR_010G204300v3	0.992065
POPTR_016G035200v3	0.946376
POPTR_018G009300v3	0.759827
POPTR_006G263000v3	0.871932
POPTR_007G103800v3	0.504965
POPTR_001G186200v3	0.574327
POPTR_006G052600v3	0.949519
POPTR_007G113200v3	0.73412
POPTR_005G098600v3	0.995779
POPTR_006G043600v3	0.701263
POPTR_001G377500v3	0.913152
POPTR_001G327800v3	0.963301
POPTR_004G177100v3	0.971274
POPTR_010G033400v3	0.845064
POPTR_002G238900v3	0.893706
POPTR_019G031000v3	0.981693
POPTR_011G050800v3	0.683442
POPTR_019G025400v3	0.895924
POPTR_010G181900v3	0.811544
POPTR_006G141400v3	0.972931
POPTR_006G046900v3	0.720925
POPTR_006G204700v3	0.932282
POPTR_012G106500v3	0.885388
POPTR_011G157300v3	0.89766
POPTR_005G130700v3	0.943223
POPTR_009G165300v3	0.884256
POPTR_001G179000v3	0.550934
POPTR_017G112600v3	0.832177
POPTR_017G125100v3	0.942434
POPTR_019G053100v3	0.81148
POPTR_013G087200v3	0.861008
POPTR_013G028100v3	0.964462
POPTR_002G119800v3	0.58761
POPTR_005G257800v3	0.58158
POPTR_009G020100v3	0.96296
POPTR_009G103800v3	0.980622
POPTR_002G257700v3	0.920834
POPTR_001G127100v3	0.779563
POPTR_010G032800v3	0.923194
POPTR_001G453600v3	0.762631
POPTR_006G200400v3	0.908536
POPTR_017G099100v3	0.826815
POPTR_007G047900v3	0.52977
POPTR_001G167800v3	0.883031
POPTR_002G253600v3	0.857032
POPTR_012G107900v3	0.899062
POPTR_016G043200v3	0.963721
POPTR_008G106000v3	0.56685
POPTR_002G055200v3	0.90893
POPTR_008G189200v3	0.913364
POPTR_014G019700v3	0.788273
POPTR_009G051200v3	0.963864
POPTR_002G144000v3	0.754349
POPTR_001G106600v3	0.96795
POPTR_003G106600v3	0.672718
POPTR_012G033200v3	0.865256
POPTR_002G124600v3	0.813279
POPTR_004G196600v3	0.814379
POPTR_012G077400v3	0.776968
POPTR_010G252500v3	0.994528
POPTR_006G115300v3	0.59557
POPTR_010G179400v3	0.816522
POPTR_010G105900v3	0.637918
POPTR_011G024000v3	0.99972
POPTR_007G090300v3	0.98777
POPTR_018G092000v3	0.925467
POPTR_003G066400v3	0.929358
POPTR_003G053600v3	0.870351
POPTR_006G039200v3	0.98609
POPTR_004G189000v3	0.894038
POPTR_002G052800v3	0.952292
POPTR_014G194300v3	0.880872
POPTR_005G241800v3	0.566709
POPTR_010G019000v3	0.988334
POPTR_006G014900v3	0.996594
POPTR_002G185800v3	0.828524
POPTR_012G144500v3	0.901004
POPTR_013G067300v3	0.995484
POPTR_002G249900v3	0.774495
POPTR_013G048100v3	0.866651
POPTR_004G082000v3	0.981817
POPTR_001G127000v3	0.864645
POPTR_001G289500v3	0.529137
POPTR_017G106800v3	0.904552
POPTR_001G266400v3	0.717378
POPTR_014G164600v3	0.709827
POPTR_005G101000v3	0.658417
POPTR_016G066600v3	0.819729
POPTR_004G065100v3	0.996945
POPTR_013G021500v3	0.942462
POPTR_001G049100v3	0.907025
POPTR_001G004000v3	0.835604
POPTR_016G087800v3	0.964898
POPTR_003G164100v3	0.840886
POPTR_017G106900v3	0.612067
POPTR_010G020600v3	0.988868
POPTR_016G013300v3	0.596432
POPTR_001G321000v3	0.804244
POPTR_002G179500v3	0.73346
POPTR_001G334300v3	0.85778
POPTR_004G131500v3	0.65072
POPTR_001G157400v3	0.529228
POPTR_003G143200v3	0.603268
POPTR_013G034000v3	0.726253
POPTR_001G247400v3	0.970849
POPTR_007G147300v3	0.826607
POPTR_018G076500v3	0.917398
POPTR_004G158600v3	0.982678
POPTR_014G136100v3	0.632172
POPTR_004G013900v3	0.976154
POPTR_015G097900v3	0.993273
POPTR_006G118800v3	0.735509
POPTR_001G049200v3	0.917525
POPTR_014G142700v3	0.930318
POPTR_004G015300v3	0.52305
POPTR_010G122100v3	0.802132
POPTR_005G027800v3	0.503118
POPTR_003G141100v3	0.966302
POPTR_005G238600v3	0.989953
POPTR_001G414000v3	0.778064
POPTR_008G012800v3	0.921998
POPTR_003G124600v3	0.987634
POPTR_016G060400v3	0.991224
POPTR_003G112700v3	0.934752
POPTR_017G017500v3	0.733729
POPTR_012G130700v3	0.902588
POPTR_005G101700v3	0.962973
POPTR_016G135500v3	0.985505
POPTR_001G312800v3	0.977183
POPTR_014G135100v3	0.92697
POPTR_016G135700v3	0.981485
POPTR_010G043300v3	0.994511
POPTR_012G037100v3	0.788274
POPTR_001G052100v3	0.828992
POPTR_015G074400v3	0.988711
POPTR_004G152400v3	0.975332
POPTR_001G134100v3	0.958016
POPTR_014G083900v3	0.781183
POPTR_005G044800v3	0.625519
POPTR_015G087800v3	0.668942
POPTR_008G146100v3	0.976527
POPTR_011G131200v3	0.803753
POPTR_018G071700v3	0.878867
POPTR_004G104000v3	0.572857
POPTR_011G158300v3	0.802986
POPTR_018G059400v3	0.505637
POPTR_009G115100v3	0.996516
POPTR_006G214000v3	0.716769
POPTR_004G114600v3	0.997603
POPTR_001G347300v3	0.749996
POPTR_001G329700v3	0.982305
POPTR_008G167800v3	0.677959
POPTR_008G059500v3	0.848535
POPTR_009G152800v3	0.502243
POPTR_015G125400v3	0.991872
POPTR_009G113700v3	0.739283
POPTR_006G014100v3	0.938162
POPTR_002G191400v3	0.992137
POPTR_002G227600v3	0.998466
POPTR_003G001400v3	0.98476
POPTR_005G026300v3	0.956031
POPTR_005G101500v3	0.881282
POPTR_006G225500v3	0.985612
POPTR_016G091100v3	0.992791
POPTR_009G148700v3	0.540145
POPTR_017G130600v3	0.856875
POPTR_018G073600v3	0.959203
POPTR_010G218100v3	0.966352
POPTR_019G025200v3	0.88868
POPTR_005G076500v3	0.98241
POPTR_011G110900v3	0.729181
POPTR_004G108200v3	0.983738
POPTR_001G252900v3	0.950905
POPTR_019G054400v3	0.997986
POPTR_009G031900v3	0.944057
POPTR_018G063300v3	0.997855
POPTR_002G001900v3	0.769104
POPTR_010G190300v3	0.900657
POPTR_016G051100v3	0.879178
POPTR_003G066600v3	0.964937
POPTR_011G119400v3	0.883664
POPTR_001G392900v3	0.785542
POPTR_019G080000v3	0.501436
POPTR_011G152400v3	0.963189
POPTR_001G344600v3	0.976893
POPTR_011G155800v3	0.709607
POPTR_017G099000v3	0.939835
POPTR_001G246700v3	0.900425
POPTR_011G090200v3	0.946659
POPTR_016G025500v3	0.674404
POPTR_018G083300v3	0.97094
POPTR_001G100900v3	0.607136
POPTR_002G195800v3	0.595102
POPTR_011G131300v3	0.981581
POPTR_001G239700v3	0.662534
POPTR_008G215700v3	0.554878
POPTR_001G100000v3	0.980697
POPTR_009G112300v3	0.53544
POPTR_009G122100v3	0.820918
POPTR_001G049700v3	0.522197
POPTR_006G179100v3	0.816899
POPTR_008G140200v3	0.925872
POPTR_013G114300v3	0.613941
POPTR_T111000v3	0.766731
POPTR_002G151400v3	0.952051
POPTR_016G090000v3	0.775455
POPTR_006G130000v3	0.987445
POPTR_018G079500v3	0.995415
POPTR_003G139600v3	0.916446
POPTR_014G100400v3	0.750591
POPTR_014G035000v3	0.883365
POPTR_002G051600v3	0.881807
POPTR_002G018300v3	0.88522
POPTR_004G188200v3	0.671478
POPTR_012G067500v3	0.684904
POPTR_008G052900v3	0.502567
POPTR_010G214900v3	0.73837
POPTR_011G150100v3	0.854831
POPTR_001G059700v3	0.935098
POPTR_009G116100v3	0.831188
POPTR_018G101800v3	0.963657
POPTR_016G136000v3	0.803704
POPTR_008G131800v3	0.980604
POPTR_005G217300v3	0.894447
POPTR_018G097000v3	0.959533
POPTR_014G026800v3	0.982286
POPTR_011G146300v3	0.89328
POPTR_002G024200v3	0.860135
POPTR_003G210200v3	0.995884
POPTR_015G022000v3	0.796691
POPTR_010G185300v3	0.937094
POPTR_008G092500v3	0.986395
POPTR_003G142700v3	0.908938
POPTR_006G123200v3	0.89553
POPTR_016G098900v3	0.930408
POPTR_018G090100v3	0.684319
POPTR_007G063800v3	0.634274
POPTR_004G063000v3	0.661357
POPTR_019G071700v3	0.966866
POPTR_016G086200v3	0.996277
POPTR_011G155400v3	0.892395
POPTR_012G129700v3	0.66835
POPTR_010G240000v3	0.979
POPTR_010G083300v3	0.840507
POPTR_011G000200v3	0.793197
POPTR_016G125600v3	0.984295
POPTR_016G135800v3	0.589526
POPTR_009G136800v3	0.849198
POPTR_002G083400v3	0.621626
POPTR_017G099900v3	0.594402
POPTR_014G049800v3	0.85448
POPTR_001G164900v3	0.998126
POPTR_014G153700v3	0.995275
POPTR_006G073900v3	0.813216
POPTR_014G150000v3	0.742031
POPTR_016G046700v3	0.863233
POPTR_013G023200v3	0.987875
POPTR_002G001100v3	0.984059
POPTR_014G045300v3	0.891072
POPTR_017G111700v3	0.987964
POPTR_008G165100v3	0.983691
POPTR_002G091900v3	0.998225
POPTR_013G156900v3	0.897666
POPTR_004G153500v3	0.995051
POPTR_002G179600v3	0.993657
POPTR_001G307200v3	0.94478
POPTR_015G091000v3	0.995894
POPTR_018G148800v3	0.932066
POPTR_001G256300v3	0.982589
POPTR_018G074300v3	0.817506
POPTR_001G147000v3	0.971815
POPTR_001G423700v3	0.976742
POPTR_003G032200v3	0.964501
POPTR_005G044400v3	0.948269
POPTR_008G105300v3	0.963193
POPTR_012G016200v3	0.742245
POPTR_009G164900v3	0.937908
POPTR_002G150800v3	0.84764
POPTR_005G120400v3	0.989707
POPTR_010G230300v3	0.89759
POPTR_017G079600v3	0.635056
POPTR_003G066800v3	0.965
POPTR_014G149900v3	0.771108
POPTR_016G033100v3	0.697731
POPTR_006G250300v3	0.820973
POPTR_004G049100v3	0.570808
POPTR_011G111700v3	0.70712
POPTR_007G077400v3	0.946232
POPTR_005G190500v3	0.853954
POPTR_011G136700v3	0.992784
POPTR_010G138900v3	0.910404
POPTR_006G240200v3	0.903092
POPTR_001G281900v3	0.53258
POPTR_009G025300v3	0.899295
POPTR_012G090100v3	0.941161
POPTR_012G130500v3	0.715754
POPTR_002G064700v3	0.817225
POPTR_018G060000v3	0.99555
POPTR_001G254200v3	0.981066
POPTR_006G009400v3	0.976717
POPTR_009G117000v3	0.871738
POPTR_012G139800v3	0.873266
POPTR_004G098300v3	0.822404
POPTR_005G234100v3	0.643223
POPTR_009G077700v3	0.996673
POPTR_002G190900v3	0.89803
POPTR_T071300v3	0.842647
POPTR_016G038600v3	0.816333
POPTR_009G115400v3	0.989636
POPTR_017G112300v3	0.995008
POPTR_005G070300v3	0.990587
POPTR_014G068400v3	0.65172
POPTR_003G172400v3	0.979746
POPTR_014G053200v3	0.913947
POPTR_007G126400v3	0.678424
POPTR_004G144100v3	0.817985
POPTR_008G066900v3	0.759756
POPTR_006G271000v3	0.531354
POPTR_002G061900v3	0.980689
POPTR_008G062600v3	0.859106
POPTR_010G107900v3	0.989282
POPTR_006G027100v3	0.947617
POPTR_017G088800v3	0.867511
POPTR_005G176400v3	0.600187
POPTR_010G073500v3	0.916155
POPTR_014G111600v3	0.902834
POPTR_001G372300v3	0.942078
POPTR_015G061000v3	0.970239
POPTR_010G112800v3	0.854307
POPTR_010G193800v3	0.984744
POPTR_015G094000v3	0.82204
POPTR_012G105300v3	0.685708
POPTR_005G260300v3	0.689341
POPTR_002G006900v3	0.720115
POPTR_005G198800v3	0.936838
POPTR_014G174700v3	0.986523
POPTR_001G161600v3	0.54379
POPTR_006G239800v3	0.891144
POPTR_010G087900v3	0.982852
POPTR_004G033900v3	0.94855
POPTR_012G067900v3	0.839806
POPTR_001G149200v3	0.908326
POPTR_015G130700v3	0.500596
POPTR_013G109300v3	0.604267
POPTR_001G410700v3	0.784672
POPTR_006G131600v3	0.735638
POPTR_013G104200v3	0.964453
POPTR_010G010800v3	0.686001
POPTR_003G038500v3	0.633937
POPTR_006G110000v3	0.985468
POPTR_005G237900v3	0.73865
POPTR_002G036400v3	0.578834
POPTR_008G178900v3	0.945891
POPTR_015G041300v3	0.588324
POPTR_009G128500v3	0.66771
POPTR_002G096100v3	0.542604
POPTR_003G172000v3	0.61642
POPTR_017G098700v3	0.65905
POPTR_001G065800v3	0.998406
POPTR_018G132100v3	0.971709
POPTR_015G028900v3	0.853645
POPTR_001G246400v3	0.730793
POPTR_001G162400v3	0.786757
POPTR_004G057100v3	0.785638
POPTR_007G053400v3	0.99851
POPTR_006G236500v3	0.927825
POPTR_007G096000v3	0.992663
POPTR_009G138000v3	0.656047
POPTR_002G214000v3	0.85274
POPTR_010G022300v3	0.937859
POPTR_010G095500v3	0.975528
POPTR_014G145400v3	0.919911
POPTR_009G117100v3	0.991185
POPTR_014G119800v3	0.883197
POPTR_015G080300v3	0.836695
POPTR_004G081700v3	0.832536
POPTR_014G075300v3	0.568432
POPTR_008G006200v3	0.988664
POPTR_007G040800v3	0.811561
POPTR_011G015600v3	0.664145
POPTR_001G161400v3	0.623282
POPTR_002G237600v3	0.993169
POPTR_008G172400v3	0.523163
POPTR_011G066900v3	0.982861
POPTR_018G090900v3	0.878952
POPTR_011G140200v3	0.855219
POPTR_018G005300v3	0.950542
POPTR_018G014300v3	0.951795
POPTR_006G230900v3	0.629484
POPTR_017G110300v3	0.792258
POPTR_004G021000v3	0.653222
POPTR_001G204600v3	0.87555
POPTR_001G011300v3	0.860185
POPTR_006G194200v3	0.964449
POPTR_006G031800v3	0.940684
POPTR_010G158800v3	0.740063
POPTR_001G157700v3	0.662121
POPTR_010G247900v3	0.728165
POPTR_T116500v3	0.892591
POPTR_003G145300v3	0.810746
POPTR_017G012300v3	0.99729
POPTR_005G064300v3	0.828989
POPTR_015G089000v3	0.886167
POPTR_004G188100v3	0.976448
POPTR_005G159300v3	0.623304
POPTR_006G169200v3	0.954125
POPTR_002G155500v3	0.976835
POPTR_001G078900v3	0.945564
POPTR_001G109700v3	0.969364
POPTR_008G118200v3	0.871192
POPTR_019G068400v3	0.581388
POPTR_002G024800v3	0.866769
POPTR_009G140100v3	0.80258
POPTR_003G182300v3	0.813479
POPTR_018G057600v3	0.947907
POPTR_003G092300v3	0.674645
POPTR_004G211800v3	0.840029
POPTR_010G141900v3	0.9842
POPTR_001G300700v3	0.969328
POPTR_009G123100v3	0.741883
POPTR_010G138400v3	0.520351
POPTR_009G109900v3	0.846986
POPTR_005G140200v3	0.745905
POPTR_017G080300v3	0.873723
POPTR_016G128100v3	0.807698
POPTR_002G099200v3	0.931162
POPTR_007G120100v3	0.961417
POPTR_011G006100v3	0.968684
POPTR_003G100000v3	0.962466
POPTR_002G079100v3	0.895478
POPTR_003G168300v3	0.719475
POPTR_004G188400v3	0.98694
POPTR_001G371800v3	0.687378
POPTR_012G143200v3	0.870996
POPTR_003G172600v3	0.806881
POPTR_010G100600v3	0.680319
POPTR_017G061100v3	0.850878
POPTR_001G139700v3	0.700527
POPTR_001G130600v3	0.967705
POPTR_002G095300v3	0.771439
POPTR_009G051800v3	0.947056
POPTR_010G048400v3	0.991808
POPTR_008G028900v3	0.811942
POPTR_005G232600v3	0.825792
POPTR_018G028900v3	0.922824
POPTR_009G074100v3	0.829405
POPTR_T116700v3	0.943841
POPTR_003G192200v3	0.855645
POPTR_003G161700v3	0.937123
POPTR_017G126500v3	0.549016
POPTR_019G064000v3	0.995067
POPTR_005G136900v3	0.658395
POPTR_001G185500v3	0.775152
POPTR_006G100200v3	0.935846
POPTR_003G043200v3	0.95459
POPTR_014G031900v3	0.646147
POPTR_008G139900v3	0.955537
POPTR_003G205400v3	0.859354
POPTR_014G111200v3	0.593763
POPTR_014G089400v3	0.934332
POPTR_003G146200v3	0.965605
POPTR_002G019500v3	0.993677
POPTR_014G094100v3	0.937079
POPTR_011G081600v3	0.939085
Novel01045	0.965152
POPTR_001G102400v3	0.658917
POPTR_010G052300v3	0.89356
POPTR_009G011200v3	0.65157
POPTR_005G094900v3	0.55717
POPTR_003G051200v3	0.982049
POPTR_016G105900v3	0.963729
POPTR_002G201600v3	0.550714
POPTR_006G275900v3	0.980569
POPTR_018G091200v3	0.586253
POPTR_014G157800v3	0.977299
POPTR_015G078700v3	0.9827
POPTR_012G144900v3	0.950558
POPTR_003G210800v3	0.607982
POPTR_013G123600v3	0.987629
POPTR_016G024800v3	0.740649
POPTR_017G125200v3	0.544023
POPTR_015G104800v3	0.959727
POPTR_014G172200v3	0.960155
POPTR_003G067600v3	0.994097
POPTR_001G392800v3	0.949984
POPTR_006G140400v3	0.998119
POPTR_003G053000v3	0.981408
POPTR_016G060500v3	0.798996
POPTR_008G115200v3	0.592682
POPTR_015G112700v3	0.933363
POPTR_017G008300v3	0.676142
POPTR_006G207300v3	0.775839
POPTR_010G174300v3	0.997917
POPTR_015G097400v3	0.568526
POPTR_016G103100v3	0.823747
POPTR_006G072500v3	0.902516
POPTR_011G022600v3	0.962146
POPTR_016G113200v3	0.917756
POPTR_T117600v3	0.518594
POPTR_017G014400v3	0.791797
POPTR_006G056800v3	0.544279
POPTR_016G110500v3	0.97511
POPTR_016G062400v3	0.75616
POPTR_014G146800v3	0.987665
POPTR_010G156700v3	0.941284
POPTR_018G094200v3	0.887085
POPTR_001G193100v3	0.733122
POPTR_009G046200v3	0.669622
POPTR_006G228400v3	0.939363
POPTR_013G047000v3	0.847017
POPTR_017G111900v3	0.575931
POPTR_006G171500v3	0.976201
POPTR_008G007500v3	0.975791
POPTR_001G028100v3	0.89022
POPTR_009G140300v3	0.978408
POPTR_001G239300v3	0.514127
POPTR_006G106000v3	0.973477
POPTR_001G120900v3	0.88759
POPTR_005G053800v3	0.912502
POPTR_T106600v3	0.852941
POPTR_008G058400v3	0.603594
POPTR_015G140700v3	0.632179
POPTR_005G026900v3	0.891787
POPTR_018G043900v3	0.792741
POPTR_013G107700v3	0.648391
POPTR_011G135000v3	0.525281
POPTR_007G104400v3	0.732682
POPTR_001G402400v3	0.968004
POPTR_002G162400v3	0.846041
POPTR_016G072100v3	0.803854
POPTR_014G080300v3	0.511465
POPTR_001G326600v3	0.898871
POPTR_006G134500v3	0.779937
POPTR_003G159100v3	0.862087
POPTR_010G157600v3	0.952453
POPTR_018G103800v3	0.891865
POPTR_001G011000v3	0.879361
POPTR_006G104400v3	0.570473
POPTR_006G000300v3	0.653782
POPTR_002G236800v3	0.843851
POPTR_009G015400v3	0.765886
POPTR_002G205800v3	0.60802
POPTR_012G065000v3	0.958995
POPTR_010G042100v3	0.96706
POPTR_001G112000v3	0.505425
POPTR_001G087800v3	0.677718
POPTR_008G032800v3	0.579626
POPTR_003G091500v3	0.875597
POPTR_001G053800v3	0.97426
POPTR_013G031300v3	0.935575
POPTR_013G115400v3	0.873264
POPTR_007G021000v3	0.531289
POPTR_017G007800v3	0.559521
POPTR_006G245200v3	0.580534
POPTR_009G115500v3	0.992522
POPTR_010G128300v3	0.987529
POPTR_001G000900v3	0.574527
POPTR_014G020900v3	0.600653
POPTR_009G017600v3	0.919781
POPTR_003G152500v3	0.883163
POPTR_002G138700v3	0.934915
POPTR_002G092400v3	0.916544
POPTR_006G264500v3	0.709187
POPTR_004G094600v3	0.911352
POPTR_019G128900v3	0.892698
POPTR_016G141100v3	0.988468
POPTR_010G034400v3	0.923402
POPTR_013G051500v3	0.961046
POPTR_008G014400v3	0.953415
POPTR_007G060100v3	0.877606
POPTR_011G136100v3	0.989739
POPTR_009G116700v3	0.669063
POPTR_006G142500v3	0.811248
POPTR_002G123600v3	0.704301
POPTR_T120400v3	0.582953
POPTR_003G062600v3	0.970813
POPTR_012G109600v3	0.556711
POPTR_010G052500v3	0.575956
POPTR_005G207300v3	0.706731
Novel00960	0.866964
POPTR_004G097300v3	0.629035
POPTR_004G218300v3	0.970464
POPTR_017G110400v3	0.839212
POPTR_016G088200v3	0.948986
POPTR_010G175000v3	0.800198
POPTR_011G098100v3	0.68233
POPTR_006G107200v3	0.505589
POPTR_015G132900v3	0.633639
POPTR_012G042400v3	0.691589
POPTR_009G082500v3	0.585058
POPTR_001G214800v3	0.981702
POPTR_014G073000v3	0.789667
POPTR_016G013000v3	0.910067
POPTR_011G109300v3	0.501104
POPTR_003G103000v3	0.561884
POPTR_011G092800v3	0.560079
POPTR_008G130600v3	0.690307
POPTR_014G107100v3	0.739628
POPTR_008G107600v3	0.756323
POPTR_015G035800v3	0.96862
POPTR_004G173300v3	0.934628
POPTR_006G097300v3	0.890983
POPTR_010G152600v3	0.969705
POPTR_007G101900v3	0.877409
POPTR_018G126800v3	0.90105
POPTR_007G114600v3	0.796834
POPTR_002G255900v3	0.819671
POPTR_004G105200v3	0.880694
POPTR_002G165800v3	0.983426
POPTR_008G102500v3	0.878468
POPTR_003G008800v3	0.574381
POPTR_014G158000v3	0.502597
POPTR_001G469300v3	0.785881
POPTR_010G058000v3	0.643175
POPTR_006G258600v3	0.647857
POPTR_001G183500v3	0.813118
POPTR_004G216700v3	0.840682
POPTR_001G315800v3	0.588474
POPTR_011G070200v3	0.952786
POPTR_015G111200v3	0.715476
POPTR_019G044100v3	0.588505
POPTR_002G204000v3	0.768202
POPTR_008G002300v3	0.847412
POPTR_001G342000v3	0.986418
POPTR_010G168100v3	0.884656
POPTR_006G095800v3	0.578829
POPTR_007G008600v3	0.973827
POPTR_016G097800v3	0.590486
POPTR_002G166000v3	0.762311
POPTR_005G010400v3	0.873458
POPTR_010G046800v3	0.641512
POPTR_001G317400v3	0.732762
POPTR_012G093600v3	0.831969
POPTR_008G176900v3	0.67948
POPTR_007G133500v3	0.873023
POPTR_006G116000v3	0.643503
POPTR_011G052800v3	0.790908
POPTR_010G068900v3	0.907196
POPTR_015G084600v3	0.973479
POPTR_012G111600v3	0.994293
POPTR_018G054900v3	0.980704
POPTR_012G036200v3	0.629153
POPTR_006G247100v3	0.963817
POPTR_006G125500v3	0.636875
POPTR_011G022400v3	0.986585
POPTR_002G058300v3	0.963629
POPTR_018G124800v3	0.87359
POPTR_005G010700v3	0.783812
POPTR_004G018700v3	0.988658
POPTR_007G143600v3	0.812399
POPTR_001G286000v3	0.750272
POPTR_006G216900v3	0.986085
POPTR_001G009500v3	0.995078
POPTR_004G184200v3	0.919654
POPTR_005G107800v3	0.972515
POPTR_007G022000v3	0.931106
POPTR_011G158500v3	0.566402
POPTR_001G347400v3	0.968113
POPTR_007G052700v3	0.572773
POPTR_016G143200v3	0.561116
POPTR_008G009100v3	0.831749
POPTR_006G041400v3	0.971094
POPTR_018G045500v3	0.830275
Novel01102	0.868681
POPTR_019G057800v3	0.995181
POPTR_001G291800v3	0.781731
POPTR_018G089700v3	0.993629
POPTR_006G040400v3	0.960708
POPTR_003G038900v3	0.595136
POPTR_001G242300v3	0.542152
POPTR_012G024500v3	0.833468
POPTR_005G231700v3	0.971271
POPTR_017G079200v3	0.991607
POPTR_001G403400v3	0.823538
POPTR_008G111700v3	0.86203
POPTR_001G340000v3	0.751523
POPTR_007G010000v3	0.708261
POPTR_005G146500v3	0.600522
POPTR_014G120300v3	0.775253
POPTR_004G229500v3	0.795145
POPTR_001G271100v3	0.980898
POPTR_014G165000v3	0.948955
POPTR_004G133500v3	0.856064
POPTR_011G003000v3	0.894826
POPTR_001G111700v3	0.639347
POPTR_007G058400v3	0.789038
POPTR_002G192400v3	0.836709
POPTR_002G059900v3	0.924368
POPTR_014G119600v3	0.81097
POPTR_014G086700v3	0.764722
POPTR_017G077800v3	0.63401
POPTR_001G244900v3	0.83217
POPTR_001G116600v3	0.556742
POPTR_017G056000v3	0.920541
POPTR_001G329600v3	0.885708
POPTR_004G033200v3	0.890806
POPTR_013G018800v3	0.932696
POPTR_002G163300v3	0.673128
POPTR_010G080700v3	0.697773
POPTR_006G277100v3	0.638283
POPTR_004G074900v3	0.772677
POPTR_001G086600v3	0.994086
POPTR_006G129500v3	0.750574
POPTR_017G130200v3	0.531507
POPTR_006G051800v3	0.926508
POPTR_019G053400v3	0.591727
POPTR_001G233000v3	0.754248
POPTR_014G124300v3	0.934298
POPTR_008G030700v3	0.744827
POPTR_009G107800v3	0.810559
POPTR_018G054800v3	0.920134
POPTR_005G058700v3	0.724222
POPTR_012G090800v3	0.618529
POPTR_018G021800v3	0.872473
POPTR_002G225800v3	0.870107
POPTR_006G138400v3	0.871891
POPTR_004G065900v3	0.890544
POPTR_006G083100v3	0.7546
POPTR_005G162400v3	0.996436
POPTR_015G048700v3	0.906481
POPTR_018G149400v3	0.977228
POPTR_014G079900v3	0.912289
POPTR_003G115000v3	0.947105
POPTR_005G078500v3	0.789164
POPTR_008G188000v3	0.658708
POPTR_006G031400v3	0.996371
POPTR_011G120100v3	0.983122
POPTR_006G019100v3	0.807482
POPTR_008G028800v3	0.953575
Novel00609	0.701415
POPTR_004G013600v3	0.973783
POPTR_003G183100v3	0.979029
POPTR_005G238700v3	0.993013
POPTR_010G215000v3	0.951531
POPTR_008G140000v3	0.507904
POPTR_018G132500v3	0.729732
POPTR_017G013700v3	0.706587
POPTR_004G059500v3	0.994624
Novel01773	0.997422
POPTR_001G005000v3	0.963265
POPTR_010G026900v3	0.73857
POPTR_010G230500v3	0.965015
POPTR_008G130300v3	0.784773
POPTR_008G008900v3	0.823598
POPTR_016G001000v3	0.977583
POPTR_002G253200v3	0.783313
POPTR_017G030200v3	0.656572
POPTR_014G108200v3	0.800096
POPTR_001G155500v3	0.531975
POPTR_001G175700v3	0.687129
POPTR_001G114100v3	0.745646
POPTR_001G316800v3	0.985575
POPTR_001G342100v3	0.773865
POPTR_009G055200v3	0.712046
POPTR_001G338000v3	0.658179
POPTR_012G058700v3	0.985965
POPTR_002G254300v3	0.66108
POPTR_010G100700v3	0.970436
POPTR_006G204600v3	0.702486
POPTR_004G127700v3	0.610794
POPTR_015G032300v3	0.553211
POPTR_016G055200v3	0.857572
POPTR_006G095500v3	0.987037
POPTR_008G202300v3	0.859577
POPTR_007G071000v3	0.937179
POPTR_001G267800v3	0.739226
POPTR_001G190800v3	0.890745
POPTR_006G187700v3	0.838908
POPTR_002G099800v3	0.952997
POPTR_010G222000v3	0.536228
POPTR_003G162800v3	0.836696
POPTR_018G009400v3	0.581841
POPTR_016G081300v3	0.747888
POPTR_005G165500v3	0.627031
POPTR_006G067800v3	0.897224
POPTR_005G245800v3	0.734448
Novel01506	0.975545
Novel00477	0.644111
POPTR_007G002200v3	0.778989
POPTR_013G006200v3	0.935204
POPTR_005G033900v3	0.917663
POPTR_T032600v3	0.628831
POPTR_013G029700v3	0.560803
POPTR_001G290900v3	0.850278
POPTR_014G091300v3	0.898816
POPTR_008G107800v3	0.956663
POPTR_001G329000v3	0.880641
POPTR_015G069700v3	0.552462
POPTR_008G138900v3	0.544732
POPTR_004G078500v3	0.921358
POPTR_014G042000v3	0.750366
POPTR_019G014100v3	0.944273
POPTR_002G112100v3	0.533822
POPTR_002G127900v3	0.7737
POPTR_003G052100v3	0.972692
POPTR_001G004700v3	0.839734
POPTR_006G000700v3	0.796377
POPTR_002G097900v3	0.690871
POPTR_006G128800v3	0.932484
POPTR_005G079700v3	0.801513
POPTR_001G031400v3	0.58468
POPTR_017G125300v3	0.965283
POPTR_001G097400v3	0.642509
POPTR_004G003900v3	0.959009
POPTR_001G152800v3	0.892615
POPTR_006G251900v3	0.80654
POPTR_001G415400v3	0.71999
POPTR_004G236600v3	0.611962
POPTR_013G008700v3	0.716124
POPTR_018G042100v3	0.676258
POPTR_006G009200v3	0.818291
POPTR_013G006400v3	0.97032
POPTR_006G142400v3	0.711748
POPTR_014G074200v3	0.53388
POPTR_002G212900v3	0.536171
POPTR_008G081200v3	0.909666
POPTR_009G001500v3	0.952883
POPTR_002G014200v3	0.928361
POPTR_004G095400v3	0.73337
POPTR_006G027000v3	0.509464
POPTR_005G226400v3	0.586843
POPTR_003G186400v3	0.877303
POPTR_014G196400v3	0.706633
POPTR_006G061400v3	0.730252
POPTR_002G249400v3	0.997254
POPTR_009G092700v3	0.551786
POPTR_001G357100v3	0.598862
POPTR_009G123900v3	0.991026
POPTR_001G420900v3	0.891995
POPTR_004G053400v3	0.994325
POPTR_014G177800v3	0.793454
POPTR_012G064900v3	0.74039
POPTR_001G019400v3	0.601645
POPTR_015G077900v3	0.970433
POPTR_019G131600v3	0.812062
POPTR_015G032400v3	0.70376
POPTR_002G135500v3	0.83727
POPTR_002G142900v3	0.762326
POPTR_009G021500v3	0.979112
POPTR_015G093100v3	0.808722
POPTR_009G133000v3	0.81587
POPTR_009G017300v3	0.955266
POPTR_T094300v3	0.539866
POPTR_004G052700v3	0.84696
POPTR_009G165000v3	0.970384
POPTR_004G130300v3	0.549484
POPTR_018G128400v3	0.792244
POPTR_002G021700v3	0.943614
POPTR_004G190800v3	0.854759
POPTR_009G040600v3	0.523221
POPTR_011G031300v3	0.945549
POPTR_010G249900v3	0.912657
POPTR_017G089800v3	0.822056
POPTR_017G143100v3	0.866429
POPTR_006G116200v3	0.511448
POPTR_009G013900v3	0.913115
POPTR_004G107000v3	0.744111
POPTR_001G062100v3	0.908647
POPTR_014G079000v3	0.982149
POPTR_009G032100v3	0.566876
POPTR_009G095900v3	0.904924
Novel01442	0.951332
POPTR_001G259100v3	0.560429
POPTR_004G163800v3	0.857612
POPTR_001G193000v3	0.644938
POPTR_001G278900v3	0.924996
POPTR_011G120500v3	0.989655
POPTR_016G045600v3	0.922554
POPTR_006G116100v3	0.633361
POPTR_006G201600v3	0.927058
POPTR_006G020900v3	0.910223
POPTR_003G077100v3	0.831577
POPTR_011G109600v3	0.54795
POPTR_001G337700v3	0.947171
POPTR_016G104700v3	0.997153
POPTR_001G346100v3	0.899264
POPTR_016G020900v3	0.75729
POPTR_006G011300v3	0.5562
POPTR_008G204100v3	0.851176
POPTR_010G040100v3	0.635914
POPTR_016G003400v3	0.506747
POPTR_003G070100v3	0.637044
POPTR_011G044300v3	0.972812
POPTR_002G141000v3	0.790259
POPTR_018G109700v3	0.990271
POPTR_012G084700v3	0.813576
POPTR_008G219900v3	0.863259
POPTR_006G072600v3	0.763132
POPTR_001G009000v3	0.768765
POPTR_007G146600v3	0.695078
POPTR_003G205100v3	0.738552
POPTR_015G113200v3	0.967467
POPTR_006G067100v3	0.629866
POPTR_011G120700v3	0.989244
POPTR_005G004900v3	0.861599
POPTR_010G116500v3	0.969245
POPTR_003G112600v3	0.819507
POPTR_016G035600v3	0.585791
POPTR_003G099300v3	0.835654
POPTR_008G188100v3	0.942237
POPTR_019G034800v3	0.807328
POPTR_005G063100v3	0.779117
POPTR_004G155600v3	0.531612
POPTR_012G015500v3	0.589617
POPTR_013G077700v3	0.939483
POPTR_003G095400v3	0.801404
POPTR_018G111100v3	0.952004
POPTR_009G011000v3	0.599467
POPTR_007G092500v3	0.769556
POPTR_011G136500v3	0.954573
POPTR_010G149800v3	0.554552
POPTR_005G053900v3	0.599866
POPTR_005G181700v3	0.81835
POPTR_010G031000v3	0.922736
POPTR_002G242200v3	0.887995
POPTR_010G185200v3	0.768953
POPTR_005G021900v3	0.890473
POPTR_001G197700v3	0.874489
POPTR_011G077500v3	0.924818
POPTR_011G132800v3	0.657906
POPTR_008G137000v3	0.901772
POPTR_005G068300v3	0.557996
POPTR_015G043300v3	0.842559
POPTR_006G229400v3	0.775593
POPTR_004G053100v3	0.604591
POPTR_005G242000v3	0.952555
POPTR_002G096700v3	0.978544
POPTR_010G152000v3	0.995961
POPTR_010G044700v3	0.832384
POPTR_002G206300v3	0.952821
POPTR_013G128700v3	0.868345
POPTR_009G005100v3	0.867128
POPTR_004G007900v3	0.619158
POPTR_001G451900v3	0.830913
POPTR_001G398800v3	0.993593
Novel00880	0.647554
POPTR_002G154700v3	0.96321
POPTR_010G005800v3	0.603143
POPTR_018G119500v3	0.983167
POPTR_006G238200v3	0.564444
POPTR_010G192200v3	0.792578
POPTR_007G095600v3	0.97564
POPTR_002G158500v3	0.957599
POPTR_007G064100v3	0.887119
POPTR_009G120600v3	0.674804
POPTR_003G119100v3	0.63777
POPTR_010G040000v3	0.689288
POPTR_008G042200v3	0.950206
POPTR_001G213700v3	0.960606
POPTR_018G032600v3	0.910832
POPTR_009G134200v3	0.76894
POPTR_017G061600v3	0.916766
POPTR_001G165600v3	0.869158
POPTR_018G066300v3	0.651766
POPTR_001G087700v3	0.651915
POPTR_018G122700v3	0.979105
POPTR_016G116200v3	0.950158
POPTR_002G005100v3	0.614422
POPTR_010G196100v3	0.656472
POPTR_004G044800v3	0.670312
POPTR_005G148000v3	0.91172
POPTR_001G156500v3	0.954129
POPTR_001G117500v3	0.704096
POPTR_015G082900v3	0.912745
POPTR_014G082700v3	0.793848
POPTR_010G081800v3	0.725291
POPTR_018G067300v3	0.527351
POPTR_002G150000v3	0.963719
POPTR_010G113900v3	0.960417
POPTR_005G110700v3	0.964979
POPTR_001G314200v3	0.811017
POPTR_006G224500v3	0.785359
POPTR_004G057600v3	0.520678
POPTR_003G030800v3	0.859174
POPTR_013G067500v3	0.908298
POPTR_006G226700v3	0.759887
POPTR_019G049500v3	0.946726
POPTR_018G072400v3	0.667497
POPTR_005G014400v3	0.673636
POPTR_003G096600v3	0.962918
POPTR_008G086400v3	0.756566
POPTR_018G100200v3	0.895107
Novel01078	0.972228
POPTR_013G111400v3	0.804966
POPTR_007G116400v3	0.955751
POPTR_011G152700v3	0.635426
POPTR_003G151300v3	0.695391
POPTR_004G129700v3	0.641538
POPTR_004G141300v3	0.776003
POPTR_005G137000v3	0.983111
POPTR_002G187700v3	0.885051
POPTR_009G073300v3	0.765046
POPTR_003G088400v3	0.776107
POPTR_003G038700v3	0.865787
POPTR_001G171900v3	0.599791
POPTR_012G016900v3	0.608234
POPTR_018G076200v3	0.835433
POPTR_014G165600v3	0.906293
POPTR_005G024500v3	0.743615
POPTR_017G126300v3	0.547824
Novel01505	0.63625
POPTR_008G221900v3	0.56876
POPTR_017G032200v3	0.6913
POPTR_017G100300v3	0.978108
POPTR_009G158800v3	0.958889
POPTR_010G028900v3	0.52396
POPTR_010G219900v3	0.695519
POPTR_006G197900v3	0.564343
POPTR_003G157300v3	0.595898
POPTR_015G035900v3	0.859567
POPTR_009G136600v3	0.985944
POPTR_015G069000v3	0.517322
POPTR_016G117100v3	0.883226
POPTR_015G140600v3	0.520075
POPTR_012G106600v3	0.998941
POPTR_001G288000v3	0.56873
POPTR_001G177000v3	0.682266
POPTR_019G036700v3	0.964549
Novel00321	0.528468
POPTR_005G081000v3	0.819541
POPTR_014G157200v3	0.778187
POPTR_001G330300v3	0.879241
POPTR_001G068800v3	0.89665
POPTR_009G105200v3	0.682734
POPTR_011G123900v3	0.688517
POPTR_014G176000v3	0.683481
POPTR_009G014100v3	0.818825
POPTR_018G100300v3	0.859761
POPTR_013G105800v3	0.650945
POPTR_002G033400v3	0.581246
POPTR_T081100v3	0.978866
POPTR_008G063400v3	0.706554
POPTR_002G254100v3	0.846987
POPTR_001G290200v3	0.631888
POPTR_018G047800v3	0.986651
POPTR_014G083600v3	0.863002
POPTR_001G471400v3	0.728555
POPTR_003G052400v3	0.671772
POPTR_015G132400v3	0.895856
POPTR_003G083600v3	0.953905
POPTR_013G031900v3	0.802378
POPTR_003G059300v3	0.782628
POPTR_T076200v3	0.723383
POPTR_001G303900v3	0.879552
POPTR_009G152600v3	0.832672
POPTR_010G042700v3	0.656074
POPTR_007G072000v3	0.764708
POPTR_014G059500v3	0.740709
POPTR_010G213000v3	0.962737
POPTR_007G023400v3	0.970274
POPTR_006G241500v3	0.784523
POPTR_004G232800v3	0.562182
POPTR_018G017300v3	0.908142
POPTR_001G152000v3	0.834275
POPTR_014G052100v3	0.780299
POPTR_014G138900v3	0.770911
POPTR_014G026500v3	0.55496
POPTR_003G030000v3	0.940668
POPTR_016G019400v3	0.976825
POPTR_016G117400v3	0.622293
POPTR_011G022900v3	0.85488
POPTR_007G135700v3	0.642323
POPTR_006G125300v3	0.99324
POPTR_001G354700v3	0.582734
POPTR_010G093900v3	0.583909
POPTR_009G014300v3	0.840066
POPTR_002G153100v3	0.855114
POPTR_002G123100v3	0.929329
POPTR_017G154900v3	0.904024
POPTR_007G140700v3	0.61519
POPTR_003G187300v3	0.695559
POPTR_003G221800v3	0.954323
POPTR_006G210600v3	0.585722
POPTR_005G035300v3	0.541532
POPTR_007G130800v3	0.799048
POPTR_013G006300v3	0.883456
POPTR_005G073000v3	0.60908
POPTR_006G181700v3	0.886926
POPTR_006G219500v3	0.638281
POPTR_011G059800v3	0.707161
Novel01772	0.994266
POPTR_002G196300v3	0.72314
POPTR_019G010400v3	0.98106
POPTR_011G079500v3	0.634564
POPTR_006G258800v3	0.580115
POPTR_016G112800v3	0.524922
POPTR_014G096500v3	0.571077
POPTR_018G063700v3	0.779548
POPTR_013G051200v3	0.632909
POPTR_008G075400v3	0.636872
POPTR_011G162500v3	0.676469
Novel01738	0.722237
POPTR_011G069300v3	0.955634
POPTR_006G033500v3	0.96406
POPTR_009G074800v3	0.869996
POPTR_002G217300v3	0.660372
POPTR_006G024300v3	0.56947
POPTR_014G139700v3	0.918227
POPTR_019G006700v3	0.878804
POPTR_013G145700v3	0.858511
POPTR_010G001700v3	0.691364
POPTR_017G125400v3	0.995697
POPTR_018G064800v3	0.852176
POPTR_004G103800v3	0.947459
POPTR_008G147200v3	0.852635
POPTR_005G218000v3	0.78476
POPTR_006G004500v3	0.752656
POPTR_014G180800v3	0.729366
POPTR_008G181200v3	0.670472
POPTR_010G187500v3	0.867757
POPTR_009G128900v3	0.724444
POPTR_006G236700v3	0.597968
POPTR_004G156900v3	0.582672
POPTR_010G172400v3	0.533911
POPTR_003G160500v3	0.608078
POPTR_016G004200v3	0.695047
POPTR_011G147500v3	0.589593
POPTR_008G192800v3	0.715806
POPTR_009G081500v3	0.649322
POPTR_008G092300v3	0.817457
POPTR_004G204400v3	0.891093
POPTR_010G088000v3	0.54448
POPTR_009G123200v3	0.66304
POPTR_010G204000v3	0.752191
POPTR_017G051600v3	0.881196
POPTR_008G213400v3	0.555772
POPTR_008G223000v3	0.628904
POPTR_001G404700v3	0.953709
POPTR_008G215300v3	0.541603
POPTR_010G125400v3	0.54831
POPTR_004G160000v3	0.595913
POPTR_012G070600v3	0.97725
POPTR_016G124300v3	0.502791
POPTR_004G149900v3	0.994103
POPTR_T117500v3	0.705701
POPTR_016G038500v3	0.844353
POPTR_003G015200v3	0.943783
POPTR_014G090600v3	0.705945
POPTR_010G036200v3	0.801081
POPTR_001G283000v3	0.708123
POPTR_007G018400v3	0.674972
POPTR_014G069600v3	0.54168
POPTR_001G443200v3	0.810394
Novel01409	0.51667
POPTR_007G024800v3	0.752712
POPTR_009G098800v3	0.786333
POPTR_010G057400v3	0.83483
POPTR_019G059200v3	0.770903
POPTR_004G164200v3	0.899531
POPTR_019G081700v3	0.550086
POPTR_018G132000v3	0.649949
POPTR_006G112800v3	0.815298
POPTR_003G164400v3	0.598341
POPTR_008G191700v3	0.799839
POPTR_010G166100v3	0.536284
POPTR_002G033600v3	0.726585
POPTR_004G208400v3	0.856359
POPTR_007G081400v3	0.557211
POPTR_002G123300v3	0.633672
POPTR_013G026500v3	0.545175
POPTR_013G122900v3	0.883046
POPTR_013G039500v3	0.898539
POPTR_008G031200v3	0.502403
POPTR_001G278800v3	0.863237
POPTR_002G023600v3	0.983996
POPTR_006G221800v3	0.639919
POPTR_010G024600v3	0.598395
POPTR_011G044400v3	0.680575
Novel00670	0.599434
POPTR_002G150700v3	0.596179
POPTR_007G098900v3	0.893483
POPTR_001G151300v3	0.535865
POPTR_009G073400v3	0.607472
POPTR_007G109000v3	0.786678
POPTR_002G263200v3	0.595605
POPTR_008G064700v3	0.522844
POPTR_010G086700v3	0.744043
Novel01408	0.961121
POPTR_014G174400v3	0.945081
POPTR_002G200900v3	0.53911
POPTR_019G077300v3	0.546336
POPTR_004G048400v3	0.954194
POPTR_001G185100v3	0.706161
POPTR_019G047800v3	0.667647
POPTR_002G226900v3	0.610094
POPTR_012G042700v3	0.991619
POPTR_002G206200v3	0.513409
POPTR_001G307600v3	0.989625
POPTR_011G155500v3	0.922035
POPTR_004G122100v3	0.730684
POPTR_005G182800v3	0.601831
POPTR_010G133900v3	0.814201
POPTR_015G019500v3	0.594811
POPTR_012G106200v3	0.561794
POPTR_004G101200v3	0.580421
POPTR_012G098900v3	0.957728
POPTR_015G135300v3	0.868289
POPTR_017G108500v3	0.522675
POPTR_003G090800v3	0.700823
POPTR_012G094800v3	0.629016
POPTR_004G174600v3	0.5201
POPTR_015G101900v3	0.830867
POPTR_002G126200v3	0.922964
POPTR_009G132900v3	0.85042
POPTR_007G011800v3	0.606069
POPTR_002G108500v3	0.981316
POPTR_T084300v3	0.668158
POPTR_009G097300v3	0.913702
POPTR_010G025000v3	0.519454
POPTR_014G191100v3	0.506194
POPTR_004G069000v3	0.857222
POPTR_007G059000v3	0.708473
POPTR_001G028000v3	0.811452
POPTR_001G331600v3	0.980394
POPTR_005G193500v3	0.60409
POPTR_001G191300v3	0.583271
POPTR_012G035400v3	0.527793
POPTR_003G151100v3	0.805209
POPTR_007G107600v3	0.561367
POPTR_001G136800v3	0.783434
POPTR_002G252600v3	0.743268
POPTR_005G127800v3	0.748598
POPTR_012G071600v3	0.793666
POPTR_001G212700v3	0.692737
POPTR_007G078100v3	0.687281
POPTR_009G053800v3	0.62373
POPTR_002G074400v3	0.554613

## Sheet: D2
NAME	MEM.SHIP
POPTR_009G093900v3	0.598101
POPTR_006G087600v3	0.997604
POPTR_005G105600v3	0.940937
POPTR_011G131900v3	0.72964
POPTR_008G055500v3	0.664973
POPTR_001G255400v3	0.999186
POPTR_010G167200v3	0.873015
POPTR_007G140200v3	0.997112
POPTR_009G104600v3	0.881798
POPTR_008G192100v3	0.873892
POPTR_006G086100v3	0.978461
POPTR_001G166500v3	0.910146
POPTR_004G002000v3	0.963056
POPTR_001G440300v3	0.836111
POPTR_008G091700v3	0.996413
POPTR_014G124200v3	0.634183
POPTR_017G116400v3	0.821252
POPTR_002G099100v3	0.997676
POPTR_014G146100v3	0.969908
POPTR_009G148900v3	0.996014
POPTR_005G141900v3	0.518221
POPTR_006G081600v3	0.819491
POPTR_008G084800v3	0.823637
POPTR_019G125000v3	0.973775
POPTR_015G132200v3	0.970948
POPTR_007G026700v3	0.970835
POPTR_017G095200v3	0.660526
POPTR_002G245600v3	0.991321
POPTR_012G127500v3	0.79786
POPTR_001G263700v3	0.995213
POPTR_014G125700v3	0.98645
POPTR_011G109700v3	0.91745
POPTR_003G212700v3	0.931866
POPTR_006G126800v3	0.944774
POPTR_010G224300v3	0.592629
POPTR_002G133800v3	0.962888
POPTR_005G006500v3	0.920773
POPTR_006G192700v3	0.981411
POPTR_017G108000v3	0.945815
POPTR_001G116500v3	0.9989
POPTR_009G064300v3	0.907462
POPTR_017G097000v3	0.876242
POPTR_019G131500v3	0.969057
POPTR_001G252000v3	0.996978
POPTR_002G197300v3	0.999203
POPTR_016G054900v3	0.958437
POPTR_003G020200v3	0.750708
POPTR_013G091000v3	0.99915
POPTR_003G024800v3	0.995892
POPTR_005G052200v3	0.615274
POPTR_016G107200v3	0.887074
POPTR_007G045800v3	0.939341
POPTR_001G377900v3	0.989685
POPTR_002G133500v3	0.999282
POPTR_007G095700v3	0.865018
POPTR_006G093900v3	0.658894
POPTR_007G051600v3	0.897245
POPTR_005G019700v3	0.989818
POPTR_010G175300v3	0.81623
POPTR_001G294400v3	0.989302
POPTR_001G263900v3	0.982466
POPTR_007G016600v3	0.512886
POPTR_015G148500v3	0.991321
POPTR_002G178500v3	0.718254
POPTR_005G139100v3	0.844424
POPTR_008G090000v3	0.833709
POPTR_004G138200v3	0.990651
POPTR_006G094900v3	0.8831
POPTR_005G067000v3	0.799151
POPTR_006G035300v3	0.947021
POPTR_006G037300v3	0.865075
POPTR_018G023200v3	0.56142
POPTR_003G085200v3	0.630483
POPTR_001G217700v3	0.958547
POPTR_013G039100v3	0.781092
POPTR_006G020800v3	0.991892
POPTR_017G101300v3	0.996574
POPTR_004G182900v3	0.980279
POPTR_007G107300v3	0.988567
POPTR_015G131400v3	0.59162
POPTR_010G005500v3	0.675056
POPTR_016G049100v3	0.996226
POPTR_003G136100v3	0.992022
POPTR_001G130100v3	0.998062
POPTR_008G129300v3	0.963838
POPTR_006G000900v3	0.828382
POPTR_011G055500v3	0.982687
POPTR_012G065700v3	0.965332
POPTR_001G388400v3	0.972174
POPTR_010G244400v3	0.985354
POPTR_007G045700v3	0.707105
POPTR_005G075900v3	0.928393
POPTR_001G275500v3	0.930866
POPTR_012G047800v3	0.998885
POPTR_011G163700v3	0.998712
POPTR_003G069700v3	0.903328
POPTR_010G001200v3	0.996726
POPTR_014G146200v3	0.999303
POPTR_014G076100v3	0.660843
POPTR_016G114900v3	0.9375
POPTR_001G126100v3	0.988622
POPTR_007G065800v3	0.742488
POPTR_017G140000v3	0.995763
POPTR_001G018700v3	0.724856
POPTR_008G171700v3	0.953842
POPTR_006G076400v3	0.882696
POPTR_T003100v3	0.994589
POPTR_006G220700v3	0.762787
POPTR_016G067600v3	0.995354
POPTR_005G087600v3	0.92584
POPTR_013G039000v3	0.53854
POPTR_007G012000v3	0.995664
POPTR_006G245600v3	0.884459
POPTR_010G000600v3	0.950549
POPTR_009G089800v3	0.729697
POPTR_014G124900v3	0.898682
POPTR_001G395900v3	0.644425
POPTR_015G041200v3	0.777559
POPTR_019G033000v3	0.996211
POPTR_005G199100v3	0.506195
POPTR_001G240900v3	0.939007
POPTR_009G148600v3	0.524398
POPTR_015G023700v3	0.801633
POPTR_005G216300v3	0.793029
POPTR_008G012700v3	0.735933
POPTR_008G156200v3	0.998486
POPTR_016G001300v3	0.5398
POPTR_001G465800v3	0.980606
POPTR_001G376500v3	0.989637
POPTR_008G088300v3	0.996554
POPTR_011G108200v3	0.965533
POPTR_007G015700v3	0.530275
POPTR_001G470800v3	0.541685
POPTR_005G076900v3	0.938757
POPTR_017G009900v3	0.927461
POPTR_017G031800v3	0.720044
POPTR_005G201800v3	0.633359
POPTR_014G070900v3	0.910364
POPTR_003G131400v3	0.998889
POPTR_006G004000v3	0.971786
POPTR_014G027900v3	0.867074
POPTR_010G159300v3	0.536051
POPTR_002G135300v3	0.999474
POPTR_001G450200v3	0.969377
POPTR_017G081100v3	0.958323
POPTR_014G075900v3	0.665525
POPTR_002G013700v3	0.876276
POPTR_012G051300v3	0.685586
POPTR_010G195600v3	0.973501
POPTR_011G042300v3	0.901095
POPTR_018G035400v3	0.960395
POPTR_007G099800v3	0.832785
POPTR_001G297500v3	0.951794
POPTR_008G009500v3	0.688177
POPTR_003G151400v3	0.978949
POPTR_002G052900v3	0.798096
POPTR_006G095000v3	0.833738
POPTR_003G122400v3	0.568856
POPTR_003G077500v3	0.990446
POPTR_016G029100v3	0.928177
POPTR_001G454300v3	0.99133
POPTR_005G203300v3	0.982363
POPTR_001G055900v3	0.903142
POPTR_001G095200v3	0.984926
POPTR_011G043100v3	0.992637
POPTR_019G029600v3	0.985418
POPTR_006G053700v3	0.982327
POPTR_009G013600v3	0.991762
POPTR_008G006000v3	0.907417
POPTR_005G066600v3	0.96681
POPTR_003G116000v3	0.989823
POPTR_009G106200v3	0.854308
POPTR_014G101300v3	0.979458
POPTR_015G092800v3	0.952238
POPTR_016G132600v3	0.994755
POPTR_001G269700v3	0.845102
POPTR_015G007600v3	0.995605
POPTR_010G001100v3	0.973943
POPTR_004G137600v3	0.505396
POPTR_002G104100v3	0.567344
POPTR_008G220700v3	0.633512
POPTR_013G117200v3	0.982565
POPTR_011G108300v3	0.846291
POPTR_008G207500v3	0.981286
POPTR_002G201000v3	0.885849
POPTR_002G125200v3	0.978723
POPTR_010G040900v3	0.677122
POPTR_003G050900v3	0.991299
POPTR_010G162400v3	0.82918
POPTR_001G013500v3	0.918357
POPTR_002G244000v3	0.979158
POPTR_019G056500v3	0.939798
POPTR_004G093500v3	0.988144
POPTR_010G196000v3	0.557136
POPTR_012G099300v3	0.626835
POPTR_015G039000v3	0.910178
POPTR_007G092100v3	0.908933
POPTR_001G051700v3	0.998269
POPTR_014G075600v3	0.999524
POPTR_015G059100v3	0.996668
POPTR_005G086300v3	0.611567
POPTR_004G213500v3	0.605358
POPTR_006G063900v3	0.742429
POPTR_010G040800v3	0.695721
POPTR_002G254600v3	0.670717
POPTR_001G292300v3	0.927857
POPTR_011G151400v3	0.968589
POPTR_003G221200v3	0.705507
POPTR_005G036600v3	0.941465
POPTR_001G352700v3	0.872287
POPTR_003G175900v3	0.536025
POPTR_003G183300v3	0.835513
POPTR_002G021800v3	0.794193
POPTR_006G130600v3	0.668533
POPTR_009G099500v3	0.981284
POPTR_003G093200v3	0.89658
POPTR_006G117200v3	0.985909
POPTR_019G048800v3	0.54742
POPTR_001G021000v3	0.995766
POPTR_004G231000v3	0.77452
POPTR_018G085400v3	0.987234
POPTR_015G013700v3	0.691704
POPTR_004G151200v3	0.978088
POPTR_007G053500v3	0.994752
POPTR_017G094600v3	0.560487
POPTR_005G090300v3	0.879586
POPTR_014G006100v3	0.962194
POPTR_T012300v3	0.974199
POPTR_015G135200v3	0.89731
POPTR_013G083400v3	0.967376
POPTR_001G342600v3	0.977336
POPTR_013G059600v3	0.999415
POPTR_012G065900v3	0.968971
POPTR_006G174900v3	0.564457
POPTR_001G392200v3	0.942501
POPTR_002G180300v3	0.999057
POPTR_002G120700v3	0.847283
POPTR_006G152800v3	0.966766
POPTR_004G010400v3	0.997134
POPTR_012G093800v3	0.948366
POPTR_008G090600v3	0.968746
POPTR_007G046900v3	0.990755
POPTR_006G152000v3	0.831022
POPTR_005G088700v3	0.934505
POPTR_005G089800v3	0.947674
POPTR_007G046700v3	0.999318
POPTR_005G251800v3	0.818899
POPTR_017G115500v3	0.951347
POPTR_014G112100v3	0.991216
POPTR_006G218500v3	0.950394
POPTR_003G107600v3	0.734918
POPTR_004G135500v3	0.899588
POPTR_011G010500v3	0.875161
POPTR_001G200000v3	0.717179
POPTR_009G052400v3	0.673209
POPTR_001G185700v3	0.770072
POPTR_003G095500v3	0.936927
POPTR_001G467600v3	0.976112
POPTR_011G015900v3	0.599216
POPTR_005G079900v3	0.578038
POPTR_010G102100v3	0.996236
POPTR_006G131400v3	0.833901
POPTR_010G115500v3	0.997037
POPTR_018G087700v3	0.998453
POPTR_001G366900v3	0.981495
POPTR_006G264300v3	0.97592
POPTR_009G006600v3	0.658739
POPTR_019G118300v3	0.983389
POPTR_012G088300v3	0.993728
POPTR_002G011300v3	0.886477
POPTR_004G048300v3	0.977299
POPTR_010G237800v3	0.998555
POPTR_010G153000v3	0.672582
POPTR_014G020100v3	0.996822
POPTR_001G206900v3	0.977435
POPTR_004G121100v3	0.682586
POPTR_010G158900v3	0.627897
POPTR_013G022600v3	0.986698
POPTR_016G015400v3	0.771183
POPTR_002G031300v3	0.814144
POPTR_005G097600v3	0.96019
POPTR_002G020500v3	0.606179
POPTR_002G052200v3	0.938342
POPTR_001G461400v3	0.717938
POPTR_007G138800v3	0.916695
POPTR_015G062900v3	0.965923
POPTR_001G214500v3	0.82857
POPTR_001G008500v3	0.986247
POPTR_010G163200v3	0.785688
POPTR_007G053900v3	0.932346
POPTR_001G280400v3	0.892674
POPTR_007G031000v3	0.995468
POPTR_003G126800v3	0.982135
POPTR_001G209400v3	0.526618
POPTR_009G162900v3	0.996272
POPTR_016G111400v3	0.942107
POPTR_006G079600v3	0.674988
POPTR_009G045000v3	0.850071
POPTR_014G133500v3	0.99451
POPTR_004G205000v3	0.997434
POPTR_010G065500v3	0.864209
POPTR_002G011700v3	0.736277
POPTR_007G100000v3	0.930488
POPTR_001G305500v3	0.956053
POPTR_005G120800v3	0.980537
POPTR_005G099200v3	0.912001
POPTR_010G229000v3	0.975483
POPTR_009G077800v3	0.99476
POPTR_001G037700v3	0.855749
POPTR_001G171200v3	0.999197
POPTR_008G158400v3	0.965938
POPTR_008G196600v3	0.898138
POPTR_002G249200v3	0.94381
POPTR_008G124300v3	0.942588
POPTR_001G104000v3	0.997514
POPTR_011G140000v3	0.728637
POPTR_009G041000v3	0.880094
POPTR_006G062600v3	0.988673
POPTR_005G090000v3	0.992239
POPTR_003G125400v3	0.917348
POPTR_008G126600v3	0.840467
POPTR_002G154600v3	0.955676
POPTR_005G075600v3	0.923236
POPTR_016G139500v3	0.826882
POPTR_002G083900v3	0.703398
POPTR_005G161100v3	0.973286
POPTR_013G013800v3	0.997661
POPTR_016G121900v3	0.997772
POPTR_013G042800v3	0.954639
POPTR_010G033500v3	0.90109
POPTR_010G098000v3	0.515165
POPTR_010G081600v3	0.998906
POPTR_011G002400v3	0.989272
POPTR_002G190500v3	0.96332
POPTR_019G078000v3	0.973569
POPTR_014G041700v3	0.635265
POPTR_005G260000v3	0.994182
POPTR_011G025700v3	0.527297
POPTR_004G059300v3	0.94736
POPTR_008G128600v3	0.996043
POPTR_004G129900v3	0.996661
POPTR_001G232600v3	0.763437
POPTR_001G245300v3	0.905369
POPTR_003G101200v3	0.998623
POPTR_018G017600v3	0.967774
POPTR_002G087300v3	0.738414
POPTR_019G101900v3	0.904479
POPTR_003G167700v3	0.588735
POPTR_003G127500v3	0.855449
POPTR_002G027600v3	0.918493
POPTR_001G232800v3	0.878741
POPTR_004G203100v3	0.838626
POPTR_005G218100v3	0.979795
POPTR_004G119000v3	0.946976
POPTR_007G102400v3	0.988351
POPTR_016G045500v3	0.778972
POPTR_009G103200v3	0.899606
POPTR_014G008800v3	0.938741
POPTR_008G132600v3	0.56298
POPTR_009G061700v3	0.965772
POPTR_003G058600v3	0.508951
POPTR_004G088100v3	0.790829
POPTR_014G034700v3	0.876296
POPTR_007G001000v3	0.720138
POPTR_010G089200v3	0.64698
POPTR_011G139100v3	0.93118
POPTR_008G204400v3	0.690745
Novel00919	0.659251
POPTR_010G165800v3	0.99719
POPTR_012G097900v3	0.564546
POPTR_009G143000v3	0.865689
POPTR_002G025200v3	0.706807
POPTR_005G146700v3	0.897975
POPTR_002G085300v3	0.519305
POPTR_002G124800v3	0.513716
POPTR_012G098500v3	0.730789
POPTR_003G205900v3	0.983979
POPTR_012G097400v3	0.508078
POPTR_010G054500v3	0.95615
POPTR_011G001800v3	0.863792
POPTR_008G023900v3	0.995681
POPTR_009G013800v3	0.966536
POPTR_007G133800v3	0.963
POPTR_009G143300v3	0.783656
POPTR_014G128400v3	0.955087
POPTR_002G181300v3	0.789264
POPTR_002G165400v3	0.866241
POPTR_008G037700v3	0.738339
POPTR_013G017400v3	0.776101
POPTR_001G395600v3	0.631276
POPTR_002G004000v3	0.683396
POPTR_001G271900v3	0.887239
POPTR_015G112600v3	0.767619
POPTR_018G063200v3	0.873109
POPTR_001G070100v3	0.754514
POPTR_012G101400v3	0.982547
POPTR_010G206100v3	0.994359
POPTR_014G128500v3	0.880345
POPTR_012G092400v3	0.805115
POPTR_014G079700v3	0.766077
POPTR_004G215400v3	0.759716
POPTR_017G081300v3	0.572834
POPTR_016G133300v3	0.948371
POPTR_010G097200v3	0.847074
POPTR_016G024600v3	0.989972
POPTR_004G181700v3	0.683395
POPTR_016G110000v3	0.690519
POPTR_015G062800v3	0.772641
POPTR_018G029900v3	0.96772
POPTR_010G179300v3	0.526033
POPTR_001G449000v3	0.981226
POPTR_014G125100v3	0.524576
POPTR_002G014100v3	0.977986
POPTR_001G388100v3	0.944044
POPTR_009G062100v3	0.950062
POPTR_014G041200v3	0.869387
POPTR_003G178700v3	0.988012
POPTR_001G454900v3	0.817503
POPTR_001G290800v3	0.938035
POPTR_010G121700v3	0.569732
POPTR_004G230300v3	0.986188
POPTR_008G100300v3	0.997433
POPTR_008G213900v3	0.928109
POPTR_006G092600v3	0.963875
POPTR_018G141000v3	0.939869
POPTR_015G029000v3	0.843607
POPTR_005G173500v3	0.957104
POPTR_005G033800v3	0.885752
POPTR_001G402600v3	0.640025
POPTR_001G388800v3	0.82841
POPTR_017G083700v3	0.799755
POPTR_007G097700v3	0.953695
POPTR_003G070400v3	0.961381
POPTR_004G001000v3	0.761419
POPTR_005G193300v3	0.742557
POPTR_012G034000v3	0.888984
POPTR_010G150900v3	0.901251
POPTR_009G087700v3	0.994038
POPTR_010G047900v3	0.602834
POPTR_017G091100v3	0.860614
POPTR_006G138500v3	0.920913
POPTR_011G103200v3	0.893608
POPTR_007G136600v3	0.772861
POPTR_006G166400v3	0.978099
POPTR_003G099800v3	0.952399
POPTR_013G021700v3	0.72935
POPTR_002G112700v3	0.969703
POPTR_001G163600v3	0.73234
POPTR_018G146300v3	0.991259
POPTR_016G065700v3	0.711932
POPTR_002G167900v3	0.995889
POPTR_012G097800v3	0.978861
POPTR_014G164400v3	0.984231
POPTR_011G044500v3	0.61795
POPTR_016G117600v3	0.994969
POPTR_017G149100v3	0.960038
POPTR_013G004400v3	0.988711
POPTR_013G000900v3	0.813383
POPTR_018G022800v3	0.985655
POPTR_010G093400v3	0.902623
POPTR_001G430300v3	0.999345
POPTR_010G040400v3	0.774074
POPTR_010G091100v3	0.994278
POPTR_005G043400v3	0.744666
POPTR_005G210800v3	0.965022
POPTR_001G333300v3	0.942351
POPTR_013G017700v3	0.668519
POPTR_008G020900v3	0.660803
POPTR_001G421200v3	0.911116
POPTR_014G085800v3	0.75714
POPTR_018G033000v3	0.947754
POPTR_007G005900v3	0.760793
POPTR_004G224600v3	0.974203
POPTR_T156000v3	0.961788
POPTR_008G162800v3	0.708282
POPTR_018G031100v3	0.974073
POPTR_015G017300v3	0.628956
POPTR_019G037400v3	0.646783
POPTR_001G107200v3	0.997507
POPTR_002G245300v3	0.648783
POPTR_001G292600v3	0.753405
POPTR_009G031800v3	0.982744
POPTR_015G028200v3	0.971121
POPTR_001G157200v3	0.721117
POPTR_002G210000v3	0.974727
POPTR_016G139600v3	0.999237
POPTR_003G210900v3	0.774331
POPTR_002G124400v3	0.999504
POPTR_019G087700v3	0.855043
POPTR_011G051300v3	0.932835
POPTR_009G026800v3	0.989801
POPTR_012G075900v3	0.717809
POPTR_017G122400v3	0.907466
POPTR_003G061300v3	0.998378
POPTR_019G031800v3	0.986993
POPTR_006G073800v3	0.786636
POPTR_003G115900v3	0.887801
POPTR_001G275200v3	0.846973
POPTR_009G026000v3	0.740693
POPTR_009G009200v3	0.594958
POPTR_004G154000v3	0.798182
POPTR_004G049400v3	0.934198
POPTR_009G091800v3	0.970283
POPTR_002G198300v3	0.569953
POPTR_007G122100v3	0.99336
POPTR_003G006300v3	0.914088
POPTR_001G309000v3	0.965652
POPTR_001G115100v3	0.951217
POPTR_014G177500v3	0.990765
POPTR_008G040700v3	0.97614
POPTR_013G147800v3	0.846142
POPTR_001G323400v3	0.822754
POPTR_015G044500v3	0.959067
POPTR_015G101100v3	0.851533
POPTR_005G202300v3	0.997106
POPTR_005G249900v3	0.991456
Novel00149	0.989865
POPTR_017G092400v3	0.812161
POPTR_010G164700v3	0.893661
POPTR_003G160600v3	0.978957
POPTR_007G051800v3	0.983337
POPTR_005G161800v3	0.855749
POPTR_008G188600v3	0.588381
POPTR_014G084200v3	0.942646
POPTR_005G147700v3	0.978897
POPTR_007G058700v3	0.976073
POPTR_008G074100v3	0.506113
POPTR_006G249200v3	0.933468
POPTR_015G105000v3	0.728333
POPTR_001G048500v3	0.779801
POPTR_001G398700v3	0.761819
POPTR_001G019100v3	0.913681
POPTR_005G116200v3	0.985102
POPTR_014G145700v3	0.521307
POPTR_002G182000v3	0.772109
POPTR_004G078700v3	0.733907
POPTR_007G020400v3	0.629417
POPTR_017G059500v3	0.917402
POPTR_005G038000v3	0.989595
POPTR_014G161300v3	0.996958
POPTR_T043900v3	0.928361
POPTR_006G002100v3	0.942995
POPTR_005G011100v3	0.884433
POPTR_009G058600v3	0.815659
POPTR_T061900v3	0.898424
POPTR_018G032200v3	0.683179
POPTR_002G174700v3	0.985118
POPTR_001G146100v3	0.817412
POPTR_017G139300v3	0.89876
POPTR_008G102600v3	0.511487
POPTR_001G050400v3	0.862637
POPTR_010G153200v3	0.97261
POPTR_007G009200v3	0.977868
POPTR_004G067000v3	0.946755
POPTR_013G092000v3	0.619554
POPTR_012G128100v3	0.784652
POPTR_003G079400v3	0.992698
POPTR_016G054200v3	0.928462
POPTR_016G079800v3	0.98198
POPTR_016G048700v3	0.992175
POPTR_008G120900v3	0.741998
POPTR_016G080400v3	0.904891
POPTR_006G114900v3	0.938108
POPTR_006G071500v3	0.938089
POPTR_006G131700v3	0.891031
POPTR_002G197800v3	0.950222
POPTR_015G105200v3	0.873278
POPTR_002G159400v3	0.87405
POPTR_013G025300v3	0.808
POPTR_002G240200v3	0.979124
POPTR_004G062100v3	0.976075
POPTR_014G190600v3	0.944449
POPTR_001G029900v3	0.943388
POPTR_001G094700v3	0.950884
POPTR_010G081700v3	0.776296
POPTR_010G214700v3	0.912727
POPTR_003G204500v3	0.998275
POPTR_002G182300v3	0.859598
POPTR_005G238200v3	0.594902
POPTR_018G092500v3	0.858228
POPTR_002G081500v3	0.74965
POPTR_005G094800v3	0.940917
POPTR_001G121700v3	0.796057
POPTR_T165600v3	0.959324
POPTR_016G043700v3	0.855514
POPTR_014G058300v3	0.754141
POPTR_009G042200v3	0.972622
POPTR_014G094900v3	0.688851
POPTR_001G109400v3	0.757462
POPTR_018G086400v3	0.574668
POPTR_003G087700v3	0.530891
POPTR_008G024800v3	0.607403
POPTR_002G260600v3	0.984922
POPTR_015G118500v3	0.954977
POPTR_013G098900v3	0.714834
POPTR_019G125300v3	0.925337
POPTR_003G063500v3	0.992135
POPTR_005G208400v3	0.663274
POPTR_004G140200v3	0.905835
POPTR_016G061500v3	0.549925
POPTR_009G039500v3	0.960604
POPTR_004G016000v3	0.925981
POPTR_001G302600v3	0.69811
POPTR_009G005400v3	0.965307
POPTR_012G094200v3	0.910936
POPTR_004G112200v3	0.850052
POPTR_008G152600v3	0.915846
POPTR_015G067200v3	0.62027
POPTR_003G216400v3	0.777584
POPTR_001G246900v3	0.57352
POPTR_010G195100v3	0.607051
POPTR_001G082300v3	0.983303
POPTR_002G073800v3	0.920638
POPTR_014G140900v3	0.983977
POPTR_009G148100v3	0.677148
POPTR_010G124800v3	0.906455
POPTR_003G000400v3	0.932436
POPTR_006G254400v3	0.622752
POPTR_002G023900v3	0.575544
POPTR_002G237700v3	0.991972
POPTR_014G019900v3	0.584071
POPTR_019G024100v3	0.580947
POPTR_004G080100v3	0.984018
POPTR_007G010300v3	0.676904
POPTR_010G058700v3	0.994258
POPTR_001G021200v3	0.799427
POPTR_003G126500v3	0.992235
POPTR_015G127100v3	0.985484
POPTR_010G022000v3	0.763058
POPTR_008G081700v3	0.966732
POPTR_005G135900v3	0.976245
POPTR_008G062200v3	0.949362
POPTR_009G055600v3	0.84461
POPTR_017G028100v3	0.917619
POPTR_005G257000v3	0.861634
POPTR_015G098900v3	0.739265
POPTR_001G238300v3	0.9835
POPTR_002G100000v3	0.987841
POPTR_004G216000v3	0.935823
POPTR_007G089000v3	0.669898
POPTR_004G232900v3	0.895089
POPTR_005G228500v3	0.999546
POPTR_006G216400v3	0.954089
POPTR_005G180500v3	0.976509
POPTR_002G249500v3	0.954302
POPTR_015G024200v3	0.617844
POPTR_012G059100v3	0.579382
POPTR_018G139600v3	0.963392
POPTR_002G186900v3	0.74617
POPTR_002G127300v3	0.674178
POPTR_006G123900v3	0.634929
POPTR_002G013100v3	0.572496
POPTR_003G099700v3	0.98564
POPTR_004G173500v3	0.951803
POPTR_001G051000v3	0.982443
POPTR_011G106300v3	0.846465
POPTR_010G224800v3	0.599964
POPTR_015G072500v3	0.919744
POPTR_012G049200v3	0.822079
POPTR_003G136600v3	0.969232
POPTR_008G128000v3	0.995208
POPTR_008G061000v3	0.998269
POPTR_014G115200v3	0.696545
POPTR_001G190300v3	0.937973
POPTR_007G131700v3	0.701402
POPTR_010G033800v3	0.920917
POPTR_019G082000v3	0.784665
POPTR_014G057700v3	0.627148
POPTR_012G009800v3	0.942908
POPTR_T030000v3	0.942807
POPTR_001G073600v3	0.890475
POPTR_017G086300v3	0.850331
POPTR_008G069800v3	0.964571
POPTR_005G140100v3	0.95771
POPTR_016G120000v3	0.709939
POPTR_002G071800v3	0.973246
POPTR_008G110500v3	0.579354
POPTR_009G168200v3	0.663204
POPTR_016G138000v3	0.693121
POPTR_004G168500v3	0.67084
POPTR_004G188700v3	0.740905
POPTR_009G059200v3	0.848442
POPTR_002G168500v3	0.899941
POPTR_017G028200v3	0.896503
POPTR_010G162800v3	0.996792
POPTR_004G095500v3	0.613955
POPTR_015G023800v3	0.937735
POPTR_006G217000v3	0.583822
POPTR_014G147300v3	0.98416
POPTR_T016000v3	0.632432
POPTR_010G035400v3	0.988178
POPTR_005G045200v3	0.616654
POPTR_006G078200v3	0.889932
POPTR_009G148800v3	0.73371
POPTR_005G117600v3	0.806498
POPTR_006G219400v3	0.929813
POPTR_009G087400v3	0.981505
POPTR_008G178700v3	0.955022
POPTR_005G192800v3	0.985513
POPTR_008G180600v3	0.770245
POPTR_012G005500v3	0.766891
POPTR_009G133300v3	0.998032
POPTR_017G071100v3	0.727066
POPTR_001G086700v3	0.997587
POPTR_009G046900v3	0.919234
POPTR_016G056000v3	0.732686
POPTR_008G113700v3	0.935134
POPTR_011G101800v3	0.924687
POPTR_012G021300v3	0.883589
POPTR_001G248400v3	0.80074
POPTR_005G051600v3	0.62079
POPTR_015G028300v3	0.979039
POPTR_005G224600v3	0.988916
POPTR_016G142900v3	0.635366
POPTR_006G204900v3	0.841028
POPTR_016G010800v3	0.952545
POPTR_002G204400v3	0.992129
POPTR_002G237200v3	0.962638
POPTR_005G229100v3	0.873847
POPTR_014G047400v3	0.938509
POPTR_002G098600v3	0.799624
POPTR_003G039100v3	0.965856
POPTR_005G247100v3	0.915848
POPTR_008G039200v3	0.86883
POPTR_014G015000v3	0.572459
POPTR_013G025700v3	0.783534
POPTR_004G120100v3	0.96105
Novel00710	0.859495
POPTR_016G126600v3	0.509215
POPTR_010G189300v3	0.521385
POPTR_007G104800v3	0.799605
POPTR_001G285100v3	0.838203
POPTR_006G032900v3	0.989896
POPTR_005G175900v3	0.956627
POPTR_002G239000v3	0.972722
POPTR_016G041900v3	0.889631
POPTR_001G356500v3	0.60494
POPTR_004G201700v3	0.644895
POPTR_018G103600v3	0.998569
POPTR_008G095000v3	0.81423
POPTR_001G252100v3	0.85663
POPTR_001G322300v3	0.972749
POPTR_003G180400v3	0.963485
POPTR_003G163600v3	0.717008
POPTR_018G149900v3	0.990438
POPTR_014G089100v3	0.609654
POPTR_012G126000v3	0.818703
POPTR_007G112600v3	0.9071
POPTR_002G148400v3	0.69866
POPTR_017G029900v3	0.639338
POPTR_001G435700v3	0.845921
POPTR_017G094100v3	0.971366
POPTR_015G099800v3	0.99511
POPTR_002G143100v3	0.983352
POPTR_010G130700v3	0.882333
POPTR_004G223900v3	0.779991
POPTR_001G362000v3	0.876
POPTR_011G114800v3	0.822217
POPTR_019G072700v3	0.891572
POPTR_T170700v3	0.963837
POPTR_001G338200v3	0.588247
POPTR_017G128900v3	0.502701
POPTR_001G046800v3	0.635008
POPTR_008G168300v3	0.92384
POPTR_012G128200v3	0.951666
POPTR_008G112700v3	0.534597
POPTR_011G070300v3	0.613023
POPTR_017G029700v3	0.759716
POPTR_005G156100v3	0.945436
POPTR_007G072900v3	0.967411
POPTR_002G097400v3	0.550857
POPTR_001G184000v3	0.811038
POPTR_001G247200v3	0.976845
POPTR_012G088000v3	0.779653
POPTR_011G086700v3	0.939267
POPTR_009G070200v3	0.980929
POPTR_002G082300v3	0.907446
POPTR_003G072500v3	0.975022
POPTR_002G032200v3	0.963317
POPTR_009G163800v3	0.998324
POPTR_010G180700v3	0.996852
POPTR_010G005000v3	0.868508
POPTR_008G145000v3	0.668465
POPTR_009G008200v3	0.973655
POPTR_005G235000v3	0.969282
POPTR_017G050300v3	0.951344
POPTR_001G020300v3	0.726312
POPTR_005G255000v3	0.759682
POPTR_001G004300v3	0.592184
POPTR_009G109800v3	0.997677
POPTR_010G144900v3	0.567693
POPTR_014G029300v3	0.998019
POPTR_010G185600v3	0.540844
POPTR_015G057700v3	0.68941
POPTR_013G029800v3	0.566507
POPTR_019G092500v3	0.994298
POPTR_005G044300v3	0.961992
POPTR_005G228200v3	0.852946
POPTR_004G061100v3	0.851207
POPTR_010G113000v3	0.523723
POPTR_006G204400v3	0.776097
POPTR_014G034800v3	0.777014
POPTR_010G067900v3	0.98289
POPTR_001G193500v3	0.99417
POPTR_014G113800v3	0.761079
POPTR_001G172700v3	0.997364
POPTR_007G050500v3	0.954165
POPTR_010G108000v3	0.894521
POPTR_001G011200v3	0.729867
POPTR_001G160400v3	0.554337
POPTR_010G252000v3	0.977435
POPTR_001G402800v3	0.907587
POPTR_006G150000v3	0.705255
POPTR_016G047800v3	0.963706
POPTR_006G258700v3	0.812933
Novel00128	0.763343
POPTR_011G154500v3	0.509332
POPTR_005G232900v3	0.998278
POPTR_001G101600v3	0.798316
POPTR_001G120400v3	0.992903
POPTR_003G111800v3	0.83547
POPTR_013G006500v3	0.9703
POPTR_019G038300v3	0.976271
POPTR_011G103600v3	0.628687
POPTR_012G069300v3	0.506366
POPTR_015G079900v3	0.602462
POPTR_011G094400v3	0.986823
POPTR_009G069400v3	0.781313
POPTR_004G190400v3	0.955093
POPTR_009G119800v3	0.746625
POPTR_006G045900v3	0.941599
POPTR_011G096300v3	0.725666
POPTR_005G025300v3	0.600675
POPTR_019G084900v3	0.936646
POPTR_007G009100v3	0.898559
POPTR_006G087400v3	0.666094
POPTR_001G291300v3	0.723429
POPTR_008G180900v3	0.967366
POPTR_013G110800v3	0.984881
POPTR_001G342200v3	0.965099
POPTR_011G121900v3	0.620815
POPTR_006G140000v3	0.644859
POPTR_005G101800v3	0.911777
POPTR_003G161200v3	0.974397
POPTR_010G252100v3	0.848351
POPTR_003G181000v3	0.945192
POPTR_003G187500v3	0.701234
POPTR_011G051500v3	0.541244
POPTR_001G459700v3	0.581052
POPTR_001G166000v3	0.772881
POPTR_015G063600v3	0.613683
POPTR_015G045900v3	0.743564
POPTR_014G109400v3	0.976822
POPTR_001G006700v3	0.900229
POPTR_015G033200v3	0.938472
POPTR_008G146500v3	0.799546
POPTR_018G103100v3	0.846013
POPTR_004G036800v3	0.970472
POPTR_013G056000v3	0.922097
POPTR_008G155700v3	0.785287
POPTR_002G135200v3	0.967026
POPTR_010G140200v3	0.994959
POPTR_006G237500v3	0.837348
POPTR_001G358500v3	0.98021
POPTR_008G063000v3	0.670697
POPTR_008G187000v3	0.706118
POPTR_002G105800v3	0.895525
POPTR_018G129800v3	0.806153
POPTR_003G148100v3	0.983755
POPTR_012G057500v3	0.83469
POPTR_012G056900v3	0.731852
POPTR_013G011100v3	0.539971
POPTR_003G083500v3	0.938597
POPTR_001G004600v3	0.78096
POPTR_004G198200v3	0.947925
POPTR_T070000v3	0.96543
POPTR_003G130400v3	0.790552
POPTR_015G104000v3	0.67398
POPTR_012G094100v3	0.948314
POPTR_014G052300v3	0.896439
POPTR_005G249800v3	0.843801
POPTR_014G194400v3	0.629155
POPTR_003G076800v3	0.913846
POPTR_015G129700v3	0.924823
POPTR_003G112800v3	0.573951
POPTR_005G227000v3	0.830794
POPTR_011G121700v3	0.5288
POPTR_007G025700v3	0.559066
POPTR_012G130900v3	0.918753
POPTR_004G181100v3	0.933349
POPTR_001G430700v3	0.919422
POPTR_004G155100v3	0.767871
POPTR_004G173900v3	0.709279
POPTR_015G098600v3	0.909286
POPTR_005G253600v3	0.892075
POPTR_010G008200v3	0.832433
Novel01397	0.967428
POPTR_003G119700v3	0.985544
POPTR_003G099900v3	0.798531
POPTR_012G021700v3	0.911503
POPTR_006G131500v3	0.788663
POPTR_005G162800v3	0.870728
POPTR_019G099000v3	0.986525
POPTR_T064300v3	0.577564
POPTR_013G115000v3	0.836983
POPTR_013G060300v3	0.935421
POPTR_009G039200v3	0.532412
POPTR_008G035600v3	0.956861
POPTR_018G140900v3	0.770381
POPTR_012G078400v3	0.979927
POPTR_010G150300v3	0.706802
POPTR_016G073000v3	0.775753
POPTR_005G213400v3	0.981827
POPTR_015G094200v3	0.949552
POPTR_004G123900v3	0.956587
POPTR_010G239200v3	0.708813
POPTR_012G021000v3	0.824767
POPTR_008G071800v3	0.872527
POPTR_005G239500v3	0.743782
POPTR_006G249600v3	0.938959
POPTR_001G216500v3	0.547083
POPTR_002G135600v3	0.75912
POPTR_004G210800v3	0.858018
POPTR_001G291700v3	0.582927
POPTR_014G032900v3	0.977718
POPTR_002G248300v3	0.552866
POPTR_001G180100v3	0.68503
POPTR_009G014500v3	0.898853
POPTR_016G060000v3	0.844393
POPTR_015G089600v3	0.934521
POPTR_001G334100v3	0.816382
POPTR_015G039500v3	0.923345
POPTR_001G001000v3	0.662119
POPTR_012G100400v3	0.523804
POPTR_013G008500v3	0.836719
POPTR_009G070000v3	0.788922
POPTR_001G470900v3	0.886511
POPTR_010G222700v3	0.50326
POPTR_018G098500v3	0.96001
POPTR_001G238900v3	0.741047
POPTR_012G106000v3	0.90783
POPTR_002G132200v3	0.858593
POPTR_001G103600v3	0.885852
POPTR_004G123700v3	0.966179
POPTR_010G255200v3	0.933905
POPTR_001G387000v3	0.928473
POPTR_019G080900v3	0.690482
POPTR_012G047200v3	0.704722
POPTR_011G071800v3	0.551663
POPTR_015G109300v3	0.943229
POPTR_001G188800v3	0.934174
POPTR_004G049600v3	0.818012
POPTR_002G194000v3	0.881755
POPTR_018G133400v3	0.774869
POPTR_003G196300v3	0.502827
POPTR_003G008700v3	0.817437
POPTR_001G390200v3	0.976763
POPTR_007G072500v3	0.747263
POPTR_011G002800v3	0.634417
POPTR_010G210400v3	0.738667
POPTR_013G099900v3	0.906094
POPTR_003G128600v3	0.940823
POPTR_010G170000v3	0.757086
POPTR_008G157000v3	0.949832
POPTR_004G223000v3	0.992154
POPTR_002G108400v3	0.515753
POPTR_012G074800v3	0.716166
POPTR_004G022600v3	0.988559
POPTR_002G104600v3	0.982359
POPTR_010G043200v3	0.905174
POPTR_007G063300v3	0.623968
POPTR_017G112200v3	0.989921
POPTR_014G092400v3	0.691276
POPTR_011G096600v3	0.886326
POPTR_001G281800v3	0.52909
POPTR_014G044000v3	0.983306
POPTR_004G071900v3	0.945955
POPTR_019G055100v3	0.614619
POPTR_008G136100v3	0.809771
POPTR_008G103500v3	0.914408
POPTR_011G166100v3	0.951614
POPTR_018G051400v3	0.991009
POPTR_001G466000v3	0.671073
POPTR_009G081200v3	0.78892
POPTR_008G121100v3	0.969645
POPTR_012G082700v3	0.994604
POPTR_009G071800v3	0.554273
POPTR_008G053100v3	0.641541
POPTR_010G144100v3	0.538929
POPTR_002G006600v3	0.926472
POPTR_018G133000v3	0.70737
POPTR_001G387500v3	0.836983
POPTR_004G229900v3	0.563876
POPTR_005G175400v3	0.996976
POPTR_002G164700v3	0.819692
POPTR_004G198900v3	0.876075
POPTR_013G070100v3	0.512422
POPTR_004G066000v3	0.732282
POPTR_013G035800v3	0.97675
POPTR_005G214300v3	0.575385
POPTR_008G150100v3	0.960375
POPTR_007G109400v3	0.684813
POPTR_015G071300v3	0.973682
POPTR_009G020800v3	0.917347
POPTR_002G152200v3	0.950178
POPTR_003G183400v3	0.801738
POPTR_009G078100v3	0.696978
POPTR_T062200v3	0.698033
POPTR_006G221100v3	0.867405
POPTR_006G238900v3	0.688698
POPTR_002G151000v3	0.821787
POPTR_010G194200v3	0.517792
POPTR_002G103800v3	0.994397
POPTR_016G014900v3	0.98019
POPTR_011G090100v3	0.769734
POPTR_001G210900v3	0.529185
POPTR_013G158000v3	0.598385
POPTR_011G045900v3	0.56601
POPTR_007G118800v3	0.584169
POPTR_013G035100v3	0.995721
POPTR_014G144200v3	0.537507
POPTR_010G250200v3	0.695059
POPTR_012G142500v3	0.820283
POPTR_009G117800v3	0.965973
POPTR_007G079500v3	0.811396
POPTR_001G162900v3	0.592213
POPTR_002G034100v3	0.782012
POPTR_014G180300v3	0.956035
POPTR_010G065200v3	0.864528
POPTR_017G007700v3	0.975781
POPTR_009G010800v3	0.576285
POPTR_001G070800v3	0.909588
POPTR_017G150100v3	0.96988
POPTR_014G026100v3	0.557873
POPTR_006G144900v3	0.834659
POPTR_005G083300v3	0.845945
POPTR_014G056600v3	0.509908
POPTR_008G054000v3	0.568049
POPTR_015G000100v3	0.822293
POPTR_009G101800v3	0.717974
POPTR_008G205700v3	0.960097
POPTR_014G053000v3	0.970045
POPTR_003G026700v3	0.767395
POPTR_004G010500v3	0.609118
POPTR_006G265300v3	0.967803
POPTR_010G207100v3	0.897231
POPTR_008G062000v3	0.62217
POPTR_002G033900v3	0.796406
POPTR_018G070600v3	0.690181
POPTR_018G082300v3	0.932744
POPTR_012G051200v3	0.806517
POPTR_016G031600v3	0.982716
POPTR_T173600v3	0.932622
POPTR_006G066700v3	0.979016
POPTR_008G152800v3	0.987809
POPTR_005G198900v3	0.895184
POPTR_002G139500v3	0.879892
POPTR_003G141200v3	0.965321
POPTR_010G152100v3	0.919039
POPTR_016G048100v3	0.946152
POPTR_002G195200v3	0.87507
POPTR_001G216900v3	0.840591
POPTR_006G218600v3	0.620442
Novel01666	0.917973
POPTR_011G002200v3	0.746052
POPTR_010G173900v3	0.830204
POPTR_001G191100v3	0.827412
POPTR_001G387100v3	0.712449
POPTR_004G222100v3	0.592947
POPTR_012G134600v3	0.990502
POPTR_004G018000v3	0.929925
POPTR_002G031800v3	0.951647
POPTR_016G008000v3	0.984336
POPTR_009G133800v3	0.980004
POPTR_004G058400v3	0.934082
POPTR_002G046900v3	0.77785
POPTR_018G058000v3	0.752147
POPTR_006G248700v3	0.959152
POPTR_004G153800v3	0.623066
POPTR_001G113200v3	0.894296
POPTR_002G092100v3	0.639458
POPTR_015G088900v3	0.993384
POPTR_004G043900v3	0.620955
POPTR_014G116500v3	0.965835
POPTR_001G456800v3	0.922929
POPTR_014G071000v3	0.523078
POPTR_011G125500v3	0.684028
POPTR_001G459400v3	0.651318
POPTR_010G117900v3	0.961913
POPTR_006G165500v3	0.790127
POPTR_005G005900v3	0.712472
POPTR_001G001600v3	0.598493
POPTR_005G011400v3	0.761158
POPTR_006G216600v3	0.597715
POPTR_009G003300v3	0.924289
POPTR_017G057400v3	0.974923
POPTR_002G104800v3	0.567055
POPTR_006G257700v3	0.874849
POPTR_009G160400v3	0.959043
POPTR_005G158100v3	0.61131
POPTR_005G046300v3	0.878983
POPTR_013G013600v3	0.635237
POPTR_001G085000v3	0.991377
POPTR_015G074600v3	0.892369
POPTR_004G037200v3	0.936975
POPTR_010G171600v3	0.874667
POPTR_008G045900v3	0.727365
POPTR_017G044600v3	0.632194
POPTR_015G007200v3	0.934975
POPTR_013G086500v3	0.872904
POPTR_004G086600v3	0.853312
POPTR_006G077800v3	0.701943
POPTR_018G065900v3	0.58367
POPTR_001G394500v3	0.764735
POPTR_001G215200v3	0.91201
POPTR_009G090300v3	0.715252
POPTR_001G368100v3	0.538935
POPTR_005G135000v3	0.964068
POPTR_006G102400v3	0.938266
POPTR_T157600v3	0.77607
POPTR_010G132900v3	0.728836
POPTR_009G124600v3	0.97542
POPTR_004G078200v3	0.886094
POPTR_005G060700v3	0.528815
POPTR_010G174000v3	0.544015
POPTR_004G102500v3	0.873368
POPTR_015G020200v3	0.606577
POPTR_002G094000v3	0.527397
POPTR_018G075000v3	0.823433
POPTR_007G069600v3	0.612564
POPTR_001G310400v3	0.626084
POPTR_001G061000v3	0.69796
POPTR_007G123400v3	0.969739
POPTR_003G093100v3	0.981752
POPTR_010G134600v3	0.763021
POPTR_014G150800v3	0.976238
POPTR_005G229400v3	0.768146
POPTR_015G137900v3	0.583285
POPTR_001G323100v3	0.914994
POPTR_002G037900v3	0.890464
POPTR_001G453800v3	0.591793
POPTR_008G174500v3	0.879998
POPTR_017G117900v3	0.737864
POPTR_004G061500v3	0.687918
POPTR_018G022100v3	0.932128
POPTR_004G167200v3	0.784081
POPTR_005G190900v3	0.584039
POPTR_006G068700v3	0.530216
POPTR_008G067100v3	0.871851
POPTR_017G093600v3	0.657893
POPTR_002G020800v3	0.682555
POPTR_001G197200v3	0.985866
POPTR_004G226600v3	0.851965
POPTR_003G053100v3	0.941261
POPTR_010G081200v3	0.827437
POPTR_009G002400v3	0.984569
POPTR_004G086500v3	0.8689
POPTR_010G116600v3	0.854307
POPTR_004G033500v3	0.664382
POPTR_006G016300v3	0.951238
POPTR_017G054400v3	0.928317
POPTR_011G041500v3	0.950236
POPTR_017G007500v3	0.503135
POPTR_005G197200v3	0.888303
POPTR_017G016800v3	0.873635
POPTR_015G068100v3	0.595216
POPTR_003G111700v3	0.63645
POPTR_003G156300v3	0.524067
POPTR_001G350500v3	0.835431
POPTR_004G089300v3	0.960069
POPTR_013G146000v3	0.913391
POPTR_002G259900v3	0.500051
POPTR_017G141000v3	0.996649
POPTR_001G398900v3	0.976981
POPTR_002G061500v3	0.628625
POPTR_003G053500v3	0.939097
POPTR_010G142100v3	0.730335
POPTR_011G080500v3	0.954203
POPTR_008G020200v3	0.870424
POPTR_001G101100v3	0.526913
POPTR_014G025300v3	0.659463
POPTR_001G216800v3	0.83586
POPTR_008G140900v3	0.640895
POPTR_009G031200v3	0.976684
POPTR_004G157400v3	0.572902
POPTR_012G041700v3	0.788035
POPTR_008G097000v3	0.753451
POPTR_006G077900v3	0.80217
POPTR_001G399100v3	0.585293
POPTR_009G062200v3	0.829134
POPTR_013G112900v3	0.976318
POPTR_019G112100v3	0.89599
POPTR_017G037000v3	0.849887
POPTR_006G217100v3	0.954472
Novel01193	0.557702
POPTR_001G471500v3	0.86522
POPTR_006G221200v3	0.514265
POPTR_009G100700v3	0.962767
POPTR_013G108400v3	0.874632
POPTR_017G054300v3	0.985625
POPTR_005G137600v3	0.711992
POPTR_010G083500v3	0.909148
POPTR_012G093500v3	0.515875
POPTR_004G040600v3	0.992377
POPTR_006G154400v3	0.841507
POPTR_002G217000v3	0.804425
POPTR_014G129600v3	0.992324
POPTR_002G243800v3	0.725545
POPTR_007G120000v3	0.579024
POPTR_005G011200v3	0.711937
POPTR_010G219700v3	0.993096
POPTR_004G223600v3	0.971404
POPTR_016G013100v3	0.978333
POPTR_017G026400v3	0.958854
POPTR_010G138600v3	0.933998
POPTR_001G113300v3	0.933967
POPTR_018G083700v3	0.558238
POPTR_010G192000v3	0.987438
POPTR_018G093800v3	0.885754
Novel00682	0.663424
POPTR_002G030000v3	0.620132
POPTR_001G133600v3	0.552288
POPTR_006G117300v3	0.934825
POPTR_006G281200v3	0.616743
POPTR_015G079600v3	0.886632
POPTR_002G095600v3	0.940083
POPTR_010G013500v3	0.957023
POPTR_009G066500v3	0.680777
POPTR_016G077000v3	0.808375
POPTR_016G060600v3	0.647515
POPTR_013G127300v3	0.596391
POPTR_010G199500v3	0.857098
POPTR_008G079300v3	0.917672
POPTR_004G171300v3	0.949297
POPTR_010G028000v3	0.832977
POPTR_010G076600v3	0.789707
POPTR_005G210200v3	0.5743
POPTR_013G117400v3	0.887214
POPTR_017G109600v3	0.656109
POPTR_003G114800v3	0.735469
POPTR_008G042500v3	0.539279
POPTR_004G066200v3	0.605232
POPTR_015G073900v3	0.966534
POPTR_006G026900v3	0.784272
POPTR_002G093900v3	0.726379
POPTR_017G085100v3	0.7291
POPTR_006G008800v3	0.907804
POPTR_002G201300v3	0.603977
POPTR_007G060900v3	0.891201
POPTR_015G048000v3	0.699402
POPTR_006G215800v3	0.926613
POPTR_009G113300v3	0.827995
POPTR_014G082400v3	0.686594
POPTR_008G143600v3	0.679694
POPTR_018G075200v3	0.600482
POPTR_018G101700v3	0.954892
POPTR_001G042900v3	0.880034
POPTR_003G157500v3	0.693499
POPTR_018G002800v3	0.980972
POPTR_001G241500v3	0.602671
POPTR_010G129100v3	0.717827
POPTR_007G030900v3	0.820527
POPTR_016G040300v3	0.557293
POPTR_019G078400v3	0.822191
POPTR_002G191300v3	0.761284
POPTR_011G010800v3	0.745985
POPTR_013G136000v3	0.597839
POPTR_018G087600v3	0.782488
POPTR_002G095900v3	0.857594
POPTR_011G106100v3	0.953675
POPTR_005G229200v3	0.60396
POPTR_002G133000v3	0.80104
POPTR_018G112300v3	0.632416
POPTR_014G140700v3	0.947655
POPTR_007G036100v3	0.865748
POPTR_003G205200v3	0.979422
POPTR_006G146800v3	0.501022
POPTR_001G221000v3	0.809233
POPTR_003G050100v3	0.533431
POPTR_004G099200v3	0.611096
POPTR_015G132300v3	0.598446
POPTR_006G044600v3	0.542289
POPTR_009G165400v3	0.857198
POPTR_012G139400v3	0.549024
POPTR_006G184700v3	0.946444
POPTR_010G123100v3	0.809035
POPTR_009G049400v3	0.92858
POPTR_008G020700v3	0.82433
POPTR_006G090000v3	0.531439
POPTR_005G017100v3	0.53811
POPTR_003G152100v3	0.669135
POPTR_018G033300v3	0.770587
POPTR_016G082100v3	0.514321
POPTR_017G129000v3	0.704866
POPTR_014G009700v3	0.857626
POPTR_001G204700v3	0.965546
POPTR_007G126800v3	0.946138
POPTR_010G195500v3	0.600447
POPTR_001G172800v3	0.865619
POPTR_003G043900v3	0.92453
POPTR_001G384600v3	0.992417
POPTR_014G109800v3	0.943254
POPTR_013G007300v3	0.973486
POPTR_008G027400v3	0.745341
POPTR_015G122400v3	0.845043
POPTR_012G082100v3	0.977816
POPTR_012G067000v3	0.799665
POPTR_005G206300v3	0.707531
POPTR_003G120900v3	0.611419
POPTR_008G063600v3	0.737768
POPTR_016G077200v3	0.534065
POPTR_013G047500v3	0.564532
POPTR_019G051400v3	0.671055
POPTR_006G064000v3	0.954031
POPTR_011G148800v3	0.725392
POPTR_004G036900v3	0.707179
POPTR_018G014000v3	0.779774
POPTR_011G105700v3	0.560753
POPTR_016G062700v3	0.821672
POPTR_007G133600v3	0.723732
POPTR_010G056100v3	0.919824
POPTR_001G349000v3	0.664628
POPTR_001G003900v3	0.969856
POPTR_014G127600v3	0.846731
POPTR_003G181200v3	0.754777
POPTR_016G003900v3	0.62935
POPTR_013G067700v3	0.648495
POPTR_013G078700v3	0.977874
POPTR_006G242100v3	0.732562
POPTR_001G464400v3	0.817985
POPTR_005G127000v3	0.959288
POPTR_010G241200v3	0.557357
POPTR_008G043800v3	0.964727
POPTR_001G471300v3	0.703574
POPTR_002G248200v3	0.739138
POPTR_004G074100v3	0.855166
POPTR_017G129700v3	0.987481
POPTR_019G050100v3	0.953056
POPTR_002G002700v3	0.882196
POPTR_001G200300v3	0.844919
POPTR_006G190300v3	0.819494
POPTR_009G058500v3	0.576766
POPTR_002G009300v3	0.513992
POPTR_008G179500v3	0.6535
POPTR_008G177000v3	0.929272
POPTR_002G045800v3	0.718637
POPTR_016G139000v3	0.619889
POPTR_004G135300v3	0.555347
POPTR_017G057700v3	0.984147
POPTR_002G176200v3	0.924668
POPTR_018G102400v3	0.574916
POPTR_009G069700v3	0.877387
POPTR_012G084400v3	0.540419
POPTR_004G207700v3	0.72267
POPTR_008G084400v3	0.842081
POPTR_010G181700v3	0.969119
POPTR_003G069900v3	0.618819
POPTR_013G123800v3	0.512315
POPTR_011G105500v3	0.765741
POPTR_003G190100v3	0.646246
POPTR_002G149400v3	0.670521
POPTR_008G119500v3	0.877076
POPTR_009G027000v3	0.575882
POPTR_003G019300v3	0.959024
POPTR_003G010200v3	0.901193
POPTR_006G179000v3	0.516478
POPTR_013G074100v3	0.592343
POPTR_013G009900v3	0.738924
POPTR_008G215100v3	0.548097
POPTR_013G149500v3	0.810744
POPTR_006G249400v3	0.639579
POPTR_014G060900v3	0.688288
POPTR_016G143100v3	0.830063
POPTR_001G391400v3	0.704923
POPTR_005G175600v3	0.792051
POPTR_005G054900v3	0.525735
POPTR_006G246500v3	0.784143
POPTR_002G227700v3	0.943363
POPTR_017G015700v3	0.631673
POPTR_012G023200v3	0.974416
POPTR_019G103000v3	0.772622
POPTR_009G115600v3	0.821087
POPTR_018G106900v3	0.699732
POPTR_006G114600v3	0.538506
POPTR_012G137800v3	0.783952
POPTR_001G300100v3	0.646518
POPTR_009G130400v3	0.912113
POPTR_003G178400v3	0.92731
POPTR_005G235800v3	0.838506
POPTR_008G150000v3	0.751369
POPTR_013G072300v3	0.613149
POPTR_001G329900v3	0.843181
POPTR_001G335100v3	0.500682
POPTR_010G001300v3	0.792162
POPTR_002G188700v3	0.750738
POPTR_006G108100v3	0.52995
POPTR_T017700v3	0.636787
POPTR_008G072500v3	0.874979
POPTR_014G167000v3	0.908378
POPTR_013G049800v3	0.504765
POPTR_008G170600v3	0.877908
POPTR_006G186500v3	0.603036
POPTR_009G143200v3	0.692158
POPTR_001G230500v3	0.681263
POPTR_001G370200v3	0.90069
POPTR_018G149100v3	0.591355
POPTR_001G470700v3	0.987108
POPTR_002G263600v3	0.735632
POPTR_005G240700v3	0.752544
POPTR_008G068100v3	0.873401
POPTR_009G115000v3	0.704193
POPTR_011G088400v3	0.508691
POPTR_012G131800v3	0.669749
POPTR_008G206000v3	0.567322
POPTR_007G031800v3	0.928347
POPTR_002G023700v3	0.875178
POPTR_001G297900v3	0.903433
POPTR_014G070600v3	0.660677
POPTR_005G245300v3	0.855343
POPTR_006G273300v3	0.877204
POPTR_004G186900v3	0.523514
POPTR_012G018100v3	0.976219
POPTR_017G146200v3	0.580127
POPTR_001G205400v3	0.727451
POPTR_003G155000v3	0.798937
POPTR_006G193500v3	0.77868
POPTR_010G241500v3	0.792353
POPTR_015G007300v3	0.724231
POPTR_T135900v3	0.923598
POPTR_001G005100v3	0.623195
POPTR_013G062600v3	0.791919
POPTR_004G169300v3	0.539127
POPTR_006G149100v3	0.676133
POPTR_002G025000v3	0.985596
POPTR_008G119900v3	0.935638
POPTR_009G131500v3	0.516017
POPTR_011G081500v3	0.629025
POPTR_002G213500v3	0.844378
POPTR_014G067400v3	0.716677
POPTR_001G139800v3	0.79315
POPTR_001G000700v3	0.619717
POPTR_017G001900v3	0.948848
POPTR_018G017100v3	0.556943
POPTR_005G221600v3	0.997061
POPTR_010G182200v3	0.814328
POPTR_007G025400v3	0.884385
POPTR_009G093500v3	0.785644
POPTR_005G126700v3	0.911802
POPTR_001G403300v3	0.889455
POPTR_009G057600v3	0.871114
POPTR_009G119200v3	0.82744
POPTR_005G255600v3	0.974308
POPTR_017G138600v3	0.946422
POPTR_014G015600v3	0.903896
POPTR_004G164100v3	0.996575
POPTR_017G062400v3	0.807677
POPTR_001G322500v3	0.616636
POPTR_018G068300v3	0.777579
POPTR_010G034600v3	0.643595
POPTR_005G001200v3	0.998728
POPTR_015G054700v3	0.886198
POPTR_017G030900v3	0.899604
POPTR_004G212700v3	0.948668
POPTR_014G147200v3	0.672003
POPTR_002G199900v3	0.938439
POPTR_003G174800v3	0.681217
POPTR_017G082200v3	0.637201
POPTR_001G127300v3	0.742536
POPTR_017G038700v3	0.637761
POPTR_001G316400v3	0.952409
POPTR_007G000200v3	0.618467
POPTR_013G093700v3	0.918924
POPTR_014G042200v3	0.540426
POPTR_001G054500v3	0.826338
POPTR_010G165100v3	0.646178
POPTR_012G108300v3	0.543268
POPTR_013G015300v3	0.971259
POPTR_014G134800v3	0.626115
POPTR_006G123800v3	0.635638
POPTR_018G006000v3	0.538146
POPTR_008G053200v3	0.898696
POPTR_013G159000v3	0.787177
POPTR_017G087300v3	0.862111
POPTR_014G019200v3	0.588518
POPTR_012G095300v3	0.958496
POPTR_015G088200v3	0.929074
POPTR_013G027800v3	0.658467
POPTR_007G092400v3	0.92302
POPTR_005G191000v3	0.699308
POPTR_006G113600v3	0.641953
POPTR_002G054500v3	0.809484
POPTR_004G059000v3	0.848578
POPTR_002G164300v3	0.919396
POPTR_004G074000v3	0.631102
POPTR_001G187000v3	0.905229
POPTR_002G024900v3	0.705833
POPTR_008G005200v3	0.590387
POPTR_T076700v3	0.557717
POPTR_008G106900v3	0.880091
POPTR_006G182500v3	0.923338
POPTR_004G099500v3	0.906857
POPTR_017G048200v3	0.541611
POPTR_014G154800v3	0.975823
POPTR_009G166100v3	0.66709
POPTR_007G086600v3	0.908576
POPTR_T004400v3	0.831224
POPTR_003G146300v3	0.615993
POPTR_T017600v3	0.568525
POPTR_015G096300v3	0.672093
POPTR_011G110800v3	0.974108
POPTR_015G132700v3	0.953657
POPTR_017G144700v3	0.913602
POPTR_001G286500v3	0.62916
POPTR_002G154500v3	0.628804
POPTR_003G026800v3	0.641017
POPTR_013G153900v3	0.57066
POPTR_002G156000v3	0.515529
POPTR_015G087300v3	0.976359
POPTR_T122100v3	0.72961
POPTR_001G222500v3	0.592742
POPTR_006G127800v3	0.9627
POPTR_004G117800v3	0.702778
POPTR_008G125700v3	0.756771
POPTR_014G095700v3	0.584118
POPTR_019G085500v3	0.749507
POPTR_003G198200v3	0.91753
POPTR_011G002500v3	0.896648
POPTR_005G257300v3	0.738123
POPTR_009G004500v3	0.841667
POPTR_003G059500v3	0.685004
Novel01516	0.506945
POPTR_009G001100v3	0.749505
POPTR_014G038800v3	0.855985
POPTR_004G138900v3	0.563362
Novel00391	0.553829
POPTR_014G177100v3	0.857106
POPTR_017G100800v3	0.627869
POPTR_005G085500v3	0.964846
POPTR_001G313000v3	0.976028
POPTR_006G131200v3	0.733086
POPTR_010G227100v3	0.838692
POPTR_019G041700v3	0.650918
POPTR_011G098000v3	0.674943
POPTR_005G203800v3	0.902922
POPTR_004G001500v3	0.892888
POPTR_008G017900v3	0.678256
POPTR_004G046400v3	0.566734
POPTR_005G239900v3	0.577999
POPTR_010G181200v3	0.985771
POPTR_016G140700v3	0.578183
POPTR_001G079100v3	0.615362
POPTR_009G163200v3	0.744172
POPTR_001G289700v3	0.589061
POPTR_016G091900v3	0.870886
POPTR_006G254900v3	0.945827
POPTR_005G238300v3	0.686768
POPTR_001G099600v3	0.806116
POPTR_014G169100v3	0.504592
POPTR_001G298500v3	0.668336
POPTR_006G106600v3	0.847386
POPTR_003G094300v3	0.596813
POPTR_005G255100v3	0.933961
POPTR_006G049700v3	0.776207
POPTR_018G055700v3	0.570004
POPTR_009G075800v3	0.915396
POPTR_015G007100v3	0.746267
POPTR_014G005200v3	0.722419
POPTR_008G118700v3	0.616465
Novel01072	0.828694
POPTR_007G097300v3	0.749154
POPTR_001G456900v3	0.711759
POPTR_003G182800v3	0.538005
POPTR_016G053000v3	0.60908
POPTR_015G105600v3	0.992211
POPTR_008G168100v3	0.530917
POPTR_008G175300v3	0.98693
POPTR_009G061000v3	0.918892
POPTR_009G006800v3	0.543949
POPTR_006G087700v3	0.900331
POPTR_008G058800v3	0.883712
POPTR_002G015100v3	0.755841
POPTR_001G222600v3	0.823417
POPTR_001G402000v3	0.84053
POPTR_001G314800v3	0.715719
POPTR_012G069900v3	0.680395
POPTR_002G260700v3	0.680601
POPTR_008G173900v3	0.869168
POPTR_005G112800v3	0.734625
POPTR_005G164500v3	0.954004
POPTR_001G161100v3	0.639458
POPTR_011G023900v3	0.502152
POPTR_007G001300v3	0.802974
POPTR_001G119500v3	0.643779
POPTR_008G085800v3	0.645231
POPTR_006G113500v3	0.679895
POPTR_006G182100v3	0.856353
POPTR_002G063100v3	0.852305
POPTR_001G238500v3	0.648207
POPTR_010G110500v3	0.512143
POPTR_014G057000v3	0.614221
POPTR_015G074900v3	0.584688
POPTR_006G276300v3	0.700234
POPTR_008G147800v3	0.803724
POPTR_005G113900v3	0.877616
POPTR_010G057000v3	0.899419
POPTR_004G143700v3	0.942696
POPTR_001G307400v3	0.532588
POPTR_002G239800v3	0.748143
POPTR_009G067300v3	0.8072
POPTR_004G000300v3	0.503013
POPTR_003G166400v3	0.783333
POPTR_005G236200v3	0.758276
POPTR_004G057700v3	0.952168
POPTR_019G048200v3	0.611455
POPTR_001G022400v3	0.760541
POPTR_014G179300v3	0.775537
POPTR_018G032400v3	0.690073
POPTR_004G144300v3	0.784814
POPTR_009G146200v3	0.69931
POPTR_014G153000v3	0.988217
POPTR_010G101400v3	0.635147
POPTR_010G214600v3	0.794914
POPTR_002G085200v3	0.692848
POPTR_007G117700v3	0.54553
POPTR_003G031000v3	0.880926
POPTR_014G145200v3	0.616798
POPTR_001G385100v3	0.877677
POPTR_001G396600v3	0.762025
POPTR_013G133300v3	0.944089
POPTR_011G052400v3	0.564579
POPTR_001G267500v3	0.601239
POPTR_005G114000v3	0.86008
POPTR_015G145700v3	0.508581
POPTR_012G086600v3	0.583315
POPTR_007G014000v3	0.522747
POPTR_014G075500v3	0.708405
POPTR_013G082100v3	0.863892
POPTR_005G113700v3	0.849258
POPTR_007G048300v3	0.692694
POPTR_002G185200v3	0.896465
POPTR_005G225100v3	0.961397
POPTR_014G115600v3	0.817985
POPTR_007G081800v3	0.700059
POPTR_016G080700v3	0.640211
POPTR_004G038800v3	0.805184
POPTR_019G099300v3	0.667613
POPTR_008G086700v3	0.572612
POPTR_006G034900v3	0.572968
POPTR_006G110400v3	0.725808
POPTR_015G056300v3	0.74859
POPTR_005G203900v3	0.738683
POPTR_018G110000v3	0.549021
POPTR_010G109900v3	0.613802
POPTR_016G113700v3	0.993564
POPTR_001G122200v3	0.704215
POPTR_014G079800v3	0.583032
POPTR_001G088300v3	0.809849
POPTR_008G024700v3	0.869567
POPTR_017G053600v3	0.969902
POPTR_003G166000v3	0.658237
POPTR_014G155800v3	0.760822
POPTR_014G054300v3	0.837046
POPTR_011G156400v3	0.511753
POPTR_013G011900v3	0.685501
POPTR_008G089100v3	0.767573
POPTR_010G227800v3	0.651507
POPTR_009G064100v3	0.874139
POPTR_015G012600v3	0.542863
POPTR_015G071700v3	0.708569
POPTR_011G090900v3	0.706047
POPTR_012G072700v3	0.691274
POPTR_012G111200v3	0.760594
POPTR_008G046600v3	0.620528
POPTR_006G197200v3	0.994956
POPTR_002G088300v3	0.951739
POPTR_004G048600v3	0.620546
POPTR_008G056300v3	0.692926
POPTR_006G231700v3	0.93163
POPTR_001G276100v3	0.612526
POPTR_005G081200v3	0.733477
POPTR_001G051500v3	0.919009
POPTR_016G119900v3	0.971501
POPTR_005G193700v3	0.719305
POPTR_006G192900v3	0.558757

## Sheet: D3
NAME	MEM.SHIP
POPTR_001G240600v3	0.957667
POPTR_014G158400v3	0.712762
POPTR_012G047400v3	0.918791
POPTR_011G092500v3	0.571923
POPTR_010G094200v3	0.892763
POPTR_005G018800v3	0.997924
POPTR_005G015100v3	0.997376
POPTR_002G028800v3	0.998859
POPTR_001G009600v3	0.99836
POPTR_009G153900v3	0.998078
POPTR_013G009500v3	0.980297
POPTR_001G060800v3	0.975777
POPTR_010G128200v3	0.998514
POPTR_002G084800v3	0.909846
POPTR_013G108900v3	0.991416
POPTR_010G090500v3	0.99194
POPTR_001G015700v3	0.996529
POPTR_013G009600v3	0.961765
POPTR_006G121700v3	0.927844
POPTR_005G026500v3	0.997291
POPTR_005G257500v3	0.998267
POPTR_008G014300v3	0.991294
POPTR_007G038300v3	0.996468
POPTR_001G311700v3	0.512893
POPTR_012G047300v3	0.550994
POPTR_014G160000v3	0.997967
POPTR_006G085900v3	0.992253
POPTR_009G050700v3	0.980816
POPTR_002G111600v3	0.97482
POPTR_005G077700v3	0.899608
POPTR_011G031200v3	0.996327
POPTR_004G031600v3	0.993845
POPTR_005G040700v3	0.998508
POPTR_002G171700v3	0.652083
POPTR_017G148000v3	0.957307
POPTR_015G127200v3	0.993828
POPTR_014G012800v3	0.964214
POPTR_006G263100v3	0.659824
POPTR_006G149700v3	0.996226
POPTR_012G130400v3	0.948389
POPTR_006G084400v3	0.998676
POPTR_013G081600v3	0.999326
POPTR_005G177100v3	0.984374
POPTR_001G147500v3	0.9994
POPTR_010G146200v3	0.942214
POPTR_013G012200v3	0.986318
POPTR_011G064500v3	0.686045
POPTR_008G202800v3	0.679529
POPTR_006G138600v3	0.591157
POPTR_001G360200v3	0.997755
POPTR_012G111100v3	0.998156
POPTR_009G097800v3	0.989651
POPTR_012G071100v3	0.995094
POPTR_003G138000v3	0.974589
POPTR_001G240000v3	0.836193
POPTR_009G046500v3	0.957871
POPTR_005G150800v3	0.998588
POPTR_006G241700v3	0.995423
POPTR_T106300v3	0.980592
POPTR_001G261900v3	0.994035
POPTR_010G069400v3	0.999124
POPTR_013G147500v3	0.954981
POPTR_003G195500v3	0.998704
POPTR_001G264000v3	0.999323
POPTR_007G138600v3	0.900797
POPTR_001G028200v3	0.998359
POPTR_T011200v3	0.954586
POPTR_018G018200v3	0.728666
POPTR_002G106000v3	0.998977
POPTR_009G040200v3	0.998509
POPTR_010G150500v3	0.949569
POPTR_003G143600v3	0.968453
POPTR_002G032800v3	0.994107
POPTR_016G019800v3	0.994081
POPTR_010G109600v3	0.998494
POPTR_006G079500v3	0.996417
POPTR_T177600v3	0.970902
POPTR_T159500v3	0.998991
POPTR_004G145800v3	0.982408
POPTR_004G017500v3	0.998914
POPTR_005G251400v3	0.815293
POPTR_006G109200v3	0.994019
POPTR_004G086400v3	0.885768
POPTR_007G139000v3	0.954716
POPTR_014G068700v3	0.954964
POPTR_017G063700v3	0.608784
POPTR_002G198000v3	0.995619
POPTR_018G072500v3	0.998717
POPTR_001G016900v3	0.997806
POPTR_009G058900v3	0.999238
POPTR_003G173900v3	0.959654
POPTR_019G129900v3	0.997501
POPTR_005G148400v3	0.977929
POPTR_001G012200v3	0.507349
POPTR_008G120000v3	0.730538
POPTR_001G087500v3	0.995756
POPTR_015G057800v3	0.993016
POPTR_013G020700v3	0.971926
POPTR_015G090600v3	0.992142
POPTR_012G038000v3	0.992211
POPTR_017G061900v3	0.639279
POPTR_016G113300v3	0.977071
POPTR_002G082100v3	0.980726
POPTR_005G028000v3	0.998517
POPTR_017G041500v3	0.609404
POPTR_006G141200v3	0.949894
POPTR_016G088600v3	0.875727
POPTR_008G128400v3	0.787439
POPTR_002G145100v3	0.942233
POPTR_008G004400v3	0.997093
POPTR_006G035200v3	0.999535
POPTR_010G178800v3	0.99844
POPTR_002G251700v3	0.517822
POPTR_017G081000v3	0.999454
POPTR_018G083400v3	0.707627
POPTR_001G240300v3	0.886377
POPTR_014G121000v3	0.995924
POPTR_004G229600v3	0.982099
POPTR_004G044700v3	0.981923
POPTR_010G076800v3	0.999579
POPTR_013G099500v3	0.998834
POPTR_004G173200v3	0.978989
POPTR_008G057500v3	0.557707
POPTR_T177700v3	0.970138
POPTR_004G169200v3	0.99566
POPTR_002G126500v3	0.986755
POPTR_017G014300v3	0.974143
POPTR_009G121200v3	0.777845
POPTR_003G171100v3	0.998473
POPTR_018G034100v3	0.951747
POPTR_014G027100v3	0.996452
POPTR_009G089200v3	0.998498
POPTR_008G147700v3	0.99836
POPTR_006G213700v3	0.938445
POPTR_002G134200v3	0.507677
POPTR_006G251200v3	0.994192
POPTR_007G102800v3	0.992913
POPTR_014G122800v3	0.959897
POPTR_018G036400v3	0.996956
POPTR_008G169000v3	0.977636
POPTR_016G137000v3	0.703496
POPTR_010G164600v3	0.914232
POPTR_003G218500v3	0.584564
POPTR_009G030100v3	0.727306
POPTR_018G112800v3	0.993775
POPTR_009G089500v3	0.996451
POPTR_003G108400v3	0.993307
POPTR_014G023000v3	0.99791
POPTR_009G121500v3	0.99838
POPTR_007G020800v3	0.933513
POPTR_005G091900v3	0.9903
POPTR_007G032800v3	0.969225
POPTR_005G108400v3	0.953888
POPTR_010G202100v3	0.839311
POPTR_007G102300v3	0.977814
POPTR_006G223900v3	0.736345
POPTR_007G048800v3	0.798047
POPTR_001G057300v3	0.994125
POPTR_017G130700v3	0.689079
POPTR_007G000900v3	0.999351
POPTR_017G013100v3	0.664373
POPTR_001G442500v3	0.575446
POPTR_014G071800v3	0.993035
POPTR_001G254700v3	0.898876
POPTR_001G387900v3	0.641692
POPTR_002G258500v3	0.850853
POPTR_004G211600v3	0.541801
POPTR_008G165200v3	0.837324
POPTR_006G096600v3	0.980856
POPTR_015G026200v3	0.815944
POPTR_001G272000v3	0.979165
POPTR_003G193200v3	0.96602
POPTR_004G176300v3	0.980945
POPTR_005G019600v3	0.993379
POPTR_002G224600v3	0.99895
POPTR_002G046400v3	0.999248
POPTR_006G022100v3	0.993986
POPTR_006G093500v3	0.934422
POPTR_010G055100v3	0.997971
POPTR_006G234600v3	0.998344
POPTR_014G164900v3	0.746589
POPTR_013G077500v3	0.999604
POPTR_014G149000v3	0.9954
POPTR_004G058800v3	0.99228
POPTR_018G014800v3	0.923944
POPTR_006G219100v3	0.895576
POPTR_006G220100v3	0.982643
POPTR_002G235500v3	0.991387
POPTR_002G067600v3	0.982802
POPTR_015G080900v3	0.964411
POPTR_008G169200v3	0.986867
POPTR_009G129800v3	0.813343
POPTR_014G122600v3	0.954967
POPTR_014G025800v3	0.868527
POPTR_008G179600v3	0.978202
POPTR_001G304200v3	0.762384
POPTR_011G150700v3	0.999329
POPTR_009G002200v3	0.872499
POPTR_015G092500v3	0.650001
POPTR_001G333600v3	0.976177
POPTR_001G093700v3	0.983757
POPTR_005G112100v3	0.998432
POPTR_014G143100v3	0.695324
POPTR_003G210100v3	0.99782
POPTR_018G066200v3	0.858314
POPTR_001G054400v3	0.955525
POPTR_010G038600v3	0.797503
POPTR_019G118600v3	0.996968
POPTR_001G017100v3	0.999828
POPTR_010G073400v3	0.953106
POPTR_010G055900v3	0.989465
POPTR_017G060400v3	0.739771
POPTR_004G121000v3	0.966906
POPTR_018G068600v3	0.692755
POPTR_017G000400v3	0.981876
POPTR_008G083200v3	0.84627
POPTR_009G049600v3	0.953554
POPTR_002G106100v3	0.996141
POPTR_009G132500v3	0.978209
POPTR_014G076000v3	0.971053
POPTR_001G016700v3	0.998566
POPTR_T130400v3	0.992163
POPTR_019G058200v3	0.999214
POPTR_014G059000v3	0.990713
POPTR_015G109200v3	0.870014
POPTR_005G226100v3	0.945079
POPTR_006G080900v3	0.74971
POPTR_T035400v3	0.996812
POPTR_007G102100v3	0.977765
POPTR_003G072800v3	0.952526
POPTR_016G127700v3	0.904528
POPTR_001G301800v3	0.99604
POPTR_T011100v3	0.976416
POPTR_010G072200v3	0.935968
POPTR_009G050600v3	0.994094
POPTR_001G325300v3	0.985096
POPTR_001G070500v3	0.994519
POPTR_007G007100v3	0.999487
POPTR_004G131600v3	0.997881
POPTR_008G130500v3	0.980345
POPTR_015G070300v3	0.982445
POPTR_005G241100v3	0.993242
POPTR_007G140600v3	0.661238
POPTR_010G092000v3	0.99618
POPTR_T121600v3	0.809681
POPTR_001G368200v3	0.99613
POPTR_009G103100v3	0.997472
POPTR_001G254500v3	0.915286
POPTR_007G036200v3	0.996472
POPTR_018G020700v3	0.737843
POPTR_002G024700v3	0.739617
POPTR_015G040900v3	0.997824
POPTR_016G139100v3	0.984195
POPTR_005G258300v3	0.70094
POPTR_018G113700v3	0.920959
POPTR_014G013300v3	0.997618
POPTR_002G136000v3	0.996118
POPTR_013G028800v3	0.995177
POPTR_001G002500v3	0.991564
POPTR_005G233900v3	0.996324
POPTR_006G082900v3	0.986104
POPTR_002G010000v3	0.956795
POPTR_011G007600v3	0.936071
POPTR_017G083200v3	0.750593
POPTR_004G075200v3	0.982266
POPTR_014G177700v3	0.885567
POPTR_003G096000v3	0.780097
POPTR_014G155900v3	0.993238
POPTR_005G115600v3	0.995085
POPTR_010G071000v3	0.608073
POPTR_004G067800v3	0.920232
POPTR_016G127600v3	0.986863
POPTR_014G066700v3	0.944512
POPTR_002G003400v3	0.992223
POPTR_002G122700v3	0.995911
POPTR_003G207700v3	0.997758
POPTR_018G045100v3	0.881828
POPTR_001G042700v3	0.924885
POPTR_014G131700v3	0.980534
POPTR_001G065900v3	0.906371
POPTR_010G176000v3	0.574736
POPTR_013G076400v3	0.979476
POPTR_019G031200v3	0.971083
POPTR_001G387600v3	0.928875
POPTR_009G028800v3	0.962601
POPTR_004G207600v3	0.906088
POPTR_004G043700v3	0.999791
POPTR_004G164300v3	0.991388
POPTR_001G400400v3	0.943238
POPTR_004G082800v3	0.84737
POPTR_013G014300v3	0.931969
POPTR_008G077800v3	0.920981
POPTR_001G058600v3	0.991409
POPTR_010G060700v3	0.976639
POPTR_015G026900v3	0.993074
POPTR_016G051600v3	0.970337
POPTR_012G145200v3	0.985288
POPTR_003G164000v3	0.998804
POPTR_012G108400v3	0.511137
POPTR_018G112500v3	0.997929
POPTR_005G048200v3	0.871289
POPTR_003G209800v3	0.998975
POPTR_006G263200v3	0.915637
POPTR_010G065800v3	0.917402
POPTR_015G080600v3	0.998586
POPTR_014G074600v3	0.935361
POPTR_T121500v3	0.714579
POPTR_003G169300v3	0.997627
POPTR_013G144600v3	0.813371
POPTR_011G154700v3	0.942809
POPTR_014G072900v3	0.593584
POPTR_008G017500v3	0.624204
POPTR_007G045200v3	0.646072
POPTR_010G059400v3	0.99284
POPTR_010G083400v3	0.995522
POPTR_003G162400v3	0.977241
POPTR_012G047700v3	0.993735
POPTR_017G083000v3	0.987602
POPTR_006G080500v3	0.999104
POPTR_004G037100v3	0.845631
POPTR_010G130000v3	0.689462
POPTR_003G194900v3	0.732111
POPTR_005G176700v3	0.863143
POPTR_004G213400v3	0.913206
POPTR_T055600v3	0.996281
POPTR_009G009300v3	0.814367
POPTR_002G259000v3	0.99307
POPTR_009G061900v3	0.983348
POPTR_012G049300v3	0.98217
POPTR_003G136300v3	0.963852
POPTR_010G120100v3	0.744149
POPTR_001G191000v3	0.972721
POPTR_010G094100v3	0.617294
POPTR_001G343400v3	0.75406
POPTR_015G057300v3	0.949473
POPTR_008G013500v3	0.527466
POPTR_007G043800v3	0.876612
POPTR_T133500v3	0.905003
POPTR_010G059500v3	0.995252
POPTR_007G106300v3	0.844838
POPTR_010G047600v3	0.924367
POPTR_001G182100v3	0.795145
POPTR_008G090700v3	0.994049
POPTR_018G086000v3	0.993413
POPTR_017G080200v3	0.611082
POPTR_001G313900v3	0.828752
POPTR_001G006500v3	0.871936
POPTR_018G116300v3	0.91959
POPTR_011G107800v3	0.618281
POPTR_005G236700v3	0.953774
POPTR_016G135400v3	0.972502
POPTR_014G070000v3	0.99519
POPTR_005G209400v3	0.922282
POPTR_006G222500v3	0.998365
POPTR_008G062300v3	0.876846
POPTR_001G436100v3	0.548611
POPTR_003G038800v3	0.914881
POPTR_012G081500v3	0.765763
POPTR_010G060200v3	0.98355
POPTR_004G180900v3	0.995306
POPTR_007G057800v3	0.999559
POPTR_014G012200v3	0.959494
POPTR_019G013100v3	0.982376
POPTR_018G065400v3	0.996368
POPTR_003G157900v3	0.624119
POPTR_013G018200v3	0.99265
POPTR_007G102200v3	0.974577
POPTR_003G083100v3	0.921819
POPTR_006G090400v3	0.636102
POPTR_007G048700v3	0.995021
POPTR_001G238800v3	0.992971
POPTR_002G022300v3	0.728606
POPTR_006G110500v3	0.99704
POPTR_016G118400v3	0.556295
POPTR_001G267600v3	0.749671
POPTR_005G087300v3	0.513066
POPTR_018G082900v3	0.87448
POPTR_001G332300v3	0.917241
POPTR_009G068000v3	0.971541
POPTR_006G122000v3	0.992911
POPTR_014G100100v3	0.984026
POPTR_T035000v3	0.90956
POPTR_002G168900v3	0.937262
POPTR_009G105000v3	0.689415
POPTR_006G073500v3	0.554428
POPTR_016G085000v3	0.991412
POPTR_010G230600v3	0.996788
POPTR_016G127300v3	0.856093
POPTR_014G016500v3	0.731104
POPTR_007G033100v3	0.761013
POPTR_006G188700v3	0.995384
POPTR_005G115300v3	0.994867
POPTR_008G128500v3	0.88061
POPTR_005G110200v3	0.999048
POPTR_005G051100v3	0.989843
POPTR_002G173000v3	0.708361
POPTR_014G050500v3	0.988268
POPTR_003G125800v3	0.56477
POPTR_007G072300v3	0.778589
POPTR_002G259200v3	0.835461
POPTR_019G061600v3	0.98776
POPTR_013G152400v3	0.982916
POPTR_006G168100v3	0.997126
POPTR_010G163800v3	0.904326
POPTR_016G006600v3	0.983322
POPTR_004G029400v3	0.810986
POPTR_011G107900v3	0.980898
POPTR_004G196500v3	0.756302
POPTR_004G187400v3	0.932811
POPTR_001G104900v3	0.693878
POPTR_008G029900v3	0.992688
POPTR_006G167700v3	0.977308
POPTR_005G205700v3	0.554971
POPTR_014G044300v3	0.85305
POPTR_006G075900v3	0.987957
POPTR_018G050200v3	0.995453
POPTR_004G214000v3	0.827861
POPTR_001G053500v3	0.82016
POPTR_010G060100v3	0.993855
POPTR_018G101300v3	0.976269
POPTR_018G120400v3	0.906136
POPTR_003G169400v3	0.961443
POPTR_008G032600v3	0.975716
POPTR_005G029000v3	0.987693
POPTR_004G195300v3	0.978799
POPTR_019G081200v3	0.780499
POPTR_001G402900v3	0.841467
POPTR_001G219700v3	0.746731
POPTR_009G100400v3	0.990327
POPTR_T055700v3	0.987525
POPTR_002G261900v3	0.998051
POPTR_008G131700v3	0.915521
POPTR_007G097100v3	0.946213
POPTR_014G036500v3	0.898145
POPTR_018G086700v3	0.845285
POPTR_009G049900v3	0.808667
POPTR_001G062500v3	0.976503
POPTR_014G109200v3	0.981422
POPTR_001G194000v3	0.856117
POPTR_009G135100v3	0.842407
POPTR_004G031300v3	0.938391
POPTR_014G044500v3	0.989078
POPTR_006G087900v3	0.769822
POPTR_018G091600v3	0.935123
POPTR_001G255500v3	0.999739
POPTR_003G008300v3	0.694707
POPTR_012G010800v3	0.882274
POPTR_003G059800v3	0.953765
POPTR_017G060100v3	0.692987
POPTR_018G109500v3	0.826567
POPTR_005G176800v3	0.962856
POPTR_012G106900v3	0.567714
POPTR_017G043000v3	0.991276
POPTR_015G093500v3	0.958764
POPTR_001G335400v3	0.677868
POPTR_005G162100v3	0.583903
POPTR_010G059700v3	0.946264
POPTR_019G014000v3	0.97938
POPTR_003G071500v3	0.993366
POPTR_006G137700v3	0.693545
POPTR_005G213800v3	0.987032
POPTR_009G088600v3	0.677296
POPTR_004G080200v3	0.892634
POPTR_019G116400v3	0.998866
POPTR_011G000900v3	0.993618
POPTR_001G199100v3	0.959147
POPTR_004G201800v3	0.94099
POPTR_006G096100v3	0.700531
POPTR_015G027200v3	0.976163
POPTR_018G068500v3	0.802743
POPTR_003G007700v3	0.614092
POPTR_011G033100v3	0.532725
POPTR_001G113100v3	0.995343
POPTR_005G036200v3	0.996602
POPTR_008G056000v3	0.763455
POPTR_007G144800v3	0.827572
POPTR_017G119700v3	0.963596
POPTR_001G021300v3	0.965495
POPTR_016G049700v3	0.796672
POPTR_003G080900v3	0.716241
POPTR_003G059200v3	0.543852
POPTR_003G176700v3	0.656618
POPTR_006G025900v3	0.678035
POPTR_010G088600v3	0.839298
POPTR_010G231300v3	0.989887
POPTR_014G106300v3	0.97983
POPTR_010G059900v3	0.939746
POPTR_001G174300v3	0.994981
POPTR_016G042100v3	0.989375
POPTR_008G116000v3	0.931909
POPTR_010G222600v3	0.818937
POPTR_002G179100v3	0.90428
POPTR_006G143200v3	0.979313
POPTR_015G070600v3	0.950464
POPTR_009G119700v3	0.989852
POPTR_014G029600v3	0.986554
POPTR_010G195700v3	0.829158
POPTR_006G042600v3	0.706165
POPTR_019G032300v3	0.969564
POPTR_008G158800v3	0.987499
POPTR_010G094900v3	0.996259
POPTR_010G109300v3	0.990764
POPTR_002G086600v3	0.988081
POPTR_010G011900v3	0.905373
POPTR_011G076500v3	0.9451
POPTR_015G042600v3	0.733354
POPTR_002G062200v3	0.60465
POPTR_004G180500v3	0.716109
POPTR_002G187900v3	0.994275
POPTR_012G024400v3	0.656058
POPTR_006G132100v3	0.881699
POPTR_005G072700v3	0.761618
POPTR_001G117000v3	0.953574
Novel01452	0.882177
POPTR_010G025900v3	0.572789
POPTR_003G090300v3	0.894239
POPTR_018G114600v3	0.725407
POPTR_003G190800v3	0.816131
POPTR_010G004300v3	0.748969
POPTR_010G059800v3	0.986367
POPTR_009G160600v3	0.786859
POPTR_010G099600v3	0.960009
POPTR_006G233800v3	0.993298
POPTR_004G085500v3	0.99489
POPTR_012G129600v3	0.996789
POPTR_003G049300v3	0.988833
POPTR_004G052200v3	0.974355
POPTR_008G132400v3	0.996326
POPTR_012G066100v3	0.635125
POPTR_009G141800v3	0.87193
POPTR_018G082500v3	0.959617
POPTR_014G155200v3	0.859647
POPTR_012G047100v3	0.780201
POPTR_006G279100v3	0.969357
POPTR_008G175500v3	0.603485
POPTR_002G035200v3	0.994888
POPTR_017G016600v3	0.9977
POPTR_003G216000v3	0.980185
POPTR_001G153100v3	0.728351
POPTR_002G036600v3	0.981917
POPTR_019G091500v3	0.827233
POPTR_010G060300v3	0.983412
POPTR_009G127800v3	0.772662
POPTR_007G128600v3	0.692784
POPTR_005G227900v3	0.991889
POPTR_014G179500v3	0.74686
POPTR_011G085100v3	0.708631
POPTR_001G082700v3	0.997532
POPTR_006G107700v3	0.97183
POPTR_004G093600v3	0.78872
POPTR_005G250800v3	0.951416
POPTR_004G067900v3	0.942442
POPTR_011G022500v3	0.660902
POPTR_016G056400v3	0.959047
POPTR_017G026300v3	0.9488
POPTR_007G056100v3	0.936765
POPTR_010G195800v3	0.79197
POPTR_005G051700v3	0.96028
POPTR_001G276700v3	0.938629
POPTR_001G274300v3	0.782324
POPTR_002G114800v3	0.972807
POPTR_006G110800v3	0.690349
POPTR_001G326400v3	0.97738
POPTR_010G149400v3	0.564261
POPTR_014G149400v3	0.510305
POPTR_001G156100v3	0.988529
POPTR_017G010900v3	0.849889
POPTR_019G063500v3	0.746892
POPTR_007G006000v3	0.976472
POPTR_019G026900v3	0.999572
POPTR_007G107400v3	0.951622
POPTR_005G214200v3	0.961572
POPTR_005G195700v3	0.736001
POPTR_001G277400v3	0.549168
POPTR_004G038100v3	0.873828
POPTR_014G024200v3	0.873441
POPTR_015G038100v3	0.927592
POPTR_006G056400v3	0.974999
POPTR_001G391900v3	0.847999
POPTR_010G230800v3	0.994902
POPTR_016G110600v3	0.989176
POPTR_008G047500v3	0.964658
POPTR_010G217800v3	0.5457
POPTR_T114500v3	0.989775
POPTR_009G168400v3	0.665986
POPTR_001G155900v3	0.996101
POPTR_007G018000v3	0.900531
POPTR_008G146700v3	0.961173
POPTR_010G114300v3	0.962957
POPTR_006G142800v3	0.571613
POPTR_003G159500v3	0.832869
POPTR_007G091100v3	0.631181
POPTR_002G173900v3	0.831961
POPTR_002G117600v3	0.934516
POPTR_012G040900v3	0.977373
POPTR_003G127600v3	0.867308
POPTR_008G078800v3	0.999591
POPTR_009G026700v3	0.576207
POPTR_016G082300v3	0.813619
POPTR_006G107500v3	0.73116
POPTR_T035300v3	0.775957
POPTR_007G090500v3	0.685853
POPTR_005G191900v3	0.858577
POPTR_007G060800v3	0.667502
POPTR_009G071600v3	0.992435
POPTR_015G032800v3	0.67115
POPTR_006G243100v3	0.984679
POPTR_010G114800v3	0.514306
POPTR_008G151000v3	0.934786
POPTR_003G198600v3	0.63797
POPTR_T149900v3	0.935702
POPTR_009G049800v3	0.769481
POPTR_001G258600v3	0.948804
POPTR_007G070900v3	0.528239
POPTR_008G152000v3	0.892644
POPTR_011G045600v3	0.965063
POPTR_006G021300v3	0.730193
POPTR_010G088100v3	0.682847
POPTR_002G074000v3	0.650657
POPTR_006G077200v3	0.8316
POPTR_001G149300v3	0.523658
POPTR_006G130200v3	0.531326
POPTR_002G242600v3	0.999645
POPTR_019G086800v3	0.982683
POPTR_013G042100v3	0.78813
POPTR_008G049000v3	0.97057
POPTR_019G034200v3	0.994954
POPTR_T155200v3	0.980377
POPTR_004G015100v3	0.877184
POPTR_002G149700v3	0.96653
POPTR_005G025100v3	0.538908
POPTR_006G275700v3	0.997368
POPTR_012G018700v3	0.670894
POPTR_T010600v3	0.840056
POPTR_007G047400v3	0.709162
POPTR_018G016300v3	0.954626
POPTR_005G259300v3	0.840202
POPTR_006G059300v3	0.522626
POPTR_002G123000v3	0.908531
POPTR_016G142800v3	0.989628
POPTR_005G195600v3	0.99674
POPTR_001G247700v3	0.990656
POPTR_014G024400v3	0.899797
POPTR_T035100v3	0.957227
POPTR_015G103300v3	0.589191
POPTR_001G066700v3	0.730754
POPTR_016G005300v3	0.988975
POPTR_010G059100v3	0.712164
POPTR_004G132300v3	0.642453
POPTR_008G156100v3	0.995725
POPTR_007G003900v3	0.930794
POPTR_010G066400v3	0.758149
POPTR_018G005800v3	0.976511
POPTR_007G059800v3	0.861129
POPTR_001G371900v3	0.895157
POPTR_003G153800v3	0.500216
POPTR_005G216600v3	0.98723
POPTR_014G019400v3	0.919301
POPTR_001G091000v3	0.806906
POPTR_014G047500v3	0.66941
POPTR_010G219500v3	0.982208
POPTR_004G021300v3	0.874477
POPTR_012G122000v3	0.767772
POPTR_015G030800v3	0.748172
POPTR_015G110400v3	0.991246
POPTR_001G042600v3	0.882299
POPTR_003G128000v3	0.638468
POPTR_003G084200v3	0.99718
POPTR_002G032700v3	0.873248
POPTR_014G127800v3	0.888077
POPTR_010G218800v3	0.996436
POPTR_005G090100v3	0.5832
POPTR_003G005000v3	0.78234
POPTR_004G075600v3	0.780091
POPTR_007G030700v3	0.715232
POPTR_013G101600v3	0.711533
POPTR_006G120000v3	0.910941
POPTR_001G329400v3	0.598048
POPTR_014G176900v3	0.834609
POPTR_006G195400v3	0.963363
POPTR_015G050200v3	0.837278
POPTR_015G082500v3	0.935404
POPTR_008G171200v3	0.953157
POPTR_019G050200v3	0.896926
POPTR_015G091100v3	0.993778
POPTR_005G061400v3	0.702624
POPTR_014G058500v3	0.983351
POPTR_012G017600v3	0.993742
POPTR_005G158000v3	0.530045
POPTR_001G355100v3	0.65377
POPTR_007G024100v3	0.990024
POPTR_005G117700v3	0.741758
POPTR_010G059600v3	0.971366
POPTR_016G139900v3	0.981884
POPTR_T156100v3	0.656876
POPTR_002G146800v3	0.586136
POPTR_012G139500v3	0.896989
POPTR_006G101300v3	0.827333
POPTR_005G011800v3	0.916548
POPTR_013G062900v3	0.970533
POPTR_017G110600v3	0.628333
POPTR_003G074800v3	0.985389
POPTR_008G116600v3	0.944249
POPTR_018G065600v3	0.604349
POPTR_001G035500v3	0.875601
POPTR_001G334900v3	0.954774
POPTR_004G085300v3	0.518797
POPTR_002G035700v3	0.857379
POPTR_014G044200v3	0.951287
POPTR_010G247100v3	0.988901
POPTR_007G085200v3	0.996097
POPTR_008G075900v3	0.863312
POPTR_009G073500v3	0.660509
POPTR_002G230200v3	0.919156
POPTR_008G049300v3	0.951534
POPTR_005G231100v3	0.960837
POPTR_001G160300v3	0.678318
POPTR_007G071800v3	0.799447
POPTR_006G150100v3	0.953527
POPTR_008G076800v3	0.797492
POPTR_014G148200v3	0.991225
POPTR_005G229000v3	0.961187
POPTR_006G248400v3	0.882972
POPTR_001G370000v3	0.886375
POPTR_009G132000v3	0.980977
POPTR_008G013200v3	0.924471
POPTR_001G240500v3	0.94572
POPTR_012G037500v3	0.998571
POPTR_003G079200v3	0.679504
POPTR_010G111600v3	0.781222
POPTR_009G047500v3	0.999231
POPTR_014G147100v3	0.753683
POPTR_006G182900v3	0.982287
POPTR_009G025700v3	0.621559
POPTR_017G112100v3	0.755441
POPTR_006G193700v3	0.980827
POPTR_015G037200v3	0.88601
POPTR_015G109400v3	0.583921
POPTR_002G136400v3	0.998629
POPTR_013G126200v3	0.9945
POPTR_011G147700v3	0.743766
POPTR_003G161400v3	0.894006
POPTR_016G135100v3	0.501993
POPTR_008G117300v3	0.959628
POPTR_019G103100v3	0.975855
POPTR_004G101500v3	0.795374
POPTR_009G052000v3	0.804739
POPTR_008G163500v3	0.99178
POPTR_019G132000v3	0.993587
POPTR_002G179400v3	0.919105
POPTR_001G361100v3	0.798706
POPTR_006G197700v3	0.996391
POPTR_017G037700v3	0.524077
POPTR_015G128300v3	0.983173
POPTR_019G037900v3	0.931567
POPTR_002G043100v3	0.694872
POPTR_018G143000v3	0.967245
POPTR_005G040100v3	0.975927
POPTR_010G195300v3	0.886829
POPTR_003G032500v3	0.970466
POPTR_013G003000v3	0.929042
POPTR_007G024900v3	0.939147
POPTR_009G039300v3	0.996418
POPTR_015G106500v3	0.956931
POPTR_010G069900v3	0.951566
POPTR_010G173200v3	0.830477
POPTR_013G082600v3	0.899705
POPTR_008G073500v3	0.942351
POPTR_004G004900v3	0.977401
POPTR_007G055900v3	0.762959
POPTR_006G275100v3	0.964002
POPTR_001G071900v3	0.964358
POPTR_007G033200v3	0.994002
POPTR_004G063300v3	0.716856
POPTR_016G023700v3	0.94296
POPTR_009G072300v3	0.993903
POPTR_019G028800v3	0.998862
POPTR_002G140400v3	0.853419
POPTR_005G024400v3	0.964246
POPTR_009G030800v3	0.6338
POPTR_001G277800v3	0.788476
POPTR_009G158700v3	0.951886
POPTR_019G056200v3	0.976205
POPTR_013G159600v3	0.970518
POPTR_006G240300v3	0.659318
POPTR_018G003100v3	0.902969
POPTR_001G343800v3	0.862106
POPTR_012G048600v3	0.919265
POPTR_018G150400v3	0.979762
POPTR_001G105600v3	0.88947
POPTR_008G192500v3	0.645417
POPTR_014G039600v3	0.777863
POPTR_016G011400v3	0.896996
POPTR_003G004700v3	0.997531
POPTR_004G100500v3	0.943077
POPTR_016G061100v3	0.994828
POPTR_005G014100v3	0.563219
POPTR_006G277800v3	0.786103
POPTR_015G013900v3	0.533954
POPTR_011G131400v3	0.951539
POPTR_005G023500v3	0.922923
POPTR_005G068900v3	0.989751
POPTR_001G034400v3	0.903956
POPTR_001G304000v3	0.988694
POPTR_001G465300v3	0.658302
POPTR_004G126500v3	0.857323
POPTR_008G044100v3	0.785688
POPTR_016G063500v3	0.910391
POPTR_001G025300v3	0.741675
POPTR_018G152400v3	0.660447
POPTR_001G017600v3	0.99256
POPTR_006G262100v3	0.79998
POPTR_011G164000v3	0.768497
POPTR_001G046600v3	0.991878
POPTR_009G076300v3	0.560791
POPTR_005G138500v3	0.849587
POPTR_005G199700v3	0.604937
POPTR_015G041700v3	0.945359
POPTR_018G111000v3	0.999876
POPTR_002G108000v3	0.96076
POPTR_019G121600v3	0.921789
POPTR_016G004800v3	0.806872
POPTR_004G159800v3	0.996469
POPTR_007G096300v3	0.986761
POPTR_003G048700v3	0.890945
POPTR_T022500v3	0.909246
POPTR_004G215200v3	0.569317
POPTR_001G403000v3	0.985772
POPTR_T061000v3	0.626985
POPTR_014G179100v3	0.979837
POPTR_002G074800v3	0.937334
POPTR_006G045700v3	0.985846
POPTR_008G106300v3	0.573202
POPTR_017G095300v3	0.940773
POPTR_005G241700v3	0.812194
POPTR_017G012800v3	0.972946
POPTR_002G246300v3	0.578818
POPTR_005G044700v3	0.601072
POPTR_T015800v3	0.944951
POPTR_009G082100v3	0.519256
POPTR_016G084400v3	0.920249
POPTR_019G117100v3	0.989251
POPTR_001G004500v3	0.619764
POPTR_017G144500v3	0.958828
POPTR_014G019500v3	0.984275
POPTR_018G036900v3	0.993249
POPTR_001G334000v3	0.840953
POPTR_007G034800v3	0.520654
POPTR_004G063400v3	0.871047
POPTR_019G124200v3	0.942714
POPTR_003G078700v3	0.783842
POPTR_T051300v3	0.993522
POPTR_012G117600v3	0.833165
POPTR_006G177900v3	0.933988
POPTR_010G003800v3	0.91471
Novel01311	0.984387
POPTR_009G065900v3	0.892106
POPTR_012G104100v3	0.663757
POPTR_011G000100v3	0.68095
POPTR_013G005200v3	0.877876
POPTR_013G117900v3	0.565672
POPTR_018G026200v3	0.71376
POPTR_004G099300v3	0.776086
POPTR_013G036100v3	0.90941
POPTR_010G250900v3	0.967015
POPTR_013G079700v3	0.822238
POPTR_004G090500v3	0.6367
POPTR_T062100v3	0.940647
POPTR_002G190800v3	0.85613
POPTR_015G056900v3	0.572351
POPTR_017G077000v3	0.890239
POPTR_003G087800v3	0.98338
POPTR_005G240800v3	0.961835
POPTR_003G216200v3	0.968471
POPTR_014G045500v3	0.645157
POPTR_006G124200v3	0.84441
POPTR_010G251500v3	0.883713
POPTR_013G070600v3	0.756919
POPTR_008G094200v3	0.927339
POPTR_011G068900v3	0.997749
POPTR_002G229900v3	0.95778
POPTR_013G161200v3	0.935057
POPTR_012G024300v3	0.94559
POPTR_009G008700v3	0.85952
POPTR_001G369000v3	0.812264
POPTR_001G333100v3	0.991991
POPTR_012G128300v3	0.84236
POPTR_004G133800v3	0.922491
POPTR_003G041200v3	0.992945
POPTR_003G125000v3	0.518155
POPTR_015G006200v3	0.878652
POPTR_008G043100v3	0.901363
POPTR_011G164900v3	0.586242
POPTR_002G155800v3	0.781634
POPTR_014G004100v3	0.690612
POPTR_008G140400v3	0.557707
POPTR_019G055300v3	0.950996
POPTR_009G007900v3	0.8088
POPTR_006G225600v3	0.969475
POPTR_015G013600v3	0.987285
POPTR_005G211200v3	0.852243
POPTR_005G159100v3	0.862905
POPTR_019G038100v3	0.737357
POPTR_011G115000v3	0.887627
POPTR_009G029400v3	0.811952
POPTR_001G208700v3	0.897942
POPTR_003G086100v3	0.931552
POPTR_014G096900v3	0.592784
POPTR_008G042700v3	0.989289
POPTR_015G023500v3	0.957662
POPTR_008G051300v3	0.82442
POPTR_008G144100v3	0.892826
POPTR_012G058800v3	0.991939
POPTR_017G154400v3	0.934932
POPTR_013G161000v3	0.732376
POPTR_001G067900v3	0.672838
POPTR_008G044400v3	0.995636
POPTR_001G325400v3	0.699877
POPTR_010G060400v3	0.971272
POPTR_004G020400v3	0.947019
POPTR_009G125800v3	0.508009
POPTR_006G073400v3	0.959547
POPTR_017G063900v3	0.901814
POPTR_009G060200v3	0.962657
POPTR_009G118300v3	0.994811
POPTR_008G135700v3	0.902863
POPTR_001G023500v3	0.801965
POPTR_014G128200v3	0.591484
POPTR_019G083800v3	0.772288
POPTR_001G072800v3	0.999662
POPTR_017G108100v3	0.870074
POPTR_006G182600v3	0.986646
POPTR_011G149800v3	0.59927
POPTR_019G077000v3	0.521141
POPTR_010G081300v3	0.837754
POPTR_010G214000v3	0.97667
POPTR_010G161100v3	0.847971
POPTR_011G140300v3	0.991174
POPTR_016G005900v3	0.955385
POPTR_006G112500v3	0.983681
POPTR_003G043700v3	0.977273
POPTR_005G162600v3	0.968413
POPTR_001G233400v3	0.649632
POPTR_T136200v3	0.643201
POPTR_015G057000v3	0.559369
POPTR_004G195100v3	0.985509
POPTR_011G122400v3	0.57163
POPTR_001G192700v3	0.671691
POPTR_018G128000v3	0.587945
POPTR_002G208000v3	0.983835
POPTR_005G214000v3	0.528278
POPTR_004G143400v3	0.614189
POPTR_018G043600v3	0.972618
POPTR_006G116800v3	0.786662
POPTR_002G103900v3	0.882633
POPTR_015G060400v3	0.677859
POPTR_015G094400v3	0.893799
POPTR_012G061600v3	0.528587
POPTR_014G143600v3	0.589314
POPTR_018G087400v3	0.534479
POPTR_005G040800v3	0.905854
POPTR_008G194200v3	0.978415
POPTR_005G027500v3	0.988683
POPTR_010G217100v3	0.969595
POPTR_001G393400v3	0.978141
POPTR_014G145100v3	0.854532
POPTR_006G223500v3	0.676432
POPTR_004G175200v3	0.545252
POPTR_018G100700v3	0.544336
POPTR_014G032400v3	0.975812
POPTR_001G043300v3	0.558406
POPTR_017G097100v3	0.921577
POPTR_001G415100v3	0.885471
POPTR_001G185600v3	0.915347
POPTR_011G091900v3	0.885646
Novel01547	0.792524
POPTR_005G156400v3	0.952606
POPTR_001G072200v3	0.998626
POPTR_006G128600v3	0.916258
POPTR_005G092500v3	0.84449
POPTR_013G011000v3	0.977578
POPTR_015G091400v3	0.81942
POPTR_014G156900v3	0.983144
POPTR_003G107900v3	0.929343
POPTR_007G113100v3	0.976113
POPTR_013G080300v3	0.898216
POPTR_003G195300v3	0.911149
POPTR_006G075600v3	0.711024
POPTR_016G085800v3	0.986375
POPTR_008G051700v3	0.638853
POPTR_008G044800v3	0.989556
POPTR_013G080400v3	0.901366
POPTR_001G013300v3	0.940613
POPTR_004G046300v3	0.501382
POPTR_001G337200v3	0.609351
POPTR_017G101000v3	0.507507
POPTR_001G049400v3	0.825903
POPTR_010G188100v3	0.904365
POPTR_002G056200v3	0.899373
POPTR_005G020400v3	0.564535
POPTR_016G055000v3	0.871764
POPTR_001G365500v3	0.898873
POPTR_018G126600v3	0.903152
POPTR_013G080500v3	0.899279
POPTR_018G105600v3	0.908251
POPTR_017G123900v3	0.551627
POPTR_003G138200v3	0.624117
POPTR_012G046300v3	0.951388
POPTR_001G390700v3	0.897232
POPTR_004G174500v3	0.824982
POPTR_001G271500v3	0.965982
POPTR_008G066300v3	0.995189
POPTR_010G216600v3	0.970472
POPTR_010G077400v3	0.54151
POPTR_003G034900v3	0.992263
POPTR_013G082800v3	0.899284
POPTR_005G082600v3	0.985064
POPTR_T012800v3	0.795519
POPTR_016G105600v3	0.564812
POPTR_004G203500v3	0.906166
POPTR_001G140600v3	0.704353
POPTR_001G295100v3	0.974602
POPTR_009G099300v3	0.970698
POPTR_002G176900v3	0.735545
POPTR_002G057600v3	0.960332
POPTR_008G203100v3	0.998768
POPTR_014G049700v3	0.869134
POPTR_002G242100v3	0.863509
POPTR_001G452100v3	0.960273
POPTR_002G083100v3	0.512911
POPTR_015G141900v3	0.861175
POPTR_008G129900v3	0.973833
POPTR_010G026000v3	0.969318
POPTR_001G112400v3	0.700405
POPTR_005G049400v3	0.973929
POPTR_004G207000v3	0.816451
POPTR_002G249000v3	0.966159
POPTR_001G366800v3	0.529633
POPTR_016G137900v3	0.604662
POPTR_007G053800v3	0.99066
POPTR_008G075000v3	0.994778
POPTR_019G065700v3	0.589637
POPTR_003G071200v3	0.913294
POPTR_005G091600v3	0.98954
POPTR_017G038300v3	0.618782
POPTR_012G022600v3	0.817274
POPTR_010G083200v3	0.634589
POPTR_009G065800v3	0.984594
POPTR_003G204300v3	0.871116
POPTR_001G074900v3	0.980274
POPTR_008G066200v3	0.946
POPTR_004G045700v3	0.925228
POPTR_014G068600v3	0.988061
POPTR_005G122500v3	0.731264
POPTR_005G094100v3	0.929306
POPTR_006G082300v3	0.956281
POPTR_012G114000v3	0.995209
POPTR_006G121300v3	0.83372
POPTR_018G071200v3	0.934429
POPTR_005G097500v3	0.816357
POPTR_009G022200v3	0.500324
POPTR_004G161800v3	0.837147
POPTR_004G118800v3	0.990088
POPTR_014G023700v3	0.523068
POPTR_017G047900v3	0.720971
POPTR_003G041100v3	0.943994
POPTR_003G115400v3	0.610082
POPTR_T043700v3	0.995803
POPTR_014G176500v3	0.978993
POPTR_009G116000v3	0.91237
POPTR_002G088400v3	0.771814
POPTR_017G148800v3	0.895337
POPTR_007G058600v3	0.994895
POPTR_007G085600v3	0.744455
POPTR_012G019100v3	0.503968
POPTR_006G209800v3	0.745188
POPTR_012G086800v3	0.940638
POPTR_012G132700v3	0.801115
POPTR_004G174200v3	0.590476
POPTR_013G082700v3	0.896578
POPTR_004G073600v3	0.635311
POPTR_014G066500v3	0.576187
POPTR_014G191000v3	0.97237
POPTR_015G071400v3	0.829352
POPTR_017G015800v3	0.579367
POPTR_014G105400v3	0.939667
POPTR_018G024000v3	0.951954
POPTR_014G196900v3	0.757949
POPTR_004G196200v3	0.968217
POPTR_002G137700v3	0.951334
POPTR_001G346900v3	0.740591
POPTR_006G249300v3	0.807025
POPTR_009G000100v3	0.512671
POPTR_002G017600v3	0.992747
POPTR_016G124100v3	0.896325
Novel01478	0.913456
POPTR_009G088900v3	0.580752
POPTR_007G127900v3	0.522128
POPTR_004G003800v3	0.549755
POPTR_001G340100v3	0.794214
POPTR_008G063200v3	0.754006
POPTR_004G116700v3	0.980051
POPTR_008G048800v3	0.995652
POPTR_011G031600v3	0.953381
Novel01128	0.990227
POPTR_004G225900v3	0.579395
POPTR_004G111900v3	0.566129
POPTR_004G120300v3	0.591448
POPTR_015G032900v3	0.525562
POPTR_001G342500v3	0.826932
POPTR_009G097600v3	0.947224
POPTR_013G019200v3	0.505611
POPTR_018G070100v3	0.967916
POPTR_005G194500v3	0.987932
POPTR_010G216900v3	0.940651
POPTR_009G157400v3	0.709881
POPTR_010G171300v3	0.999286
POPTR_005G215800v3	0.987978
POPTR_001G139100v3	0.585418
POPTR_007G085100v3	0.770858
POPTR_012G101600v3	0.626307
POPTR_007G131800v3	0.987685
POPTR_002G138800v3	0.772511
POPTR_013G096600v3	0.544805
POPTR_006G209700v3	0.857661
POPTR_002G066200v3	0.988806
POPTR_003G058300v3	0.513249
POPTR_001G277700v3	0.722072
POPTR_018G113200v3	0.77458
POPTR_005G159600v3	0.713483
POPTR_018G138200v3	0.98071
POPTR_009G031500v3	0.98735
POPTR_019G082400v3	0.55971
POPTR_006G247500v3	0.583894
POPTR_011G127000v3	0.7446
POPTR_001G101900v3	0.647916
POPTR_014G096400v3	0.582975
POPTR_015G040200v3	0.990425
POPTR_011G098300v3	0.58259
POPTR_010G182800v3	0.84271
POPTR_004G134700v3	0.975819
POPTR_004G034400v3	0.521419
POPTR_001G453900v3	0.702775
POPTR_009G056900v3	0.824588
POPTR_017G000200v3	0.669091
POPTR_003G123100v3	0.753257
POPTR_006G222100v3	0.982269
POPTR_005G026000v3	0.924021
POPTR_T172000v3	0.884861
POPTR_009G118900v3	0.958495
POPTR_015G029500v3	0.985623
POPTR_003G138300v3	0.660106
POPTR_013G089200v3	0.720795
POPTR_001G118700v3	0.74579
POPTR_001G398100v3	0.857303
POPTR_003G116400v3	0.624057
POPTR_001G183200v3	0.806793
POPTR_018G107400v3	0.826338
POPTR_010G213900v3	0.974226
POPTR_002G204100v3	0.926751
POPTR_010G215300v3	0.651636
POPTR_011G057500v3	0.610474
POPTR_019G057000v3	0.850705
POPTR_006G073200v3	0.997026
POPTR_011G095200v3	0.673237
POPTR_006G166700v3	0.569288
POPTR_006G214200v3	0.97887
POPTR_008G156300v3	0.904192
POPTR_013G084500v3	0.798982
POPTR_007G080900v3	0.96335
POPTR_006G166800v3	0.604547
POPTR_008G183400v3	0.614095
POPTR_019G083400v3	0.905259
POPTR_008G155500v3	0.734917
POPTR_001G166100v3	0.504409
POPTR_019G057300v3	0.878267
POPTR_012G039100v3	0.977427
POPTR_015G043100v3	0.820691
POPTR_007G134700v3	0.939378
POPTR_005G053400v3	0.552014
POPTR_016G043800v3	0.946001
POPTR_005G095800v3	0.618349
POPTR_007G035600v3	0.986036
POPTR_010G186500v3	0.869889
POPTR_010G066700v3	0.917161
POPTR_004G041700v3	0.994853
POPTR_007G032700v3	0.709731
POPTR_002G054800v3	0.923038
POPTR_014G053300v3	0.839427
POPTR_012G068900v3	0.59756
POPTR_006G143400v3	0.656238
POPTR_016G100600v3	0.848629
POPTR_011G055900v3	0.774852
POPTR_004G217500v3	0.950455
POPTR_017G026000v3	0.975884
POPTR_006G063700v3	0.949216
POPTR_014G129100v3	0.98609
POPTR_008G168600v3	0.686042
POPTR_003G085100v3	0.783791
POPTR_006G021500v3	0.909521
POPTR_017G115400v3	0.920866
POPTR_004G085000v3	0.582665
POPTR_012G111000v3	0.701377
POPTR_010G037500v3	0.533385
POPTR_001G361500v3	0.951943
POPTR_001G399700v3	0.830824
POPTR_002G066900v3	0.683442
POPTR_010G245400v3	0.990583
POPTR_002G145900v3	0.850786
POPTR_010G100100v3	0.928792
POPTR_005G165400v3	0.723282
POPTR_014G069400v3	0.917256
POPTR_013G080200v3	0.900727
POPTR_016G078100v3	0.592441
POPTR_T159900v3	0.557453
POPTR_008G030600v3	0.962731
POPTR_004G004800v3	0.993051
POPTR_009G049200v3	0.977277
POPTR_005G243600v3	0.609352
POPTR_014G049900v3	0.706934
POPTR_013G130700v3	0.918205
POPTR_018G016800v3	0.610306
POPTR_015G086100v3	0.930389
POPTR_005G197800v3	0.923237
POPTR_006G181500v3	0.79228
POPTR_007G008800v3	0.598871
POPTR_001G169600v3	0.978694
POPTR_008G194900v3	0.671484
POPTR_009G032600v3	0.95886
POPTR_001G341400v3	0.988482
POPTR_011G067800v3	0.925806
POPTR_001G192600v3	0.862615
POPTR_002G144800v3	0.862315
POPTR_006G040900v3	0.870787
POPTR_013G058500v3	0.990677
POPTR_008G072600v3	0.858119
POPTR_011G114100v3	0.998193
POPTR_016G063200v3	0.889372
POPTR_001G131000v3	0.867276
POPTR_002G183400v3	0.96435
POPTR_003G207400v3	0.992651
POPTR_002G226000v3	0.902334
POPTR_008G114300v3	0.677498
POPTR_010G012800v3	0.923263
POPTR_016G056100v3	0.854533
POPTR_009G092200v3	0.831789
POPTR_006G232000v3	0.859238
POPTR_015G125800v3	0.861329
POPTR_009G068900v3	0.958474
POPTR_001G341100v3	0.936389
POPTR_011G080300v3	0.741063
POPTR_018G140200v3	0.949423
POPTR_012G006700v3	0.622581
POPTR_001G285500v3	0.838682
POPTR_010G087800v3	0.994003
POPTR_010G250000v3	0.783115
POPTR_002G130100v3	0.872282
POPTR_004G082200v3	0.557083
POPTR_014G014100v3	0.872005
POPTR_010G233100v3	0.908891
POPTR_007G048000v3	0.75507
POPTR_013G048700v3	0.957662
POPTR_001G038000v3	0.971232
POPTR_015G065600v3	0.816661
POPTR_002G082700v3	0.947678
POPTR_015G019200v3	0.544857
POPTR_001G001300v3	0.942261
POPTR_002G045400v3	0.660625
POPTR_005G094200v3	0.921399
POPTR_003G040800v3	0.663797
POPTR_005G249700v3	0.550684
POPTR_019G055800v3	0.603373
POPTR_010G002300v3	0.878009
POPTR_012G077100v3	0.968936
POPTR_012G037900v3	0.992683
POPTR_006G151800v3	0.946755
POPTR_016G084900v3	0.887756
POPTR_006G070700v3	0.856608
POPTR_002G099500v3	0.959333
POPTR_010G084800v3	0.94817
POPTR_005G036700v3	0.827648
POPTR_002G257500v3	0.888764
POPTR_007G017600v3	0.906288
POPTR_016G079300v3	0.7687
POPTR_018G092200v3	0.92137
POPTR_008G207000v3	0.791995
POPTR_012G059200v3	0.77618
POPTR_010G208700v3	0.982929
POPTR_001G146900v3	0.677269
POPTR_006G242000v3	0.860528
POPTR_006G248900v3	0.917743
POPTR_010G099900v3	0.722107
POPTR_015G125700v3	0.938487
POPTR_002G010200v3	0.969783
POPTR_003G079500v3	0.70874
POPTR_006G047600v3	0.97882
POPTR_011G069200v3	0.977297
POPTR_002G153600v3	0.920415
POPTR_016G123600v3	0.966863
POPTR_001G454000v3	0.997152
POPTR_001G454100v3	0.961694
POPTR_012G115900v3	0.952281
POPTR_008G105000v3	0.790444
POPTR_010G117100v3	0.790458
POPTR_018G021700v3	0.548522
POPTR_004G083200v3	0.874222
POPTR_004G062600v3	0.980484
POPTR_016G009600v3	0.802335
POPTR_002G093400v3	0.519397
POPTR_012G136600v3	0.501513

## Sheet: U1
NAME	MEM.SHIP
POPTR_003G128800v3	0.675484
POPTR_016G022500v3	0.683007
POPTR_T139500v3	0.986705
POPTR_012G089300v3	0.957486
POPTR_001G466400v3	0.801833
POPTR_004G028600v3	0.985955
POPTR_007G003100v3	0.678322
POPTR_001G466300v3	0.83385
POPTR_008G175000v3	0.720554
POPTR_007G088200v3	0.687204
POPTR_001G084400v3	0.61148
POPTR_001G466200v3	0.810798
POPTR_008G174900v3	0.821182
POPTR_008G175100v3	0.871279
POPTR_012G090000v3	0.98977
POPTR_010G082300v3	0.729582
POPTR_017G078000v3	0.995498
POPTR_016G020000v3	0.801773
POPTR_016G134600v3	0.97943
POPTR_004G040900v3	0.887754
POPTR_005G223500v3	0.82886
POPTR_016G140200v3	0.99216
POPTR_012G089900v3	0.993926
POPTR_005G113100v3	0.92976
Novel01693	0.902062
POPTR_002G017500v3	0.964965
POPTR_002G113600v3	0.774231
POPTR_018G063900v3	0.793746
POPTR_008G032900v3	0.624956
POPTR_009G027800v3	0.546758
POPTR_008G109400v3	0.745211
POPTR_T139300v3	0.907435
POPTR_013G014400v3	0.661948
POPTR_001G305800v3	0.797696
POPTR_003G144700v3	0.915706
POPTR_005G181600v3	0.955766
POPTR_009G090700v3	0.55756
POPTR_008G209800v3	0.895066
POPTR_009G101700v3	0.807184
POPTR_015G147600v3	0.812261
POPTR_010G041800v3	0.933463
POPTR_001G066500v3	0.576931
POPTR_016G104600v3	0.614357
POPTR_007G047100v3	0.844325
POPTR_012G021400v3	0.938814
POPTR_008G138100v3	0.797062
POPTR_010G060500v3	0.875272
POPTR_008G095600v3	0.86413
POPTR_016G116100v3	0.970244
Novel00776	0.915335
POPTR_007G142300v3	0.876185
POPTR_004G144200v3	0.896562
POPTR_006G237200v3	0.771736
POPTR_008G009700v3	0.866393
POPTR_014G016400v3	0.649841
POPTR_005G252600v3	0.960565
POPTR_010G128600v3	0.902337
POPTR_001G381700v3	0.712262
POPTR_004G089500v3	0.801423
POPTR_005G128900v3	0.703933
POPTR_004G038500v3	0.870732
POPTR_009G165700v3	0.962375
POPTR_007G067000v3	0.969897
POPTR_019G020900v3	0.738577
POPTR_005G002700v3	0.905088
POPTR_006G102900v3	0.906698
POPTR_009G159800v3	0.976227
POPTR_016G032500v3	0.919878
POPTR_013G107900v3	0.963407
POPTR_012G015900v3	0.867549
POPTR_004G204600v3	0.637734
POPTR_011G010100v3	0.947101
POPTR_002G055400v3	0.812328
POPTR_017G111000v3	0.962413
POPTR_001G412100v3	0.992192
POPTR_008G120200v3	0.770175
POPTR_002G248700v3	0.981584
POPTR_015G130600v3	0.52585
POPTR_T100100v3	0.9025
POPTR_010G158200v3	0.698349
POPTR_006G133300v3	0.940348
POPTR_003G152300v3	0.919515
POPTR_002G247600v3	0.925407
POPTR_013G044000v3	0.538955
Novel01428	0.944187
POPTR_017G136000v3	0.885379
POPTR_T100200v3	0.980541
POPTR_013G131200v3	0.967972
POPTR_005G020900v3	0.648178
POPTR_011G138200v3	0.768837
POPTR_006G215200v3	0.552127
POPTR_001G362300v3	0.86982
POPTR_002G173200v3	0.602239
POPTR_010G077900v3	0.971889
POPTR_015G063500v3	0.99223
POPTR_017G027900v3	0.871312
POPTR_001G170300v3	0.527066
POPTR_001G170100v3	0.796087
POPTR_001G322900v3	0.944543
POPTR_001G373400v3	0.8623
POPTR_001G123800v3	0.531891
POPTR_013G156000v3	0.777731
POPTR_002G124000v3	0.789189
POPTR_014G088000v3	0.682353
POPTR_001G453500v3	0.589976
POPTR_T079400v3	0.96747
POPTR_010G138100v3	0.72538
POPTR_002G014700v3	0.853788
POPTR_017G090400v3	0.873115
POPTR_008G177900v3	0.944067
POPTR_004G052000v3	0.958566
POPTR_016G093100v3	0.962249
POPTR_016G011200v3	0.926866
POPTR_010G065700v3	0.503923
POPTR_010G163000v3	0.575574
POPTR_006G015300v3	0.952949
POPTR_019G100800v3	0.892202
POPTR_002G018400v3	0.759191
POPTR_003G080200v3	0.962881
POPTR_010G192900v3	0.533003
POPTR_001G292700v3	0.502381
POPTR_001G061200v3	0.994971
POPTR_002G042000v3	0.782957
POPTR_011G118900v3	0.704843
POPTR_018G150700v3	0.867831
POPTR_003G100600v3	0.60609
POPTR_004G028700v3	0.836912
POPTR_003G158400v3	0.996538
POPTR_009G118000v3	0.837782
POPTR_018G138100v3	0.992392
POPTR_013G025200v3	0.706052
POPTR_T021500v3	0.836177
POPTR_014G039900v3	0.847594
POPTR_019G094200v3	0.993115
POPTR_008G186100v3	0.844663
POPTR_001G420700v3	0.98191
POPTR_019G045400v3	0.936128
POPTR_014G129000v3	0.641462
POPTR_008G025800v3	0.727695
POPTR_011G089800v3	0.674285
POPTR_008G212400v3	0.991123
POPTR_008G203400v3	0.745771
POPTR_001G041800v3	0.993998
POPTR_017G062100v3	0.806053
POPTR_008G053800v3	0.873042
POPTR_010G041200v3	0.907099
POPTR_008G149700v3	0.542941
POPTR_012G038700v3	0.939668
POPTR_015G068200v3	0.956859
POPTR_004G012000v3	0.89557
POPTR_001G417300v3	0.975911
POPTR_001G098500v3	0.619635
POPTR_001G077100v3	0.576101
POPTR_014G095500v3	0.734253
POPTR_015G076400v3	0.897833
POPTR_015G105300v3	0.501404
POPTR_015G019100v3	0.81093
POPTR_006G213500v3	0.931843
POPTR_006G003900v3	0.919161
POPTR_004G092400v3	0.869885
POPTR_019G035600v3	0.898596
POPTR_017G078100v3	0.996436
POPTR_013G057200v3	0.858847
POPTR_005G205400v3	0.883917
Novel01348	0.700229
POPTR_009G154400v3	0.757908
POPTR_005G072100v3	0.693631
POPTR_001G324400v3	0.845975
POPTR_003G055200v3	0.982614
POPTR_012G001400v3	0.983711
POPTR_006G259400v3	0.89544
POPTR_005G223600v3	0.730404
POPTR_009G084600v3	0.842805
POPTR_001G206700v3	0.847425
POPTR_006G154800v3	0.721145
POPTR_013G073400v3	0.862628
POPTR_016G012100v3	0.85513
POPTR_011G039700v3	0.7519
POPTR_002G041900v3	0.551872
POPTR_002G128700v3	0.938771
POPTR_015G108800v3	0.77706
Novel01343	0.875077
POPTR_002G009400v3	0.792434
POPTR_009G017400v3	0.755543
POPTR_006G068500v3	0.972052
POPTR_009G003400v3	0.868961
POPTR_015G081300v3	0.794753
POPTR_004G231300v3	0.974793
POPTR_008G175200v3	0.59084
POPTR_004G231500v3	0.942847
POPTR_005G260400v3	0.648223
POPTR_005G116600v3	0.994002
POPTR_018G124600v3	0.556166
POPTR_011G167300v3	0.918546
POPTR_013G155100v3	0.835337
POPTR_002G056400v3	0.943521
POPTR_003G149100v3	0.589392
POPTR_012G038900v3	0.968859
POPTR_006G233700v3	0.9924
POPTR_018G114100v3	0.935872
POPTR_001G073800v3	0.840265
POPTR_006G001100v3	0.963196
POPTR_005G005300v3	0.50843
POPTR_001G107600v3	0.617735
POPTR_006G210700v3	0.694456
POPTR_010G002100v3	0.971273
POPTR_010G111000v3	0.917336
POPTR_002G138000v3	0.959555
POPTR_006G098200v3	0.978188
POPTR_005G105400v3	0.78477
POPTR_010G073200v3	0.930602
POPTR_002G135100v3	0.631575
POPTR_001G119800v3	0.696303
POPTR_013G081700v3	0.795239
POPTR_001G245000v3	0.942184
Novel01146	0.915644
POPTR_003G104000v3	0.545611
POPTR_014G044800v3	0.953191
POPTR_006G029900v3	0.735368
POPTR_001G079600v3	0.899463
POPTR_001G092500v3	0.92464
POPTR_006G059400v3	0.878313
POPTR_005G072800v3	0.867056
POPTR_014G041300v3	0.897277
POPTR_004G231200v3	0.956234
POPTR_010G065400v3	0.983074
POPTR_019G128600v3	0.970823
POPTR_003G201400v3	0.994557
POPTR_008G135600v3	0.59712
POPTR_012G022100v3	0.711281
POPTR_008G139300v3	0.725478
POPTR_003G142300v3	0.719805
POPTR_001G141500v3	0.975235
POPTR_019G104500v3	0.900553
POPTR_011G041900v3	0.644541
POPTR_008G139100v3	0.73869
POPTR_004G125000v3	0.825222
POPTR_007G125800v3	0.985378
POPTR_008G029200v3	0.899865
POPTR_005G128800v3	0.879735
POPTR_006G047300v3	0.755205
POPTR_006G122700v3	0.9202
POPTR_002G072100v3	0.746484
POPTR_010G046500v3	0.86468
POPTR_006G027700v3	0.853144
POPTR_001G204900v3	0.533608
POPTR_014G137000v3	0.597686
POPTR_008G193900v3	0.979521
POPTR_003G222600v3	0.628685
POPTR_014G111900v3	0.981884
POPTR_006G032800v3	0.874168
POPTR_007G080800v3	0.848448
POPTR_005G110500v3	0.744421
POPTR_006G028600v3	0.658005
POPTR_008G128900v3	0.737207
POPTR_017G135900v3	0.958719
POPTR_006G193800v3	0.796139
POPTR_003G070500v3	0.85193
POPTR_004G233500v3	0.939846
POPTR_017G096400v3	0.656263
POPTR_017G056900v3	0.86787
POPTR_006G022000v3	0.85049
POPTR_012G134300v3	0.913829
POPTR_010G160100v3	0.851077
POPTR_002G140500v3	0.952448
POPTR_001G207100v3	0.519026
POPTR_001G093600v3	0.989263
POPTR_012G100500v3	0.720272
POPTR_015G071800v3	0.573864
POPTR_018G047000v3	0.880502
POPTR_019G133200v3	0.954234
POPTR_010G092200v3	0.717232
POPTR_009G007800v3	0.634617
POPTR_T179900v3	0.948661
POPTR_008G136500v3	0.943764
POPTR_008G108000v3	0.94573
POPTR_013G002100v3	0.997113
POPTR_012G069700v3	0.836719
POPTR_T179800v3	0.656501
POPTR_012G133600v3	0.800266
POPTR_013G021400v3	0.552053
POPTR_002G171600v3	0.994277
POPTR_005G186900v3	0.947199
POPTR_002G166400v3	0.886818
POPTR_005G215200v3	0.849146
POPTR_019G005300v3	0.97246
POPTR_T091400v3	0.890913
POPTR_003G129400v3	0.634814
POPTR_018G130500v3	0.802956
POPTR_001G256100v3	0.715702
POPTR_005G164300v3	0.623667
POPTR_013G025000v3	0.906711
POPTR_001G298200v3	0.723756
POPTR_018G151500v3	0.835268
POPTR_007G034500v3	0.988192
POPTR_016G138900v3	0.768453
POPTR_014G164300v3	0.888663
POPTR_015G034800v3	0.514628
POPTR_001G213400v3	0.721049
POPTR_013G066600v3	0.807622
POPTR_003G152000v3	0.961342
POPTR_010G046400v3	0.609373
POPTR_004G236200v3	0.956076
POPTR_004G034700v3	0.720557
POPTR_009G052900v3	0.91411
POPTR_009G137500v3	0.798353
POPTR_008G029400v3	0.81479
POPTR_015G106700v3	0.938656
POPTR_002G160700v3	0.972642
POPTR_016G144200v3	0.858228
POPTR_008G180700v3	0.833005
POPTR_018G083100v3	0.989549
POPTR_011G010200v3	0.836527
POPTR_006G041000v3	0.745516
POPTR_016G073700v3	0.923993
POPTR_009G014400v3	0.679371
POPTR_005G228600v3	0.851681
POPTR_003G059700v3	0.824001
POPTR_002G059800v3	0.923958
POPTR_002G106800v3	0.630839
POPTR_002G260800v3	0.661274
POPTR_005G212800v3	0.899807
POPTR_001G319100v3	0.854417
POPTR_005G032100v3	0.782779
POPTR_011G050300v3	0.773562
POPTR_008G131500v3	0.981652
POPTR_010G027200v3	0.969485
POPTR_005G228100v3	0.983524
POPTR_017G028900v3	0.97297
POPTR_003G159000v3	0.721399
POPTR_018G032300v3	0.940333
POPTR_018G076700v3	0.629388
POPTR_004G007500v3	0.834592
POPTR_002G207200v3	0.818803
POPTR_010G201600v3	0.981839
POPTR_015G107000v3	0.975992
POPTR_010G216200v3	0.977251
POPTR_004G083300v3	0.913615
POPTR_011G128900v3	0.993752
POPTR_002G010100v3	0.927246
POPTR_006G129100v3	0.742877
POPTR_006G061700v3	0.960003
POPTR_007G060600v3	0.976087
POPTR_019G007900v3	0.989491
POPTR_009G108500v3	0.629681
POPTR_016G030100v3	0.879944
POPTR_014G160500v3	0.531926
POPTR_018G130300v3	0.867159
POPTR_015G103800v3	0.763187
POPTR_007G014200v3	0.979329
Novel00526	0.913007
POPTR_005G079600v3	0.895719
POPTR_T044100v3	0.923317
POPTR_007G125400v3	0.975819
Novel00977	0.785199
POPTR_001G051900v3	0.913662
POPTR_005G035200v3	0.993024
POPTR_006G208500v3	0.904977
POPTR_001G078100v3	0.597703
POPTR_018G150800v3	0.838372
POPTR_005G007700v3	0.656913
POPTR_014G020200v3	0.798698
POPTR_006G072200v3	0.92578
POPTR_013G020900v3	0.962322
POPTR_004G231600v3	0.96185
POPTR_004G209900v3	0.92775
POPTR_014G100300v3	0.591928
POPTR_019G130500v3	0.525588
POPTR_002G019700v3	0.948287
POPTR_005G235700v3	0.974662
POPTR_016G064800v3	0.570253
POPTR_010G197800v3	0.769887
POPTR_009G131700v3	0.983021
POPTR_005G149500v3	0.887187
POPTR_010G201100v3	0.904231
POPTR_010G128900v3	0.658535
POPTR_001G128700v3	0.522644
POPTR_008G211100v3	0.989333
POPTR_006G146400v3	0.79218
POPTR_009G011700v3	0.993878
POPTR_009G140800v3	0.922942
POPTR_011G045100v3	0.81698
POPTR_001G107900v3	0.976782
POPTR_006G254500v3	0.813089
POPTR_014G047300v3	0.941047
POPTR_018G063000v3	0.934511
POPTR_017G096800v3	0.984883
POPTR_013G076900v3	0.895364
POPTR_008G220200v3	0.900999
POPTR_005G015000v3	0.971381
POPTR_003G194000v3	0.975039
POPTR_002G252700v3	0.777368
POPTR_008G072100v3	0.541907
POPTR_017G076800v3	0.813738
POPTR_010G231200v3	0.832602
Novel01195	0.982118
POPTR_015G004000v3	0.739113
POPTR_009G137200v3	0.979155
POPTR_001G131600v3	0.871552
POPTR_008G213000v3	0.96979
POPTR_016G091800v3	0.802761
POPTR_016G093000v3	0.856414
POPTR_011G052600v3	0.846144
POPTR_017G114800v3	0.960334
POPTR_013G114600v3	0.648281
POPTR_006G083700v3	0.994201
POPTR_006G014400v3	0.976025
POPTR_009G154300v3	0.996874
POPTR_005G259000v3	0.937673
POPTR_001G017000v3	0.836955
POPTR_002G242800v3	0.812318
POPTR_003G038200v3	0.503897
POPTR_006G228000v3	0.694793
POPTR_007G130100v3	0.903613
POPTR_010G103300v3	0.942873
POPTR_014G066900v3	0.66561
POPTR_010G012100v3	0.908782
POPTR_008G124900v3	0.579765
POPTR_002G079400v3	0.829847
POPTR_012G070900v3	0.98498
POPTR_T152100v3	0.621485
POPTR_010G042200v3	0.817332
POPTR_012G014900v3	0.964262
POPTR_004G203700v3	0.597881
POPTR_007G096700v3	0.889131
POPTR_001G075600v3	0.950833
POPTR_008G102400v3	0.624724
POPTR_002G163000v3	0.604416
POPTR_014G087300v3	0.787224
POPTR_009G114300v3	0.696124
POPTR_010G217400v3	0.867502
POPTR_014G090000v3	0.954011
POPTR_010G121000v3	0.816758
POPTR_006G000800v3	0.720856
POPTR_010G247500v3	0.562639
POPTR_003G108000v3	0.929308
POPTR_009G050900v3	0.919785
POPTR_003G091100v3	0.616722
POPTR_006G113700v3	0.697374
POPTR_004G155700v3	0.606397
POPTR_009G103000v3	0.950312
POPTR_004G133200v3	0.886027
POPTR_005G018700v3	0.975822
POPTR_013G104100v3	0.928309
POPTR_004G039000v3	0.727046
POPTR_014G122000v3	0.654653
POPTR_009G030700v3	0.990469
POPTR_002G104200v3	0.727508
POPTR_016G118300v3	0.626367
POPTR_001G337300v3	0.978124
POPTR_001G208200v3	0.946329
POPTR_004G210100v3	0.697046
POPTR_002G092900v3	0.991711
POPTR_017G141600v3	0.929023
POPTR_001G439200v3	0.75224
POPTR_013G148900v3	0.639634
POPTR_009G144100v3	0.841639
POPTR_002G097200v3	0.867729
POPTR_014G120800v3	0.750589
POPTR_003G088300v3	0.922339
POPTR_016G074800v3	0.736677
POPTR_001G355500v3	0.994873
POPTR_004G177800v3	0.979283
POPTR_017G055100v3	0.919027
POPTR_019G097000v3	0.569769
POPTR_005G052400v3	0.778669
POPTR_009G139500v3	0.962708
POPTR_003G170600v3	0.569731
POPTR_010G106400v3	0.551298
POPTR_011G066700v3	0.942287
POPTR_001G081600v3	0.686021
POPTR_003G165900v3	0.912783
POPTR_013G130300v3	0.974769
POPTR_001G048900v3	0.54257
POPTR_017G045400v3	0.945608
POPTR_006G244400v3	0.952423
POPTR_007G063900v3	0.983468
POPTR_004G151600v3	0.972566
POPTR_019G005000v3	0.844834
POPTR_001G439600v3	0.788119
POPTR_001G024000v3	0.968062
POPTR_010G177900v3	0.562625
POPTR_005G224200v3	0.850741
POPTR_008G170700v3	0.798966
POPTR_001G408800v3	0.554849
POPTR_017G151200v3	0.724948
POPTR_008G133100v3	0.88864
Novel00815	0.962609
POPTR_018G149500v3	0.834589
POPTR_019G058400v3	0.72601
POPTR_014G145300v3	0.679859
POPTR_004G210000v3	0.830081
POPTR_013G052700v3	0.828088
POPTR_004G152100v3	0.98291
POPTR_010G148900v3	0.503956
POPTR_011G078300v3	0.545758
POPTR_017G088300v3	0.564404
POPTR_009G097200v3	0.924266
POPTR_006G267700v3	0.74333
POPTR_017G081500v3	0.512152
POPTR_019G119200v3	0.936847
POPTR_005G024800v3	0.930661
POPTR_003G192300v3	0.508116
POPTR_008G193500v3	0.501544
POPTR_018G143700v3	0.935937
POPTR_017G032700v3	0.868351
POPTR_010G036500v3	0.60402
POPTR_015G005500v3	0.978931
POPTR_008G161800v3	0.886202
POPTR_T133200v3	0.667088
POPTR_004G092100v3	0.906794
POPTR_006G004400v3	0.763352
POPTR_001G456300v3	0.975175
POPTR_001G275400v3	0.737058
POPTR_011G142700v3	0.739849
POPTR_010G228700v3	0.873341
POPTR_016G017000v3	0.538945
POPTR_007G094400v3	0.576911
POPTR_018G053600v3	0.608796
POPTR_015G143700v3	0.536527
POPTR_016G037900v3	0.542156
POPTR_008G121300v3	0.706123
POPTR_011G026900v3	0.521149
POPTR_006G213000v3	0.802085
POPTR_013G036600v3	0.968073
POPTR_017G098200v3	0.53869
POPTR_012G092800v3	0.531371
POPTR_009G098000v3	0.715795
POPTR_009G021700v3	0.722315
POPTR_017G151800v3	0.959306
POPTR_006G075500v3	0.631518
POPTR_019G119400v3	0.730387
POPTR_013G157000v3	0.883871
POPTR_004G124000v3	0.631481
POPTR_010G097600v3	0.854411
POPTR_012G042200v3	0.756589
POPTR_001G086100v3	0.891019
POPTR_001G193700v3	0.756368
POPTR_005G173200v3	0.62324
POPTR_007G028900v3	0.854617
POPTR_008G041400v3	0.984424
POPTR_006G272100v3	0.890353
POPTR_001G347600v3	0.737796
POPTR_005G156500v3	0.879504
POPTR_016G083500v3	0.852211
Novel01820	0.909549
POPTR_019G092100v3	0.523813
POPTR_001G182700v3	0.564429
POPTR_002G134900v3	0.827975
POPTR_003G124200v3	0.645357
POPTR_019G132100v3	0.942049
POPTR_001G157900v3	0.508434
POPTR_018G001900v3	0.904346
POPTR_019G004900v3	0.950651
POPTR_012G028500v3	0.965061
POPTR_001G211700v3	0.663801
POPTR_001G207200v3	0.745933
POPTR_001G168800v3	0.992356
POPTR_017G111100v3	0.916869
POPTR_006G265400v3	0.858179
POPTR_005G039500v3	0.560155
POPTR_002G111300v3	0.986376
POPTR_015G123700v3	0.701764
POPTR_008G101300v3	0.905632
POPTR_001G285800v3	0.60576
POPTR_T053300v3	0.574959
POPTR_006G117900v3	0.901223
POPTR_016G059500v3	0.957712
POPTR_011G109500v3	0.666906
POPTR_018G053800v3	0.72605
POPTR_003G215200v3	0.601871
POPTR_005G246800v3	0.834751
POPTR_001G353500v3	0.981871
POPTR_015G138900v3	0.974481
POPTR_018G068200v3	0.688805
POPTR_008G139200v3	0.866254
POPTR_010G191700v3	0.970794
POPTR_007G057600v3	0.971078
POPTR_010G131400v3	0.602004
POPTR_016G043100v3	0.919985
POPTR_003G146000v3	0.720459
POPTR_008G140600v3	0.838054
POPTR_001G024600v3	0.554041
POPTR_012G090500v3	0.67176
POPTR_001G197600v3	0.923651
POPTR_004G153700v3	0.988781
POPTR_010G155100v3	0.889838
POPTR_017G051100v3	0.854665
POPTR_001G080200v3	0.803364
POPTR_003G129800v3	0.889933
POPTR_003G171300v3	0.508501
POPTR_001G405800v3	0.596908
POPTR_003G148000v3	0.949439
POPTR_001G118200v3	0.849128
Novel00990	0.793328
POPTR_017G009100v3	0.691045
POPTR_005G007300v3	0.672544
POPTR_014G040600v3	0.977626
POPTR_019G116700v3	0.931348
POPTR_002G031400v3	0.557915
POPTR_001G155100v3	0.683627
POPTR_006G185000v3	0.668175
POPTR_016G134900v3	0.711072
POPTR_017G039200v3	0.691426
POPTR_001G304600v3	0.982953
POPTR_001G077600v3	0.642277
POPTR_006G032500v3	0.963333
POPTR_004G134400v3	0.667485
POPTR_015G085700v3	0.590403
POPTR_004G051100v3	0.955494
POPTR_010G108800v3	0.832403
POPTR_014G035600v3	0.964281
POPTR_005G110600v3	0.519523
POPTR_T098900v3	0.681988
POPTR_002G030500v3	0.59785
POPTR_001G239200v3	0.889693
Novel00991	0.75783
POPTR_002G053500v3	0.873264
POPTR_010G126300v3	0.500779
Novel01081	0.812479
POPTR_005G144800v3	0.765801
POPTR_008G139400v3	0.848968
POPTR_006G143300v3	0.855572
POPTR_008G129700v3	0.748238
POPTR_008G057400v3	0.553718
POPTR_018G130900v3	0.952602
POPTR_008G220100v3	0.563538
POPTR_013G037000v3	0.91343
POPTR_010G121400v3	0.695064
POPTR_008G056600v3	0.779037
POPTR_009G034900v3	0.8251
POPTR_010G162600v3	0.662569
POPTR_015G087600v3	0.640734
POPTR_004G082300v3	0.917534
POPTR_005G190200v3	0.668685
POPTR_019G084800v3	0.732069
POPTR_009G038600v3	0.945295
POPTR_T076500v3	0.648878
POPTR_007G014600v3	0.612696
POPTR_007G106000v3	0.923362
POPTR_009G036900v3	0.592023
POPTR_010G232600v3	0.849092
POPTR_004G066700v3	0.62696
POPTR_001G330100v3	0.993251
POPTR_014G138400v3	0.956053
POPTR_T100300v3	0.715972
POPTR_005G094400v3	0.924914
POPTR_015G104300v3	0.60179
POPTR_006G151100v3	0.502227
POPTR_008G005900v3	0.669128
POPTR_003G153600v3	0.762247
POPTR_004G158200v3	0.560106
POPTR_004G221700v3	0.570481
POPTR_005G134400v3	0.736946
POPTR_005G075100v3	0.76814
POPTR_006G195800v3	0.888612
POPTR_003G078300v3	0.977884
POPTR_006G245800v3	0.870569
POPTR_003G222900v3	0.581416
POPTR_004G207300v3	0.516121
POPTR_005G185400v3	0.965692
POPTR_001G234900v3	0.749265
POPTR_001G160100v3	0.82827
POPTR_001G158100v3	0.728886
POPTR_015G030400v3	0.947469
POPTR_008G009400v3	0.780857
POPTR_001G405900v3	0.737301
POPTR_019G076400v3	0.927729
POPTR_016G016400v3	0.824828
POPTR_010G090400v3	0.828982
POPTR_014G055900v3	0.972731
POPTR_004G209800v3	0.903878
POPTR_019G031900v3	0.99082
POPTR_002G022800v3	0.762194
POPTR_017G147700v3	0.827972
POPTR_012G015100v3	0.538482
POPTR_017G009400v3	0.640637
POPTR_006G104000v3	0.827376
POPTR_019G048700v3	0.634945
POPTR_002G051900v3	0.639133
POPTR_016G116600v3	0.901666
POPTR_002G042600v3	0.889691
POPTR_015G020500v3	0.759268
POPTR_001G058700v3	0.69859
POPTR_015G055600v3	0.983928
POPTR_013G021600v3	0.69905
POPTR_012G070500v3	0.750038
POPTR_015G118800v3	0.850079
POPTR_014G169300v3	0.972464
POPTR_010G063600v3	0.742672
POPTR_003G119600v3	0.652253
POPTR_006G107300v3	0.962222
POPTR_001G296500v3	0.590485
POPTR_010G045300v3	0.566982
POPTR_004G124600v3	0.969435
POPTR_001G216600v3	0.963421
POPTR_008G011300v3	0.695285
Novel01610	0.653246
POPTR_011G087900v3	0.925233
POPTR_003G083300v3	0.755042
POPTR_017G104800v3	0.637226
POPTR_002G139100v3	0.501954
POPTR_012G056000v3	0.888779
POPTR_005G186700v3	0.867203
POPTR_006G182000v3	0.825733
POPTR_012G143100v3	0.565402
POPTR_001G349900v3	0.800152
POPTR_017G008600v3	0.521246
POPTR_017G035500v3	0.943585
POPTR_003G044700v3	0.573965
POPTR_013G156400v3	0.951419
POPTR_T129300v3	0.793618
POPTR_009G132800v3	0.896195
POPTR_003G097600v3	0.874064
POPTR_003G089900v3	0.896866
POPTR_014G153400v3	0.578025
POPTR_001G229000v3	0.833424
POPTR_002G092500v3	0.831386
POPTR_016G034100v3	0.676531
POPTR_014G089200v3	0.688719
Novel01803	0.623897
POPTR_008G218500v3	0.729772
POPTR_007G028500v3	0.882004
POPTR_001G375400v3	0.505064
POPTR_008G123300v3	0.948754
POPTR_019G061400v3	0.542526
POPTR_012G048700v3	0.753462
POPTR_010G079200v3	0.587747
POPTR_006G024500v3	0.517672
POPTR_017G036600v3	0.903387
POPTR_006G159900v3	0.618394
POPTR_006G110700v3	0.671391
POPTR_003G216800v3	0.762799
POPTR_014G060100v3	0.837479
POPTR_014G063900v3	0.752439
POPTR_005G207200v3	0.832083
POPTR_005G067400v3	0.678438
POPTR_006G279900v3	0.796186
POPTR_001G460400v3	0.544498
POPTR_001G172400v3	0.677011
POPTR_010G114400v3	0.508079
POPTR_001G090900v3	0.983612
POPTR_006G040800v3	0.843709
POPTR_002G168200v3	0.718971
POPTR_001G174600v3	0.572503
POPTR_013G090900v3	0.907708
POPTR_010G134400v3	0.846693
POPTR_019G085800v3	0.590978
POPTR_004G211700v3	0.728565
POPTR_001G435500v3	0.885717
POPTR_005G117200v3	0.821862
POPTR_017G034700v3	0.86696
POPTR_006G123100v3	0.550399
POPTR_003G186500v3	0.579591
POPTR_001G365800v3	0.702712
POPTR_005G152800v3	0.752844
POPTR_001G410500v3	0.817071
POPTR_016G096900v3	0.561301
POPTR_016G126700v3	0.747473
POPTR_005G162500v3	0.837333
POPTR_001G043100v3	0.663889
POPTR_003G074200v3	0.858219
POPTR_010G047000v3	0.623706
POPTR_018G047500v3	0.971121
POPTR_014G158200v3	0.554203
POPTR_015G124100v3	0.641762
POPTR_007G122600v3	0.67243
POPTR_017G094800v3	0.601505
POPTR_005G048900v3	0.551093
POPTR_006G149900v3	0.8274
POPTR_016G099700v3	0.781143
POPTR_013G031800v3	0.512012
POPTR_010G186700v3	0.897047
POPTR_009G016700v3	0.962503
POPTR_011G169700v3	0.572178
POPTR_002G097800v3	0.993568
POPTR_007G116600v3	0.599607
POPTR_002G231700v3	0.769603
POPTR_017G047800v3	0.580815
POPTR_013G056900v3	0.577573
POPTR_019G102900v3	0.721843
POPTR_013G027200v3	0.839255
POPTR_015G010800v3	0.984895
POPTR_010G099100v3	0.651383
POPTR_013G074300v3	0.618235
POPTR_002G228800v3	0.9294
POPTR_008G052500v3	0.93501
POPTR_004G058000v3	0.890537
POPTR_016G133200v3	0.629632
POPTR_005G126400v3	0.878763
POPTR_006G266400v3	0.864939
POPTR_003G215700v3	0.689473
POPTR_003G089700v3	0.89106
POPTR_T064000v3	0.794686
POPTR_018G006500v3	0.897744
POPTR_005G096400v3	0.663606
POPTR_005G111900v3	0.93298
POPTR_001G140200v3	0.679074
POPTR_008G150500v3	0.916622
POPTR_018G055500v3	0.98785
POPTR_003G101600v3	0.599545
POPTR_001G325900v3	0.575746
POPTR_018G130800v3	0.674273
POPTR_009G101500v3	0.660653
POPTR_004G047100v3	0.682171
POPTR_009G168100v3	0.96652
POPTR_017G009200v3	0.50918
POPTR_019G029400v3	0.940594
POPTR_001G353700v3	0.786068
POPTR_002G235900v3	0.813372
POPTR_017G048600v3	0.891656
POPTR_016G054400v3	0.611551
POPTR_015G077500v3	0.729812
POPTR_002G180800v3	0.644605
POPTR_004G174100v3	0.656727
POPTR_012G043200v3	0.705443
POPTR_012G058200v3	0.618059
POPTR_T082600v3	0.840509
POPTR_013G075400v3	0.734883
POPTR_012G060300v3	0.591606
POPTR_011G009500v3	0.889028
POPTR_016G038000v3	0.553036
POPTR_005G167800v3	0.742975
POPTR_001G100100v3	0.746192
POPTR_003G201000v3	0.522186
POPTR_001G337400v3	0.543419
POPTR_015G056200v3	0.62521
POPTR_006G127100v3	0.501062
POPTR_001G124200v3	0.584472
POPTR_002G252800v3	0.715172
Novel00641	0.835858
POPTR_010G087600v3	0.808904
POPTR_017G150500v3	0.655168
POPTR_004G115800v3	0.912456
POPTR_001G140300v3	0.986819
POPTR_002G134300v3	0.646282
POPTR_008G085700v3	0.674129
POPTR_008G179100v3	0.950629
POPTR_014G150100v3	0.704453
POPTR_001G060100v3	0.872041
POPTR_003G086000v3	0.565691
POPTR_004G032500v3	0.642099
POPTR_001G165800v3	0.933466
POPTR_T113100v3	0.842815
POPTR_003G144800v3	0.899847
POPTR_005G176600v3	0.883702
POPTR_002G192900v3	0.783419
POPTR_019G085100v3	0.574906
POPTR_008G165000v3	0.535677
POPTR_010G208200v3	0.884577
POPTR_014G157000v3	0.717792
POPTR_001G076400v3	0.874499
POPTR_002G166600v3	0.93802
POPTR_016G033300v3	0.819919
POPTR_003G173700v3	0.937284
POPTR_003G206000v3	0.517743
POPTR_001G108800v3	0.73299
POPTR_003G071700v3	0.612007
POPTR_016G006500v3	0.616165
POPTR_008G185600v3	0.581512
POPTR_008G174800v3	0.738591
POPTR_004G030100v3	0.911042
POPTR_006G173000v3	0.612045
POPTR_011G090700v3	0.887962
POPTR_003G202900v3	0.703553
POPTR_012G089700v3	0.514023
POPTR_003G126100v3	0.757319
POPTR_019G032800v3	0.501486
POPTR_010G203300v3	0.806636
POPTR_001G309200v3	0.762752
POPTR_006G066300v3	0.628058
POPTR_018G113300v3	0.735872
POPTR_005G188300v3	0.578973
POPTR_011G078200v3	0.722188
POPTR_001G325200v3	0.630409
POPTR_017G111300v3	0.502944
POPTR_006G091800v3	0.761059
POPTR_017G042200v3	0.508678
POPTR_T171200v3	0.7058
POPTR_003G137700v3	0.79465
POPTR_005G067300v3	0.870002
Novel01698	0.791136
POPTR_005G123500v3	0.700305
POPTR_008G012500v3	0.622331
POPTR_005G233800v3	0.66964
POPTR_003G051900v3	0.737062
POPTR_001G198700v3	0.812672
POPTR_018G088300v3	0.542349
POPTR_001G137200v3	0.860504
POPTR_018G045800v3	0.539948
POPTR_011G083100v3	0.687188
POPTR_002G237500v3	0.733944
POPTR_003G207300v3	0.837014
POPTR_002G056500v3	0.532369
Novel01841	0.76868
POPTR_004G129500v3	0.83636
POPTR_012G027800v3	0.804405
POPTR_016G063100v3	0.902865
Novel01491	0.862338
POPTR_014G130700v3	0.666794
POPTR_014G125800v3	0.773527
POPTR_013G064400v3	0.689554
POPTR_018G121200v3	0.870437
POPTR_001G292800v3	0.624569
POPTR_001G253900v3	0.605021
POPTR_014G187300v3	0.800411
POPTR_009G113000v3	0.791677
Novel01368	0.791872
POPTR_001G386100v3	0.701274
POPTR_011G168000v3	0.5235
POPTR_011G053000v3	0.838294
POPTR_T112900v3	0.85253
POPTR_005G101400v3	0.815085
POPTR_019G130100v3	0.621689
POPTR_017G013500v3	0.641667
Novel01829	0.716806
POPTR_008G181000v3	0.634471
POPTR_014G187000v3	0.795138
POPTR_003G018500v3	0.842601
POPTR_016G021900v3	0.907544
POPTR_007G034900v3	0.634729
POPTR_013G078200v3	0.632741
POPTR_004G215000v3	0.923816
POPTR_015G071900v3	0.564335
POPTR_002G065400v3	0.620018
POPTR_006G133500v3	0.969051
Novel01082	0.750328
POPTR_004G021500v3	0.610258
POPTR_009G037800v3	0.743088
POPTR_018G151900v3	0.510961
POPTR_017G047600v3	0.503006
POPTR_002G245400v3	0.843222
Novel00089	0.652755
POPTR_015G050800v3	0.586967
POPTR_005G140700v3	0.930189
POPTR_018G104000v3	0.501462
POPTR_012G091100v3	0.513704
POPTR_013G036500v3	0.775266
POPTR_004G214900v3	0.749661
POPTR_013G032500v3	0.779131
POPTR_001G215700v3	0.644909
POPTR_013G116900v3	0.684276
POPTR_005G170800v3	0.804159
POPTR_005G154000v3	0.600786
POPTR_003G105800v3	0.671795
POPTR_015G064000v3	0.893866
POPTR_002G231000v3	0.901095
POPTR_010G167100v3	0.868716
POPTR_008G201700v3	0.716753
POPTR_006G053500v3	0.5779
POPTR_010G109100v3	0.507515
POPTR_003G106200v3	0.520132
POPTR_009G043200v3	0.810584
Novel01815	0.63095
POPTR_003G107800v3	0.573998
POPTR_014G033600v3	0.969595
POPTR_T016200v3	0.638846
POPTR_005G105200v3	0.786888
POPTR_005G148100v3	0.816846
POPTR_017G086200v3	0.85028
POPTR_003G075900v3	0.501535
POPTR_014G052500v3	0.636886
POPTR_019G059100v3	0.554448
POPTR_013G088600v3	0.680616
POPTR_006G266500v3	0.598739
POPTR_T108000v3	0.776538
POPTR_018G037000v3	0.571183
POPTR_006G066200v3	0.691182

## Sheet: U2
NAME	MEM.SHIP
POPTR_016G016500v3	0.710183
POPTR_008G036700v3	0.961965
POPTR_015G108500v3	0.504497
POPTR_017G009500v3	0.776758
POPTR_002G046800v3	0.773438
POPTR_003G129900v3	0.967856
POPTR_007G104500v3	0.7846
POPTR_001G301600v3	0.94138
POPTR_010G124400v3	0.966146
POPTR_001G133200v3	0.753832
POPTR_004G176800v3	0.975143
POPTR_001G078700v3	0.99821
POPTR_016G036500v3	0.978975
POPTR_016G102700v3	0.74706
POPTR_007G043600v3	0.523608
POPTR_011G063100v3	0.864867
POPTR_018G026400v3	0.909439
POPTR_007G126200v3	0.581251
POPTR_009G067700v3	0.648797
POPTR_004G231700v3	0.989199
POPTR_002G109000v3	0.781601
POPTR_T179700v3	0.834302
POPTR_006G207900v3	0.595315
POPTR_006G141700v3	0.97594
POPTR_004G233400v3	0.682814
POPTR_007G075000v3	0.785572
POPTR_004G232400v3	0.983982
POPTR_001G414300v3	0.939124
POPTR_004G151700v3	0.869232
POPTR_005G186200v3	0.671337
POPTR_018G131700v3	0.995641
POPTR_019G053600v3	0.997964
POPTR_011G146400v3	0.891067
POPTR_006G064800v3	0.657246
POPTR_008G146000v3	0.52872
POPTR_008G196800v3	0.521391
POPTR_008G117500v3	0.526353
POPTR_019G055600v3	0.911254
POPTR_007G092700v3	0.973025
POPTR_018G064000v3	0.981776
POPTR_004G121800v3	0.770158
POPTR_016G016800v3	0.633875
POPTR_002G221500v3	0.969143
POPTR_012G091400v3	0.862053
POPTR_012G091200v3	0.888546
POPTR_013G048000v3	0.817592
POPTR_002G076700v3	0.968472
POPTR_019G058300v3	0.954603
POPTR_001G336800v3	0.965544
POPTR_001G471100v3	0.991809
POPTR_013G150200v3	0.608651
POPTR_007G077100v3	0.852195
POPTR_002G121200v3	0.690728
POPTR_001G250500v3	0.84484
POPTR_003G196200v3	0.992652
POPTR_005G109700v3	0.974763
POPTR_006G074700v3	0.988565
POPTR_004G152300v3	0.596768
POPTR_003G075000v3	0.963389
POPTR_001G356900v3	0.885738
POPTR_008G094000v3	0.723094
POPTR_001G409300v3	0.981403
POPTR_010G066600v3	0.73421
POPTR_001G414700v3	0.843605
POPTR_007G015200v3	0.549068
POPTR_006G041900v3	0.993044
POPTR_017G017900v3	0.964001
POPTR_014G072100v3	0.799151
POPTR_008G030300v3	0.908519
POPTR_006G274700v3	0.991419
POPTR_008G153600v3	0.793812
POPTR_006G238800v3	0.909627
POPTR_004G022900v3	0.558864
POPTR_014G162800v3	0.562325
POPTR_003G217200v3	0.939146
POPTR_005G185200v3	0.939346
POPTR_015G081800v3	0.933276
POPTR_002G096900v3	0.620436
POPTR_001G411300v3	0.997059
POPTR_007G125600v3	0.932184
POPTR_008G180500v3	0.862789
POPTR_014G117700v3	0.777599
POPTR_015G086800v3	0.895798
POPTR_013G131000v3	0.978241
POPTR_004G038000v3	0.799492
POPTR_009G057300v3	0.618135
POPTR_015G084000v3	0.593494
POPTR_016G001100v3	0.64455
POPTR_002G069500v3	0.874152
POPTR_007G125100v3	0.983187
POPTR_010G110100v3	0.962406
POPTR_T046000v3	0.876544
POPTR_007G126100v3	0.953339
POPTR_010G239900v3	0.877944
POPTR_016G064600v3	0.995365
POPTR_010G144500v3	0.979712
POPTR_007G105700v3	0.983064
POPTR_011G041700v3	0.817794
POPTR_007G096900v3	0.988696
POPTR_009G035000v3	0.926783
POPTR_016G052800v3	0.551441
POPTR_002G213300v3	0.94412
POPTR_019G089900v3	0.550565
POPTR_010G001500v3	0.728014
POPTR_007G064300v3	0.660815
POPTR_014G025400v3	0.96079
POPTR_006G275600v3	0.850872
POPTR_006G217600v3	0.860484
POPTR_006G237100v3	0.809703
POPTR_002G090900v3	0.977944
POPTR_013G118000v3	0.537314
POPTR_010G237100v3	0.819577
POPTR_001G324200v3	0.979675
POPTR_019G051200v3	0.982839
POPTR_001G008700v3	0.672147
POPTR_001G231300v3	0.996148
POPTR_004G062300v3	0.993761
POPTR_014G117400v3	0.913659
POPTR_001G213200v3	0.987842
POPTR_010G203400v3	0.644171
POPTR_002G177600v3	0.781119
POPTR_001G275300v3	0.502183
POPTR_007G018900v3	0.983125
POPTR_002G241000v3	0.981891
POPTR_010G084100v3	0.996732
POPTR_019G039700v3	0.834137
POPTR_014G042800v3	0.970126
POPTR_001G242200v3	0.982332
POPTR_001G472700v3	0.981581
POPTR_017G049100v3	0.576164
POPTR_005G213200v3	0.988152
POPTR_004G163600v3	0.952676
POPTR_006G134300v3	0.697082
POPTR_001G380200v3	0.784664
POPTR_003G096700v3	0.526314
POPTR_006G135500v3	0.927861
POPTR_017G070300v3	0.86658
POPTR_001G249200v3	0.843476
POPTR_012G033300v3	0.935261
POPTR_012G145300v3	0.892598
POPTR_009G064700v3	0.711592
POPTR_001G418100v3	0.969528
POPTR_015G067000v3	0.94567
POPTR_015G074100v3	0.99407
POPTR_014G087000v3	0.672341
POPTR_005G178900v3	0.769767
POPTR_003G043500v3	0.611148
POPTR_010G004700v3	0.956604
POPTR_010G128500v3	0.994804
POPTR_009G053400v3	0.525387
POPTR_008G035700v3	0.6627
POPTR_001G269900v3	0.989922
POPTR_010G232200v3	0.988406
POPTR_007G038500v3	0.938524
POPTR_015G011900v3	0.621286
POPTR_001G032000v3	0.969258
POPTR_015G054300v3	0.972168
POPTR_013G095400v3	0.92265
POPTR_011G153600v3	0.925434
POPTR_006G082100v3	0.781736
POPTR_018G139300v3	0.559234
POPTR_013G154900v3	0.772874
POPTR_014G176200v3	0.949785
POPTR_005G077500v3	0.937018
POPTR_003G110900v3	0.973631
POPTR_011G117100v3	0.960565
POPTR_004G079900v3	0.706676
POPTR_014G086000v3	0.515456
POPTR_001G196700v3	0.672781
POPTR_012G121700v3	0.983456
POPTR_010G053500v3	0.525289
POPTR_009G159200v3	0.98268
POPTR_010G062300v3	0.917869
POPTR_002G085500v3	0.955617
POPTR_006G134200v3	0.802733
POPTR_013G076700v3	0.760253
POPTR_004G123600v3	0.983883
POPTR_008G082100v3	0.653232
POPTR_008G010400v3	0.575064
Novel00365	0.946022
POPTR_002G137000v3	0.732529
POPTR_001G166900v3	0.600441
POPTR_009G044400v3	0.990096
POPTR_007G125900v3	0.991886
POPTR_001G118300v3	0.965728
POPTR_010G199900v3	0.984661
POPTR_011G043200v3	0.558143
POPTR_001G119900v3	0.772682
POPTR_017G032300v3	0.900102
POPTR_010G180600v3	0.719536
POPTR_008G212500v3	0.52821
POPTR_001G145400v3	0.871227
POPTR_005G209900v3	0.981036
POPTR_010G049600v3	0.571424
POPTR_013G132300v3	0.980626
POPTR_009G128700v3	0.859212
POPTR_006G096000v3	0.677948
POPTR_007G085700v3	0.991568
POPTR_003G215100v3	0.869197
POPTR_001G027600v3	0.881633
POPTR_003G044400v3	0.650143
POPTR_005G099400v3	0.735356
POPTR_008G130000v3	0.575177
POPTR_001G163900v3	0.956798
POPTR_015G012900v3	0.975602
POPTR_011G106600v3	0.998281
POPTR_003G116500v3	0.889766
POPTR_008G070700v3	0.969317
POPTR_011G047200v3	0.63211
POPTR_002G146100v3	0.939209
POPTR_001G244600v3	0.793364
POPTR_003G148300v3	0.987832
Novel01778	0.748078
POPTR_011G056100v3	0.996402
POPTR_014G136000v3	0.977692
POPTR_007G028600v3	0.927542
POPTR_001G398600v3	0.63997
POPTR_004G215500v3	0.968604
POPTR_014G074700v3	0.936152
POPTR_014G140200v3	0.508753
POPTR_001G060400v3	0.6567
POPTR_007G142200v3	0.924954
POPTR_011G123500v3	0.621726
POPTR_006G033200v3	0.941638
POPTR_006G192800v3	0.647451
POPTR_014G012100v3	0.973596
POPTR_016G018500v3	0.599457
POPTR_012G005100v3	0.80965
POPTR_003G223200v3	0.532117
POPTR_001G347000v3	0.880751
POPTR_019G055700v3	0.72511
POPTR_009G136400v3	0.931163
POPTR_003G194700v3	0.723069
POPTR_001G438800v3	0.549927
POPTR_001G088800v3	0.555917
POPTR_017G049000v3	0.844155
POPTR_001G400100v3	0.90781
POPTR_003G051000v3	0.577092
POPTR_002G121400v3	0.987785
POPTR_006G039000v3	0.848142
POPTR_007G010400v3	0.683823
POPTR_014G178000v3	0.930861
POPTR_002G009000v3	0.74379
POPTR_001G076500v3	0.917362
POPTR_003G154900v3	0.813841
POPTR_009G153800v3	0.685869
POPTR_014G001100v3	0.935381
POPTR_005G164700v3	0.804877
POPTR_010G158300v3	0.65218
POPTR_012G134900v3	0.931242
POPTR_015G141100v3	0.879019
POPTR_004G142000v3	0.939623
POPTR_005G084900v3	0.964353
POPTR_008G205900v3	0.991053
POPTR_004G229200v3	0.982143
POPTR_008G062900v3	0.769825
POPTR_016G113500v3	0.961882
POPTR_013G035600v3	0.963207
POPTR_005G239800v3	0.790505
POPTR_005G256500v3	0.931114
POPTR_002G214500v3	0.993218
POPTR_015G075100v3	0.592964
POPTR_017G032500v3	0.839206
POPTR_016G009700v3	0.913549
POPTR_006G218900v3	0.841654
POPTR_006G202000v3	0.891905
POPTR_006G202100v3	0.899522
POPTR_004G231900v3	0.990992
POPTR_014G149500v3	0.984678
POPTR_011G044000v3	0.933049
POPTR_004G143900v3	0.952942
POPTR_007G132700v3	0.981072
POPTR_007G008200v3	0.849204
POPTR_005G184900v3	0.945934
POPTR_013G090000v3	0.734702
POPTR_008G087100v3	0.804816
POPTR_016G038900v3	0.604456
POPTR_011G089300v3	0.876949
POPTR_004G023000v3	0.909275
POPTR_005G125500v3	0.624013
POPTR_016G083900v3	0.636589
POPTR_006G038000v3	0.619683
POPTR_001G374100v3	0.978194
POPTR_002G215800v3	0.501714
POPTR_004G200100v3	0.941557
POPTR_011G071700v3	0.913449
POPTR_015G037800v3	0.836227
POPTR_001G321800v3	0.717192
POPTR_001G399000v3	0.97695
POPTR_004G234600v3	0.881101
POPTR_014G067800v3	0.864544
POPTR_009G089400v3	0.553577
POPTR_005G071300v3	0.853452
POPTR_002G073400v3	0.913403
POPTR_006G046500v3	0.97752
POPTR_008G041300v3	0.951142
POPTR_006G196100v3	0.810404
POPTR_016G002600v3	0.983123
POPTR_003G059400v3	0.678709
POPTR_006G196200v3	0.692223
POPTR_010G155200v3	0.983447
POPTR_001G268200v3	0.69828
POPTR_008G004800v3	0.638895
POPTR_019G001000v3	0.941766
POPTR_018G086200v3	0.851072
POPTR_018G127100v3	0.860988
POPTR_010G029200v3	0.634456
POPTR_014G167400v3	0.996246
POPTR_008G067400v3	0.990611
POPTR_005G217500v3	0.851875
POPTR_014G148700v3	0.756211
POPTR_018G065100v3	0.54413
POPTR_010G162000v3	0.834404
POPTR_002G030700v3	0.956621
POPTR_009G036700v3	0.986907
POPTR_014G158700v3	0.956974
POPTR_001G332500v3	0.905767
POPTR_019G128100v3	0.807204
POPTR_009G078800v3	0.79713
POPTR_005G055800v3	0.882386
POPTR_002G083600v3	0.831412
POPTR_010G093700v3	0.513094
POPTR_010G210900v3	0.725972
POPTR_005G095300v3	0.737125
POPTR_008G019400v3	0.622144
POPTR_018G064900v3	0.94493
POPTR_017G071700v3	0.885892
POPTR_007G145200v3	0.883888
POPTR_001G410800v3	0.519752
POPTR_014G175400v3	0.994235
POPTR_017G100000v3	0.797144
POPTR_001G321600v3	0.987743
POPTR_005G098700v3	0.713852
POPTR_009G134900v3	0.782325
POPTR_017G150000v3	0.588574
POPTR_010G099300v3	0.987107
POPTR_013G028700v3	0.859758
POPTR_001G225300v3	0.868161
POPTR_009G120800v3	0.945113
POPTR_019G067800v3	0.890321
POPTR_008G157500v3	0.603978
POPTR_007G023700v3	0.965508
POPTR_014G071900v3	0.81552
POPTR_006G076700v3	0.622003
POPTR_001G406700v3	0.54536
POPTR_011G065700v3	0.984306
POPTR_002G072900v3	0.998562
POPTR_010G130800v3	0.676867
POPTR_002G118800v3	0.922339
POPTR_006G081400v3	0.750656
POPTR_005G251300v3	0.887054
POPTR_003G133100v3	0.816034
POPTR_011G117300v3	0.925794
POPTR_005G230500v3	0.899112
POPTR_014G134900v3	0.938578
POPTR_019G023700v3	0.785725
POPTR_008G079100v3	0.987078
POPTR_004G148400v3	0.779942
POPTR_011G130000v3	0.875666
POPTR_015G098700v3	0.742199
POPTR_004G159900v3	0.805928
POPTR_006G267300v3	0.86555
POPTR_017G134800v3	0.736282
POPTR_011G146200v3	0.994926
POPTR_007G041300v3	0.976164
POPTR_004G158000v3	0.983903
POPTR_005G048700v3	0.87358
POPTR_012G007900v3	0.780446
POPTR_007G097500v3	0.899484
POPTR_007G046400v3	0.771576
POPTR_019G079600v3	0.634982
POPTR_017G048700v3	0.596833
POPTR_013G059500v3	0.920782
POPTR_014G112700v3	0.906857
POPTR_009G153600v3	0.802685
POPTR_006G246600v3	0.561357
POPTR_014G153800v3	0.731345
POPTR_006G127500v3	0.820169
POPTR_009G059500v3	0.99685
POPTR_006G143000v3	0.691273
POPTR_004G016900v3	0.560386
POPTR_012G048400v3	0.518686
POPTR_009G166900v3	0.501013
POPTR_006G203200v3	0.851819
POPTR_001G286600v3	0.831552
POPTR_008G083800v3	0.916566
POPTR_008G173000v3	0.948199
POPTR_001G111000v3	0.924396
POPTR_008G039100v3	0.604491
POPTR_001G098600v3	0.820176
POPTR_016G026300v3	0.929607
POPTR_018G046500v3	0.983713
POPTR_015G035700v3	0.741125
POPTR_018G028200v3	0.601157
POPTR_001G189500v3	0.618167
POPTR_014G139000v3	0.809879
POPTR_011G057200v3	0.722166
POPTR_004G225700v3	0.699522
POPTR_001G309800v3	0.768497
POPTR_012G085900v3	0.957143
POPTR_004G080000v3	0.637816
POPTR_008G109200v3	0.80933
POPTR_014G141400v3	0.576486
POPTR_019G014200v3	0.887387
POPTR_003G163000v3	0.572539
POPTR_003G193100v3	0.968408
POPTR_005G204800v3	0.756175
POPTR_001G057100v3	0.98
POPTR_018G017800v3	0.678232
POPTR_011G091200v3	0.694642
POPTR_005G168700v3	0.566385
POPTR_012G086200v3	0.894799
POPTR_T031100v3	0.57965
POPTR_008G114900v3	0.744174
POPTR_010G158400v3	0.68294
POPTR_012G081700v3	0.813971
POPTR_013G135700v3	0.502196
POPTR_006G068200v3	0.990042
POPTR_009G155200v3	0.985646
POPTR_002G175000v3	0.683021
POPTR_008G123200v3	0.838279
POPTR_010G215200v3	0.9794
POPTR_002G054400v3	0.996464
POPTR_010G212700v3	0.959256
POPTR_001G269400v3	0.858224
POPTR_010G048300v3	0.937305
POPTR_018G007300v3	0.764584
POPTR_018G052200v3	0.968504
POPTR_007G142400v3	0.900569
POPTR_001G145100v3	0.835412
POPTR_004G001800v3	0.506834
POPTR_014G036300v3	0.985995
POPTR_001G278500v3	0.820835
POPTR_003G202800v3	0.509279
POPTR_001G353800v3	0.559245
POPTR_006G265100v3	0.986111
POPTR_002G136200v3	0.587958
POPTR_011G142900v3	0.755793
POPTR_019G103500v3	0.503222
POPTR_002G219200v3	0.609267
POPTR_002G126900v3	0.871728
POPTR_002G078700v3	0.613671
POPTR_016G020100v3	0.784974
POPTR_002G174100v3	0.925588
POPTR_001G366500v3	0.981495
POPTR_006G165100v3	0.970771
POPTR_004G231800v3	0.918287
POPTR_015G017100v3	0.861442
POPTR_012G085800v3	0.965415
POPTR_010G225100v3	0.94473
POPTR_004G036600v3	0.985308
POPTR_006G129700v3	0.95341
POPTR_018G141800v3	0.656963
POPTR_006G146300v3	0.75499
POPTR_018G101200v3	0.994697
POPTR_008G218400v3	0.614805
Novel00765	0.940962
POPTR_017G001600v3	0.990091
POPTR_018G003400v3	0.991598
POPTR_003G084100v3	0.850585
POPTR_004G072800v3	0.991142
POPTR_005G145400v3	0.860325
POPTR_016G110700v3	0.9074
POPTR_006G136300v3	0.909602
POPTR_001G356400v3	0.985719
POPTR_017G142300v3	0.952565
POPTR_002G169900v3	0.888904
POPTR_001G257600v3	0.907389
POPTR_008G155900v3	0.868777
POPTR_019G041900v3	0.985015
POPTR_015G080000v3	0.664072
POPTR_004G201900v3	0.987198
POPTR_010G010100v3	0.823815
POPTR_003G090000v3	0.911333
POPTR_002G090600v3	0.687959
POPTR_016G098500v3	0.927234
POPTR_001G318500v3	0.955611
POPTR_015G048800v3	0.939154
POPTR_008G047300v3	0.542207
POPTR_018G022700v3	0.993874
POPTR_013G153400v3	0.778863
POPTR_003G022700v3	0.997874
POPTR_013G028200v3	0.973514
POPTR_011G082600v3	0.817738
POPTR_001G168000v3	0.903233
POPTR_013G100000v3	0.921708
POPTR_008G218200v3	0.650712
POPTR_001G244300v3	0.705367
POPTR_019G063900v3	0.908104
POPTR_015G022900v3	0.612592
POPTR_002G038800v3	0.675667
POPTR_003G085700v3	0.808447
POPTR_016G115500v3	0.658937
POPTR_011G033000v3	0.978556
POPTR_001G391100v3	0.690924
POPTR_008G064400v3	0.781154
POPTR_015G106600v3	0.782944
POPTR_003G212300v3	0.964653
POPTR_005G225000v3	0.896124
POPTR_007G096400v3	0.991972
POPTR_003G180700v3	0.803986
POPTR_014G082900v3	0.933879
POPTR_009G029800v3	0.898848
POPTR_003G009900v3	0.990926
POPTR_010G092100v3	0.696361
POPTR_010G051900v3	0.761574
POPTR_003G089600v3	0.981181
POPTR_003G131300v3	0.914663
POPTR_012G007800v3	0.793999
POPTR_018G047700v3	0.90955
POPTR_015G083000v3	0.794026
POPTR_010G087000v3	0.546557
POPTR_013G115700v3	0.862381
POPTR_002G029800v3	0.895673
POPTR_001G013400v3	0.771724
POPTR_006G062400v3	0.919868
POPTR_005G197500v3	0.832336
POPTR_018G114500v3	0.719011
POPTR_010G180300v3	0.769403
POPTR_013G056800v3	0.880363
POPTR_002G255300v3	0.90143
POPTR_003G075700v3	0.99176
POPTR_004G184300v3	0.814825
POPTR_001G301000v3	0.595023
POPTR_001G174000v3	0.705336
POPTR_006G083900v3	0.922954
POPTR_013G076600v3	0.612555
POPTR_017G128100v3	0.909331
POPTR_003G127400v3	0.543938
POPTR_004G095000v3	0.997889
POPTR_008G172700v3	0.944084
POPTR_003G172300v3	0.972548
POPTR_002G233700v3	0.596686
POPTR_008G207700v3	0.523474
POPTR_016G011700v3	0.724749
POPTR_014G039800v3	0.564622
POPTR_011G050900v3	0.818455
POPTR_012G058100v3	0.989678
POPTR_009G057800v3	0.908819
POPTR_011G049300v3	0.954926
POPTR_014G128000v3	0.978159
POPTR_004G088000v3	0.527671
POPTR_010G132000v3	0.735007
POPTR_005G182000v3	0.788109
POPTR_012G062100v3	0.903898
POPTR_008G191800v3	0.675595
POPTR_008G142500v3	0.690194
POPTR_005G118800v3	0.824544
POPTR_002G128200v3	0.981768
POPTR_001G467800v3	0.996354
POPTR_005G168600v3	0.979135
POPTR_015G030700v3	0.712739
POPTR_008G140700v3	0.544121
POPTR_019G131300v3	0.751848
POPTR_003G063700v3	0.962146
POPTR_001G266200v3	0.884697
POPTR_011G026000v3	0.618336
POPTR_009G165600v3	0.895522
POPTR_T178700v3	0.672844
POPTR_013G072600v3	0.539274
POPTR_011G167700v3	0.908711
POPTR_002G079900v3	0.886657
POPTR_002G115600v3	0.983363
POPTR_013G045100v3	0.967312
POPTR_008G191900v3	0.942374
POPTR_014G109700v3	0.62138
POPTR_002G170100v3	0.837341
POPTR_002G107700v3	0.70246
POPTR_017G147400v3	0.891711
POPTR_013G014800v3	0.868293
POPTR_006G224900v3	0.698176
POPTR_002G230800v3	0.864195
POPTR_005G222000v3	0.698076
POPTR_015G117600v3	0.838743
POPTR_006G005500v3	0.873063
POPTR_010G145700v3	0.981497
POPTR_003G153400v3	0.638491
POPTR_001G360100v3	0.932368
POPTR_013G095500v3	0.7944
POPTR_006G203000v3	0.831775
POPTR_T057800v3	0.525166
POPTR_009G017000v3	0.984235
POPTR_T083100v3	0.955486
POPTR_017G070800v3	0.818472
POPTR_010G249200v3	0.964823
POPTR_007G010200v3	0.88287
POPTR_003G133000v3	0.879268
POPTR_006G220600v3	0.994638
POPTR_018G131500v3	0.525941
POPTR_018G130100v3	0.94645
POPTR_007G105400v3	0.973592
POPTR_016G003500v3	0.934364
POPTR_012G144600v3	0.92714
POPTR_002G240600v3	0.957761
POPTR_018G000900v3	0.702252
POPTR_009G015100v3	0.770491
POPTR_002G198400v3	0.549307
POPTR_014G025200v3	0.941071
POPTR_014G053500v3	0.798181
POPTR_005G003100v3	0.874783
POPTR_003G097300v3	0.986891
POPTR_016G016900v3	0.894519
POPTR_004G168100v3	0.793081
POPTR_010G147900v3	0.98567
POPTR_018G074100v3	0.762033
POPTR_006G153600v3	0.637518
POPTR_014G103300v3	0.954306
POPTR_012G021800v3	0.789157
POPTR_002G061300v3	0.517633
POPTR_006G160500v3	0.699703
POPTR_011G148200v3	0.891789
POPTR_006G086200v3	0.74731
POPTR_002G209900v3	0.945464
POPTR_001G100800v3	0.820095
POPTR_004G005500v3	0.756711
POPTR_006G011900v3	0.803668
POPTR_009G139000v3	0.960711
POPTR_005G150300v3	0.986452
POPTR_001G215800v3	0.677872
POPTR_001G351800v3	0.655521
Novel01104	0.642682
POPTR_004G140400v3	0.879019
POPTR_010G121500v3	0.600539
POPTR_009G129400v3	0.614756
POPTR_001G449500v3	0.891024
POPTR_006G243200v3	0.9571
POPTR_002G257800v3	0.951321
POPTR_001G285300v3	0.990494
POPTR_005G168400v3	0.744301
POPTR_002G230600v3	0.634139
POPTR_006G114100v3	0.913294
POPTR_014G128100v3	0.850079
POPTR_005G200100v3	0.67776
POPTR_006G184800v3	0.580428
POPTR_T088500v3	0.971515
POPTR_015G078900v3	0.877336
POPTR_010G191300v3	0.691919
POPTR_003G140500v3	0.796033
POPTR_006G214800v3	0.633397
POPTR_006G043100v3	0.951688
POPTR_002G232500v3	0.909221
POPTR_001G084000v3	0.611977
POPTR_008G051200v3	0.713726
POPTR_014G149800v3	0.971394
POPTR_003G064300v3	0.86323
POPTR_010G143900v3	0.558257
POPTR_019G035800v3	0.864826
POPTR_001G327000v3	0.87771
POPTR_004G072100v3	0.958948
POPTR_001G106000v3	0.981198
POPTR_008G036500v3	0.688887
POPTR_004G181900v3	0.842437
POPTR_005G024100v3	0.996689
POPTR_002G035900v3	0.94402
POPTR_016G020600v3	0.928575
POPTR_006G088600v3	0.781231
POPTR_004G053000v3	0.754324
POPTR_009G051100v3	0.745513
POPTR_006G202200v3	0.9765
POPTR_002G175600v3	0.674585
POPTR_018G143500v3	0.843784
POPTR_001G323200v3	0.991345
POPTR_002G031100v3	0.956137
POPTR_001G255700v3	0.986859
POPTR_014G088500v3	0.765058
POPTR_015G145000v3	0.837736
POPTR_008G182000v3	0.617684
POPTR_002G256600v3	0.582745
POPTR_006G236600v3	0.567833
POPTR_009G142900v3	0.97538
POPTR_003G154300v3	0.975442
POPTR_016G000200v3	0.778906
POPTR_014G061000v3	0.545112
POPTR_004G088600v3	0.986279
POPTR_001G097300v3	0.786549
POPTR_002G160200v3	0.679295
POPTR_005G241500v3	0.68798
POPTR_013G045000v3	0.969169
POPTR_001G118500v3	0.527493
POPTR_002G102800v3	0.624969
POPTR_016G065900v3	0.579209
POPTR_006G006000v3	0.836202
POPTR_010G178400v3	0.994577
POPTR_011G149300v3	0.828665
POPTR_009G169000v3	0.681889
POPTR_015G045700v3	0.685913
POPTR_005G143400v3	0.513365
POPTR_009G080000v3	0.580604
POPTR_010G206400v3	0.863604
POPTR_019G079000v3	0.976131
POPTR_005G234500v3	0.995091
POPTR_013G004800v3	0.864878
POPTR_015G120100v3	0.817181
POPTR_019G132800v3	0.875632
POPTR_019G126000v3	0.80387
POPTR_003G005700v3	0.900306
POPTR_001G471200v3	0.970547
POPTR_012G066300v3	0.720369
POPTR_017G084500v3	0.917575
POPTR_009G170600v3	0.612349
POPTR_006G006100v3	0.860683
POPTR_001G066900v3	0.983414
POPTR_004G039500v3	0.974569
POPTR_011G117600v3	0.888052
POPTR_014G105000v3	0.86543
POPTR_015G066600v3	0.913466
POPTR_014G192300v3	0.682076
POPTR_009G169200v3	0.93162
POPTR_010G252200v3	0.921913
POPTR_011G140800v3	0.740448
POPTR_004G073000v3	0.824257
POPTR_004G225800v3	0.975582
POPTR_005G081800v3	0.722458
POPTR_003G033600v3	0.773481
POPTR_005G255500v3	0.721076
POPTR_002G141300v3	0.931002
POPTR_012G132500v3	0.690208
POPTR_006G105400v3	0.629022
POPTR_001G175900v3	0.683594
POPTR_006G078000v3	0.992614
POPTR_019G047000v3	0.895467
POPTR_011G135600v3	0.953046
POPTR_013G008300v3	0.559243
POPTR_017G078500v3	0.641802
POPTR_010G142200v3	0.947755
POPTR_018G090800v3	0.826353
POPTR_001G293900v3	0.862308
POPTR_005G040600v3	0.844317
POPTR_009G046800v3	0.996505
POPTR_013G037700v3	0.512894
POPTR_008G040100v3	0.58376
POPTR_010G238300v3	0.942213
POPTR_014G036000v3	0.713258
POPTR_015G033300v3	0.988091
POPTR_001G050000v3	0.707029
POPTR_002G160500v3	0.979101
POPTR_005G070700v3	0.971655
POPTR_014G179200v3	0.776806
POPTR_003G067800v3	0.946993
POPTR_010G004500v3	0.881595
POPTR_010G210100v3	0.946364
POPTR_008G127900v3	0.734865
POPTR_007G092800v3	0.618536
POPTR_012G091800v3	0.925955
POPTR_014G101000v3	0.788721
POPTR_012G036400v3	0.863221
POPTR_008G147100v3	0.89448
POPTR_010G190500v3	0.698592
POPTR_018G127700v3	0.825603
POPTR_005G138600v3	0.975529
POPTR_019G123500v3	0.899366
POPTR_015G144700v3	0.905739
POPTR_010G213700v3	0.631231
POPTR_007G085800v3	0.748956
POPTR_003G074900v3	0.672095
POPTR_006G128500v3	0.618118
POPTR_008G121000v3	0.992378
POPTR_003G110000v3	0.64218
POPTR_002G088500v3	0.942987
POPTR_003G092800v3	0.924901
POPTR_001G253100v3	0.626362
POPTR_018G074800v3	0.88197
POPTR_008G112000v3	0.648238
POPTR_004G138300v3	0.974983
POPTR_011G106700v3	0.924204
POPTR_019G080300v3	0.88376
POPTR_014G023400v3	0.869205
POPTR_001G371600v3	0.7734
POPTR_007G011500v3	0.723171
POPTR_002G053900v3	0.927832
POPTR_016G081900v3	0.823377
POPTR_011G132700v3	0.880754
POPTR_013G099700v3	0.881182
POPTR_019G082900v3	0.598637
POPTR_008G131400v3	0.861624
POPTR_002G174900v3	0.555846
POPTR_005G128100v3	0.78793
POPTR_001G145200v3	0.581902
POPTR_009G165200v3	0.721575
POPTR_009G011900v3	0.798021
POPTR_005G178500v3	0.854409
POPTR_008G193300v3	0.640995
POPTR_004G177400v3	0.55658
POPTR_013G018400v3	0.962465
POPTR_010G092900v3	0.866803
POPTR_010G091200v3	0.993555
POPTR_018G030500v3	0.896484
POPTR_003G132200v3	0.564545
POPTR_015G069400v3	0.578983
POPTR_T180000v3	0.964343
POPTR_008G107900v3	0.876048
POPTR_001G015900v3	0.818989
POPTR_001G400200v3	0.91088
POPTR_005G113600v3	0.836916
POPTR_006G255700v3	0.993186
POPTR_008G033000v3	0.746473
POPTR_005G199600v3	0.744074
POPTR_001G281300v3	0.514119
POPTR_010G111900v3	0.597967
POPTR_004G089800v3	0.576527
POPTR_005G202000v3	0.974375
POPTR_003G078500v3	0.952375
POPTR_018G088500v3	0.721133
POPTR_017G110900v3	0.82877
POPTR_004G236300v3	0.751811
POPTR_008G170400v3	0.987908
POPTR_016G019200v3	0.833549
POPTR_008G059600v3	0.826536
POPTR_011G028400v3	0.688089
Novel00928	0.677584
POPTR_002G054700v3	0.738532
POPTR_006G032000v3	0.868411
POPTR_007G010800v3	0.965629
POPTR_006G043200v3	0.831462
POPTR_014G071400v3	0.687756
POPTR_012G067200v3	0.551216
POPTR_006G236400v3	0.726746
POPTR_003G134900v3	0.937693
POPTR_005G161500v3	0.609482
POPTR_008G189400v3	0.728725
POPTR_018G016400v3	0.503668
POPTR_001G117400v3	0.948065
POPTR_011G071900v3	0.926813
POPTR_006G086500v3	0.977712
POPTR_016G109500v3	0.952017
POPTR_014G085300v3	0.702455
POPTR_002G064400v3	0.843978
POPTR_017G050100v3	0.826905
POPTR_004G042200v3	0.984477
POPTR_001G083900v3	0.94663
POPTR_006G032300v3	0.881034
POPTR_004G205500v3	0.622033
POPTR_009G104700v3	0.60795
POPTR_010G094700v3	0.992249
POPTR_011G135900v3	0.699091
POPTR_013G087000v3	0.724707
POPTR_001G330900v3	0.824279
POPTR_019G120000v3	0.610415
POPTR_017G079100v3	0.527792
POPTR_010G216100v3	0.996317
POPTR_002G014900v3	0.820012
POPTR_014G115500v3	0.518899
POPTR_005G186500v3	0.893242
POPTR_008G219000v3	0.89236
POPTR_007G037800v3	0.767375
POPTR_010G024200v3	0.843424
POPTR_010G079100v3	0.862061
POPTR_017G129900v3	0.793414
POPTR_012G045000v3	0.626761
POPTR_004G229700v3	0.863427
POPTR_006G044700v3	0.876498
POPTR_002G035800v3	0.990802
POPTR_004G201400v3	0.988099
POPTR_002G138600v3	0.565281
POPTR_003G045000v3	0.942988
POPTR_007G034000v3	0.57684
POPTR_002G078000v3	0.889272
POPTR_002G142600v3	0.830073
POPTR_006G100900v3	0.601608
POPTR_001G449400v3	0.902442
POPTR_017G101700v3	0.598618
POPTR_003G056000v3	0.995626
POPTR_001G057800v3	0.548201
POPTR_001G093100v3	0.872068
POPTR_004G217200v3	0.995671
POPTR_016G040900v3	0.894726
POPTR_009G059900v3	0.843032
POPTR_011G138700v3	0.777104
POPTR_012G016300v3	0.974308
POPTR_001G377400v3	0.982544
POPTR_001G057400v3	0.772047
POPTR_008G142800v3	0.664019
POPTR_005G069600v3	0.665764
POPTR_003G169100v3	0.804139
POPTR_012G011800v3	0.743578
POPTR_001G109800v3	0.860329
POPTR_001G352800v3	0.760843
POPTR_007G125500v3	0.93995
POPTR_001G149600v3	0.938742
POPTR_005G246700v3	0.837657
POPTR_005G070500v3	0.555861
POPTR_015G090800v3	0.634635
POPTR_010G120000v3	0.97431
POPTR_010G030500v3	0.757028
POPTR_007G026200v3	0.655649
POPTR_013G112800v3	0.982203
POPTR_008G107300v3	0.877528
Novel00997	0.63321
POPTR_003G137100v3	0.55595
POPTR_001G375900v3	0.924081
POPTR_009G059700v3	0.953151
POPTR_012G002200v3	0.960149
POPTR_001G367400v3	0.896235
POPTR_005G196700v3	0.918459
POPTR_008G067500v3	0.816306
POPTR_010G135100v3	0.91385
POPTR_010G026200v3	0.537599
POPTR_014G101800v3	0.88991
POPTR_006G068400v3	0.588591
POPTR_001G438900v3	0.50328
POPTR_006G259600v3	0.896317
POPTR_003G073400v3	0.501143
POPTR_002G192200v3	0.86274
POPTR_005G197700v3	0.765199
POPTR_015G045100v3	0.597178
POPTR_003G140000v3	0.989774
POPTR_019G052200v3	0.889856
POPTR_018G057200v3	0.989622
POPTR_T034500v3	0.831737
POPTR_015G043200v3	0.508902
POPTR_010G114600v3	0.796604
POPTR_002G241800v3	0.9979
POPTR_013G055800v3	0.784148
POPTR_001G409600v3	0.775687
POPTR_010G214500v3	0.963678
POPTR_008G119000v3	0.977651
POPTR_014G035700v3	0.650897
POPTR_018G079300v3	0.614797
POPTR_019G056300v3	0.985772
POPTR_005G130100v3	0.752462
POPTR_009G164400v3	0.866099
POPTR_005G237500v3	0.988308
POPTR_015G143000v3	0.945375
POPTR_005G258400v3	0.980494
POPTR_004G073300v3	0.919761
POPTR_013G010900v3	0.895908
POPTR_004G154600v3	0.702451
POPTR_010G207300v3	0.879143
POPTR_014G148800v3	0.884596
POPTR_011G169200v3	0.964444
POPTR_004G130600v3	0.965703
POPTR_003G026500v3	0.552055
POPTR_002G237800v3	0.985906
POPTR_006G004700v3	0.641446
POPTR_003G138700v3	0.529395
POPTR_003G045300v3	0.822623
POPTR_009G056700v3	0.741002
POPTR_010G120300v3	0.781581
POPTR_010G132300v3	0.750673
POPTR_015G072400v3	0.573084
POPTR_008G194800v3	0.655965
POPTR_016G042500v3	0.501572
POPTR_001G201900v3	0.756187
POPTR_003G171200v3	0.766481
POPTR_015G143600v3	0.97256
POPTR_004G041800v3	0.699314
POPTR_004G214300v3	0.993758
POPTR_011G047900v3	0.574729
POPTR_015G142500v3	0.833564
POPTR_019G120300v3	0.666629
POPTR_019G083300v3	0.911534
POPTR_006G233000v3	0.947157
POPTR_008G011800v3	0.903914
POPTR_002G166700v3	0.88074
Novel00167	0.767088
POPTR_019G093400v3	0.952115
POPTR_010G126700v3	0.681192
POPTR_008G085600v3	0.792294
POPTR_012G099600v3	0.972854
POPTR_014G025700v3	0.894602
POPTR_010G151000v3	0.875754
POPTR_004G020100v3	0.648176
POPTR_012G094300v3	0.887184
POPTR_015G002300v3	0.510513
POPTR_005G253200v3	0.56245
POPTR_010G126000v3	0.739842
POPTR_001G054800v3	0.907489
POPTR_001G085500v3	0.738048
POPTR_001G204000v3	0.860381
POPTR_010G167400v3	0.639044
POPTR_004G211500v3	0.551968
POPTR_001G212800v3	0.737359
POPTR_002G044500v3	0.956281
POPTR_009G070600v3	0.614623
POPTR_001G469800v3	0.976987
POPTR_014G007100v3	0.923043
POPTR_018G103700v3	0.980763
POPTR_010G042000v3	0.903249
POPTR_015G138600v3	0.993725
POPTR_011G087200v3	0.651443
POPTR_006G279400v3	0.524661
POPTR_003G195400v3	0.847657
POPTR_014G078200v3	0.972572
POPTR_019G095700v3	0.625814
POPTR_010G087400v3	0.770036
Novel00843	0.752382
POPTR_010G067500v3	0.920437
POPTR_011G130400v3	0.600421
POPTR_006G222800v3	0.579106
POPTR_014G079400v3	0.964644
POPTR_004G020500v3	0.845284
POPTR_016G088800v3	0.953129
POPTR_014G117900v3	0.984762
POPTR_009G133500v3	0.545816
POPTR_014G035800v3	0.761118
POPTR_007G009700v3	0.560533
POPTR_005G260100v3	0.998541
POPTR_012G061100v3	0.586615
POPTR_009G088100v3	0.756043
POPTR_018G056400v3	0.982098
POPTR_014G106000v3	0.953796
POPTR_005G233100v3	0.81219
POPTR_T128300v3	0.781871
POPTR_014G141800v3	0.827278
POPTR_008G002400v3	0.592895
POPTR_012G107400v3	0.996349
POPTR_018G150000v3	0.5687
POPTR_008G033800v3	0.954647
POPTR_002G061400v3	0.566197
POPTR_002G038300v3	0.66333
POPTR_014G031000v3	0.623692
POPTR_015G056700v3	0.590093
POPTR_006G170700v3	0.865128
POPTR_006G263500v3	0.873454
POPTR_006G130300v3	0.98332
POPTR_012G011900v3	0.889097
POPTR_008G078500v3	0.962434
POPTR_013G099200v3	0.631843
POPTR_002G103600v3	0.736239
POPTR_T082900v3	0.52823
POPTR_008G130100v3	0.545282
POPTR_006G085200v3	0.984396
POPTR_001G162200v3	0.843832
POPTR_016G012900v3	0.939125
POPTR_007G006300v3	0.541216
POPTR_015G012200v3	0.757765
POPTR_001G258000v3	0.941215
POPTR_006G136900v3	0.510972
POPTR_005G000500v3	0.982369
POPTR_008G124700v3	0.801318
POPTR_013G069900v3	0.993779
POPTR_008G176000v3	0.59903
POPTR_006G195200v3	0.936874
POPTR_016G089000v3	0.810262
POPTR_002G191000v3	0.996983
POPTR_017G001300v3	0.842816
POPTR_006G149500v3	0.714766
POPTR_017G009700v3	0.790156
POPTR_005G084800v3	0.997621
POPTR_006G118000v3	0.625935
POPTR_007G027500v3	0.985904
POPTR_016G029300v3	0.670797
POPTR_010G112500v3	0.93505
POPTR_002G078800v3	0.808474
POPTR_007G019800v3	0.674759
POPTR_010G223100v3	0.879595
POPTR_004G075700v3	0.688663
POPTR_008G046300v3	0.73171
POPTR_009G003700v3	0.670511
POPTR_013G033000v3	0.910457
POPTR_013G120300v3	0.579923
POPTR_012G074500v3	0.740117
POPTR_008G160800v3	0.77791
POPTR_001G089700v3	0.801853
POPTR_015G144400v3	0.842798
POPTR_006G065900v3	0.940553
POPTR_003G134200v3	0.528788
POPTR_005G250200v3	0.959888
POPTR_001G205500v3	0.988946
POPTR_002G192800v3	0.547093
POPTR_005G125800v3	0.740842
POPTR_002G255600v3	0.86076
POPTR_019G053700v3	0.508888
POPTR_001G280500v3	0.542417
POPTR_002G176000v3	0.833333
POPTR_018G005600v3	0.518172
Novel00869	0.716231
POPTR_007G135400v3	0.51003
POPTR_005G206500v3	0.964865
POPTR_004G081800v3	0.973739
POPTR_014G017300v3	0.513825
POPTR_009G015000v3	0.94062
POPTR_016G047600v3	0.772216
POPTR_013G159800v3	0.893721
POPTR_002G189600v3	0.775288
POPTR_005G216200v3	0.748957
POPTR_003G109000v3	0.911558
POPTR_008G047700v3	0.682309
POPTR_018G113600v3	0.736453
POPTR_006G049300v3	0.991474
POPTR_009G116400v3	0.672665
POPTR_017G075200v3	0.833719
POPTR_005G050900v3	0.822789
POPTR_009G168300v3	0.704407
POPTR_010G169400v3	0.809638
POPTR_001G107500v3	0.501887
POPTR_003G213600v3	0.889077
POPTR_016G099400v3	0.955237
POPTR_009G141600v3	0.68964
POPTR_007G016400v3	0.717575
POPTR_017G092600v3	0.886726
Novel00610	0.700066
POPTR_005G073900v3	0.716821
POPTR_014G162600v3	0.509745
POPTR_006G088700v3	0.89714
POPTR_015G071200v3	0.821018
POPTR_004G177000v3	0.935168
POPTR_003G130300v3	0.641948
POPTR_001G313300v3	0.866097
POPTR_013G101900v3	0.562353
POPTR_010G197600v3	0.918312
POPTR_006G025700v3	0.686937
POPTR_002G181400v3	0.80873
POPTR_016G037600v3	0.818836
POPTR_004G066900v3	0.860987
POPTR_007G129800v3	0.792735
POPTR_010G045500v3	0.52218
POPTR_008G122200v3	0.952329
POPTR_019G081100v3	0.630489
POPTR_007G046500v3	0.839765
POPTR_012G077000v3	0.812673
POPTR_014G121100v3	0.958251
POPTR_009G048400v3	0.771467
POPTR_004G228600v3	0.952328
POPTR_014G070200v3	0.831436
POPTR_018G021300v3	0.560602
POPTR_018G106100v3	0.814953
POPTR_011G139500v3	0.940013
POPTR_008G197200v3	0.939507
POPTR_014G120600v3	0.739649
POPTR_015G110100v3	0.690233
POPTR_006G125900v3	0.559162
POPTR_006G075200v3	0.646833
POPTR_012G136200v3	0.841932
POPTR_001G112100v3	0.854163
POPTR_005G242300v3	0.857655
POPTR_008G119100v3	0.98418
POPTR_006G148700v3	0.953483
POPTR_015G144800v3	0.519336
POPTR_015G019800v3	0.824092
POPTR_019G082500v3	0.969611
POPTR_007G007700v3	0.956284
POPTR_003G146800v3	0.774554
POPTR_005G055900v3	0.876058
POPTR_002G031900v3	0.669673
POPTR_004G087300v3	0.868743
POPTR_007G052200v3	0.741218
POPTR_007G146500v3	0.983135
POPTR_002G149800v3	0.695983
POPTR_010G192800v3	0.743162
POPTR_T153900v3	0.641691
POPTR_002G159900v3	0.959213
POPTR_002G022100v3	0.685188
POPTR_005G071900v3	0.776394
POPTR_014G169400v3	0.92484
POPTR_001G376400v3	0.526655
POPTR_006G068100v3	0.943279
POPTR_018G089200v3	0.749186
POPTR_013G150500v3	0.61907
POPTR_004G134500v3	0.879505
Novel01529	0.808616
POPTR_001G244500v3	0.827018
POPTR_002G129300v3	0.52842
POPTR_007G133400v3	0.730971
POPTR_010G068400v3	0.890623
POPTR_011G138900v3	0.506991
POPTR_T034400v3	0.896398
POPTR_006G133200v3	0.595582
POPTR_008G021900v3	0.838635
POPTR_016G120100v3	0.90715
POPTR_005G097300v3	0.50166
POPTR_001G231500v3	0.529369
POPTR_006G086400v3	0.948109
POPTR_004G104600v3	0.911444
POPTR_001G352900v3	0.832275
POPTR_015G093600v3	0.991016
POPTR_018G136900v3	0.761863
POPTR_003G051500v3	0.54795
POPTR_008G136800v3	0.687284
POPTR_016G121100v3	0.857137
POPTR_001G157300v3	0.644065
POPTR_004G020000v3	0.924852
POPTR_004G091000v3	0.629248
POPTR_008G163300v3	0.5416
POPTR_012G077500v3	0.971029
POPTR_003G151800v3	0.981781
POPTR_004G155300v3	0.935281
POPTR_007G005300v3	0.993321
POPTR_001G030700v3	0.956619
POPTR_017G087200v3	0.82758
POPTR_013G065000v3	0.949549
POPTR_014G149600v3	0.561018
POPTR_018G066500v3	0.586769
POPTR_001G244400v3	0.83903
Novel00611	0.633669
POPTR_008G029700v3	0.632372
POPTR_017G120300v3	0.925224
POPTR_003G205500v3	0.590093
POPTR_002G075500v3	0.578342
POPTR_014G101900v3	0.953141
POPTR_007G070700v3	0.950802
POPTR_005G000100v3	0.77845
POPTR_002G173700v3	0.624305
POPTR_002G127500v3	0.513284
POPTR_002G038700v3	0.883367
POPTR_003G136700v3	0.964816
POPTR_016G064500v3	0.795395
POPTR_015G148300v3	0.503638
POPTR_010G077100v3	0.966316
POPTR_002G129000v3	0.76901
POPTR_006G043700v3	0.874258
POPTR_001G124300v3	0.563952
POPTR_007G067900v3	0.955427
POPTR_009G131600v3	0.98312
POPTR_004G088800v3	0.540554
POPTR_001G173900v3	0.670655
POPTR_009G118600v3	0.905285
POPTR_008G000600v3	0.639164
POPTR_008G024500v3	0.968397
POPTR_002G221600v3	0.799715
POPTR_004G051200v3	0.706949
Novel00467	0.915001
POPTR_018G089400v3	0.822858
POPTR_014G193500v3	0.811175
POPTR_006G120200v3	0.755432
POPTR_013G154300v3	0.937495
POPTR_002G124700v3	0.813131
POPTR_001G370300v3	0.641628
POPTR_011G157000v3	0.540678
POPTR_001G312900v3	0.808132
POPTR_005G222900v3	0.868187
POPTR_002G179800v3	0.687445
POPTR_014G104200v3	0.598363
POPTR_007G146700v3	0.869065
POPTR_011G082500v3	0.944454
POPTR_002G222200v3	0.738038
POPTR_009G076600v3	0.908053
POPTR_001G358700v3	0.846529
POPTR_016G007500v3	0.954827
POPTR_004G044000v3	0.745557
POPTR_008G177500v3	0.894876
POPTR_008G124100v3	0.959816
POPTR_003G069000v3	0.829451
POPTR_002G260900v3	0.64924
POPTR_006G011700v3	0.566946
POPTR_018G055400v3	0.920713
POPTR_001G278600v3	0.612415
POPTR_001G138900v3	0.68033
POPTR_017G079000v3	0.551508
POPTR_017G107500v3	0.557022
POPTR_005G010800v3	0.705661
POPTR_016G038200v3	0.54873
POPTR_018G146900v3	0.56908
POPTR_008G109300v3	0.98269
Novel01713	0.512617
POPTR_003G077600v3	0.995648
POPTR_011G051400v3	0.866605
POPTR_001G082100v3	0.910923
POPTR_008G160400v3	0.654155
POPTR_002G161000v3	0.741357
POPTR_001G265100v3	0.750785
POPTR_006G250600v3	0.681068
POPTR_009G094900v3	0.539919
POPTR_012G082600v3	0.913378
POPTR_005G190700v3	0.826378
POPTR_001G140800v3	0.772819
POPTR_013G085600v3	0.750824
POPTR_008G009800v3	0.665719
POPTR_012G000700v3	0.889279
POPTR_018G008200v3	0.951596
POPTR_001G343000v3	0.583432
POPTR_001G199500v3	0.940868
POPTR_007G072600v3	0.835859
POPTR_001G407800v3	0.53023
POPTR_012G059300v3	0.946049
POPTR_001G113800v3	0.734748
POPTR_008G211400v3	0.827692
POPTR_010G171400v3	0.867898
POPTR_010G062700v3	0.54519
POPTR_001G169900v3	0.724508
POPTR_019G055500v3	0.861122
POPTR_007G116500v3	0.544816
POPTR_015G011400v3	0.571184
POPTR_012G080800v3	0.85944
POPTR_008G035500v3	0.535348
POPTR_006G206200v3	0.711853
POPTR_004G051500v3	0.922931
POPTR_008G039000v3	0.798132
POPTR_006G149000v3	0.576988
POPTR_005G170500v3	0.818068
POPTR_009G003900v3	0.66308
POPTR_015G070100v3	0.779076
POPTR_006G059500v3	0.734306
POPTR_008G201500v3	0.970637
POPTR_013G056600v3	0.984985
POPTR_004G070500v3	0.686364
POPTR_012G075100v3	0.517498
POPTR_019G072800v3	0.969701
POPTR_010G028600v3	0.654122
Novel00390	0.653363
POPTR_008G047600v3	0.653107
Novel00836	0.734366
POPTR_008G014100v3	0.873375
POPTR_012G133100v3	0.967389
POPTR_006G157700v3	0.515305
POPTR_005G224900v3	0.811696
POPTR_005G118300v3	0.618713
POPTR_004G201500v3	0.578453
POPTR_010G219600v3	0.956124
POPTR_006G275500v3	0.706026
POPTR_003G142100v3	0.552125
POPTR_019G087200v3	0.785042
POPTR_011G170000v3	0.794106
POPTR_008G131900v3	0.954936
POPTR_012G005900v3	0.673899
POPTR_015G056500v3	0.725402
POPTR_012G095800v3	0.974107
POPTR_009G043100v3	0.876094
POPTR_002G115700v3	0.773258
POPTR_005G080500v3	0.974547
POPTR_008G151100v3	0.78959
POPTR_006G232300v3	0.618025
POPTR_008G171100v3	0.509702
POPTR_002G147100v3	0.560917
POPTR_008G054400v3	0.61497
Novel00568	0.798617
POPTR_008G132500v3	0.551609
POPTR_015G117800v3	0.630224
POPTR_006G235400v3	0.582455
POPTR_014G146400v3	0.932
POPTR_006G088500v3	0.823228
POPTR_013G089500v3	0.830254
POPTR_005G164000v3	0.656302
POPTR_014G160400v3	0.855379
POPTR_001G359700v3	0.591783
POPTR_001G175200v3	0.559545
Novel00715	0.852496
POPTR_010G152400v3	0.915111
POPTR_016G005400v3	0.746339
POPTR_019G060900v3	0.989452
POPTR_013G104800v3	0.667707
POPTR_001G233800v3	0.545147
POPTR_T021200v3	0.88342
POPTR_011G082800v3	0.57345
POPTR_003G129500v3	0.753858
POPTR_010G056900v3	0.889045
POPTR_006G111200v3	0.928786
POPTR_001G211000v3	0.944296
POPTR_016G048600v3	0.558089
POPTR_017G058500v3	0.966988
POPTR_009G124400v3	0.764301
POPTR_011G168800v3	0.718631
POPTR_006G078300v3	0.869021
POPTR_010G010500v3	0.557199
POPTR_015G080400v3	0.520396
POPTR_009G123800v3	0.954825
POPTR_014G102300v3	0.755774
POPTR_017G032000v3	0.847837
POPTR_018G009100v3	0.926139
POPTR_007G144900v3	0.530814
POPTR_012G000900v3	0.954694
POPTR_006G222000v3	0.77519
POPTR_016G083100v3	0.968535
POPTR_002G046300v3	0.919181
POPTR_006G262600v3	0.621812
POPTR_003G077000v3	0.603321
POPTR_007G026900v3	0.582424
POPTR_003G010000v3	0.567488
POPTR_017G049600v3	0.876727
POPTR_006G032100v3	0.724465
POPTR_002G122800v3	0.897617
POPTR_014G051500v3	0.878318
POPTR_016G137600v3	0.928999
POPTR_010G249700v3	0.606058
POPTR_014G024100v3	0.929612
POPTR_001G297200v3	0.535635
POPTR_001G040200v3	0.506594
POPTR_007G101200v3	0.729986
POPTR_002G248600v3	0.782345
POPTR_002G139700v3	0.886629
POPTR_002G198500v3	0.879214
POPTR_003G213500v3	0.926156
POPTR_005G076000v3	0.503098
POPTR_018G085600v3	0.905147
POPTR_010G099000v3	0.689409
POPTR_009G085400v3	0.988305
POPTR_001G400900v3	0.582349
POPTR_001G359900v3	0.967182
POPTR_015G006100v3	0.620059
Novel01847	0.585385
POPTR_014G138800v3	0.520034
POPTR_009G161500v3	0.511377
POPTR_006G015100v3	0.817115
POPTR_002G151700v3	0.952106
POPTR_013G093400v3	0.639146
POPTR_019G066500v3	0.781346
POPTR_012G053700v3	0.834319
POPTR_001G151700v3	0.682903
POPTR_013G060500v3	0.590941
POPTR_010G054600v3	0.694688
POPTR_006G195600v3	0.778559
POPTR_005G250000v3	0.93703
POPTR_006G254100v3	0.729036
POPTR_009G003500v3	0.613696
POPTR_011G105400v3	0.896682
POPTR_001G041300v3	0.53856
POPTR_005G203100v3	0.836442
POPTR_001G079900v3	0.646211
POPTR_010G075000v3	0.635448
POPTR_004G195800v3	0.706148
POPTR_014G016600v3	0.73358
POPTR_006G147600v3	0.652713
POPTR_005G094600v3	0.876459
POPTR_013G035500v3	0.625573
POPTR_018G020800v3	0.747296
POPTR_013G094800v3	0.970186
POPTR_017G146800v3	0.691295
Novel00520	0.928509
POPTR_001G094500v3	0.753916
POPTR_016G004400v3	0.726544
POPTR_016G097300v3	0.992649
POPTR_002G095100v3	0.861102
POPTR_006G080200v3	0.706382
POPTR_015G016500v3	0.693304
POPTR_001G310900v3	0.87478
POPTR_007G030500v3	0.902167
POPTR_004G055400v3	0.649891
POPTR_013G092600v3	0.503185
POPTR_003G223400v3	0.614284
POPTR_019G124000v3	0.51493
POPTR_015G129600v3	0.843376
POPTR_016G141700v3	0.562348
POPTR_004G162500v3	0.943276
POPTR_002G250200v3	0.937206
POPTR_011G121000v3	0.715618
POPTR_016G137400v3	0.886458
POPTR_008G204800v3	0.832435
POPTR_005G053700v3	0.77577
POPTR_006G102000v3	0.959903
POPTR_001G014000v3	0.982946
POPTR_002G094100v3	0.755235
POPTR_018G140800v3	0.779008
POPTR_005G206000v3	0.84948
POPTR_010G151300v3	0.652877
POPTR_019G054600v3	0.892035
POPTR_001G423500v3	0.608105
POPTR_012G077700v3	0.954062
POPTR_004G037600v3	0.887743
POPTR_015G052800v3	0.646847
POPTR_013G003400v3	0.783433
POPTR_001G118400v3	0.804121
POPTR_009G073000v3	0.603839
POPTR_001G328800v3	0.702676
POPTR_001G148700v3	0.735017
POPTR_013G062800v3	0.56321
POPTR_001G059400v3	0.576504
POPTR_001G030800v3	0.964366
POPTR_007G106800v3	0.554356
POPTR_013G077000v3	0.723954
POPTR_002G235700v3	0.692735
POPTR_008G026800v3	0.753075
POPTR_003G067900v3	0.811633
POPTR_010G038500v3	0.678112
POPTR_014G008000v3	0.592601
POPTR_010G178600v3	0.960554
POPTR_002G093500v3	0.658208
POPTR_001G367500v3	0.565585
POPTR_008G205600v3	0.987156
POPTR_017G070500v3	0.61551
POPTR_001G216000v3	0.596729
POPTR_013G011400v3	0.665135
POPTR_001G457800v3	0.930385
POPTR_015G062700v3	0.772141
POPTR_018G070500v3	0.695428
POPTR_002G259400v3	0.605362
POPTR_007G123900v3	0.727834
POPTR_006G026300v3	0.50402
POPTR_006G166300v3	0.579339
POPTR_005G002800v3	0.508274
POPTR_001G380100v3	0.626545
POPTR_011G168100v3	0.560409
POPTR_014G030500v3	0.948786
POPTR_005G074400v3	0.579532
POPTR_005G236800v3	0.700555
POPTR_001G253200v3	0.912074
POPTR_004G232600v3	0.589796
POPTR_009G146000v3	0.814564
POPTR_017G030700v3	0.533161
POPTR_009G158600v3	0.754158
POPTR_014G116800v3	0.644375
POPTR_001G384000v3	0.744558
POPTR_004G035100v3	0.677535
POPTR_018G028600v3	0.61582
POPTR_004G166600v3	0.566932
POPTR_009G011400v3	0.648493
POPTR_013G079600v3	0.919799
POPTR_005G193400v3	0.703141
POPTR_002G121900v3	0.546049
POPTR_010G140100v3	0.7948
POPTR_019G083700v3	0.72288
POPTR_013G033800v3	0.952104
POPTR_010G035900v3	0.537263
POPTR_007G096500v3	0.737268
POPTR_001G178900v3	0.606801
POPTR_011G080600v3	0.610008
POPTR_005G147800v3	0.792532
POPTR_005G183000v3	0.680592
POPTR_012G094600v3	0.520627
POPTR_002G017200v3	0.972485
POPTR_014G004900v3	0.524051
POPTR_003G220300v3	0.677994
POPTR_001G324700v3	0.507216
POPTR_014G142000v3	0.986165
POPTR_001G110200v3	0.67869
POPTR_018G044400v3	0.781079
POPTR_016G028900v3	0.63344
POPTR_017G081400v3	0.666439
POPTR_005G116400v3	0.778347
POPTR_006G102100v3	0.513252
POPTR_010G175600v3	0.792574
POPTR_010G136800v3	0.895213
POPTR_007G000400v3	0.860344
POPTR_017G128300v3	0.529055
POPTR_011G069700v3	0.83099
POPTR_010G240300v3	0.628859
POPTR_019G074400v3	0.950072
POPTR_011G069900v3	0.576345
POPTR_012G107500v3	0.807657
POPTR_003G177000v3	0.616015
POPTR_016G143000v3	0.735099
POPTR_019G091300v3	0.527692
POPTR_015G078800v3	0.706865
Novel00513	0.911626

## Sheet: U3
NAME	MEM.SHIP
POPTR_016G022100v3	0.830918
POPTR_011G156200v3	0.521488
POPTR_016G021500v3	0.627047
POPTR_011G021800v3	0.526772
POPTR_001G344400v3	0.736027
POPTR_003G141900v3	0.54925
POPTR_011G123700v3	0.50412
POPTR_013G109000v3	0.94765
POPTR_015G081000v3	0.990841
POPTR_007G043700v3	0.667818
POPTR_015G010600v3	0.929332
POPTR_008G116800v3	0.793899
POPTR_010G107500v3	0.877407
POPTR_009G092800v3	0.912028
POPTR_004G210400v3	0.849511
POPTR_011G115100v3	0.941774
POPTR_016G115300v3	0.682281
POPTR_009G038800v3	0.531238
POPTR_017G063300v3	0.869076
POPTR_008G115700v3	0.864542
POPTR_017G090100v3	0.994876
POPTR_003G141800v3	0.986942
POPTR_002G183800v3	0.848369
POPTR_009G089300v3	0.586041
POPTR_004G162400v3	0.775981
POPTR_016G105400v3	0.826253
POPTR_002G157000v3	0.634506
POPTR_010G193300v3	0.85255
POPTR_002G055500v3	0.965497
POPTR_010G169700v3	0.990479
POPTR_005G174600v3	0.509025
POPTR_009G124100v3	0.580991
POPTR_009G108600v3	0.687426
POPTR_008G117600v3	0.958146
POPTR_004G138400v3	0.846703
POPTR_019G043300v3	0.955859
POPTR_003G218100v3	0.958507
POPTR_006G133100v3	0.991352
POPTR_010G053600v3	0.991867
POPTR_008G025300v3	0.991737
POPTR_005G258600v3	0.701602
POPTR_001G204300v3	0.996109
POPTR_007G122700v3	0.908124
POPTR_001G237800v3	0.876432
POPTR_001G330800v3	0.815941
POPTR_004G187700v3	0.997635
POPTR_002G000200v3	0.662205
POPTR_019G054800v3	0.614251
POPTR_009G099200v3	0.857121
POPTR_007G052500v3	0.98758
POPTR_018G077400v3	0.839076
POPTR_001G099300v3	0.996229
POPTR_012G124500v3	0.649213
POPTR_005G085400v3	0.996765
POPTR_001G131500v3	0.5225
POPTR_008G088500v3	0.710524
POPTR_002G114900v3	0.869549
POPTR_007G080600v3	0.985408
POPTR_001G152600v3	0.543385
POPTR_003G141700v3	0.904155
POPTR_014G139500v3	0.83417
POPTR_014G089300v3	0.791531
POPTR_004G216900v3	0.941464
POPTR_009G141300v3	0.921825
POPTR_014G133400v3	0.979782
POPTR_016G105300v3	0.954554
POPTR_009G013400v3	0.596395
POPTR_001G289400v3	0.966054
POPTR_012G031100v3	0.758586
POPTR_014G076400v3	0.964601
POPTR_001G143400v3	0.973186
POPTR_002G028700v3	0.565593
POPTR_010G176400v3	0.998367
POPTR_016G040200v3	0.981612
POPTR_006G119200v3	0.954157
POPTR_017G041700v3	0.965489
POPTR_001G083300v3	0.786367
POPTR_001G335300v3	0.626545
POPTR_001G348800v3	0.992491
POPTR_008G002900v3	0.970909
POPTR_002G162800v3	0.96914
POPTR_011G063800v3	0.865242
POPTR_018G076600v3	0.945373
POPTR_015G002800v3	0.832704
POPTR_010G189900v3	0.987249
POPTR_002G259300v3	0.845709
POPTR_001G031800v3	0.957689
POPTR_014G073600v3	0.975639
POPTR_010G117200v3	0.554211
POPTR_009G111600v3	0.965875
POPTR_010G220600v3	0.923518
POPTR_006G007500v3	0.986461
POPTR_008G066500v3	0.655176
POPTR_007G131300v3	0.99504
POPTR_005G063600v3	0.993587
POPTR_005G094700v3	0.90484
POPTR_001G087100v3	0.984418
POPTR_011G112700v3	0.902683
POPTR_005G138400v3	0.756298
POPTR_012G085700v3	0.60775
POPTR_014G143400v3	0.983254
POPTR_006G092100v3	0.867035
POPTR_006G007400v3	0.994453
POPTR_005G097000v3	0.969777
POPTR_004G061200v3	0.927017
POPTR_014G154900v3	0.844907
POPTR_002G259700v3	0.828936
POPTR_004G138000v3	0.859312
POPTR_014G000400v3	0.910517
POPTR_005G100400v3	0.972816
POPTR_005G049500v3	0.994057
POPTR_010G166500v3	0.937014
POPTR_005G069100v3	0.911052
POPTR_011G114300v3	0.986279
POPTR_002G185100v3	0.947017
POPTR_013G089600v3	0.994543
POPTR_012G081600v3	0.598413
POPTR_001G394400v3	0.984002
POPTR_010G254700v3	0.995728
POPTR_002G183900v3	0.669354
POPTR_016G082500v3	0.936432
POPTR_T044000v3	0.876257
POPTR_009G080300v3	0.907046
POPTR_009G060500v3	0.994181
POPTR_001G345300v3	0.929279
POPTR_008G031700v3	0.884087
POPTR_010G078400v3	0.88951
POPTR_010G186800v3	0.939383
POPTR_005G142100v3	0.974809
POPTR_002G230700v3	0.721433
POPTR_013G025800v3	0.885782
POPTR_001G134000v3	0.961682
POPTR_018G114700v3	0.937066
POPTR_001G350900v3	0.995763
POPTR_019G061300v3	0.947023
POPTR_006G123600v3	0.664643
POPTR_002G089900v3	0.834058
POPTR_001G418600v3	0.761305
POPTR_002G187500v3	0.813807
POPTR_018G089300v3	0.577942
POPTR_014G162200v3	0.993523
POPTR_001G148900v3	0.649229
POPTR_018G032500v3	0.789803
POPTR_007G079600v3	0.986533
POPTR_001G101700v3	0.613983
POPTR_002G228600v3	0.960571
POPTR_010G200500v3	0.943846
POPTR_002G032600v3	0.977959
POPTR_009G146800v3	0.935791
POPTR_006G092300v3	0.546555
POPTR_006G155500v3	0.916294
POPTR_006G015200v3	0.630908
POPTR_006G007600v3	0.500631
POPTR_013G087300v3	0.996072
POPTR_010G108600v3	0.527254
POPTR_002G196100v3	0.895021
POPTR_016G030900v3	0.578689
POPTR_013G108600v3	0.748542
POPTR_012G080900v3	0.992937
POPTR_001G009800v3	0.967996
POPTR_016G031800v3	0.98903
POPTR_015G146600v3	0.944246
POPTR_018G113400v3	0.961603
POPTR_003G157100v3	0.918005
POPTR_013G058100v3	0.994253
POPTR_016G017200v3	0.983088
POPTR_001G275900v3	0.844201
POPTR_004G175800v3	0.98654
POPTR_019G118500v3	0.829267
POPTR_001G253300v3	0.793824
POPTR_001G184100v3	0.686576
POPTR_013G099600v3	0.997723
POPTR_007G057200v3	0.970278
POPTR_014G111000v3	0.743185
POPTR_001G346700v3	0.956752
POPTR_004G124800v3	0.940171
POPTR_003G222800v3	0.995346
POPTR_004G102100v3	0.776194
POPTR_010G129500v3	0.979106
POPTR_017G090300v3	0.89109
POPTR_015G105100v3	0.896786
POPTR_006G249000v3	0.969047
POPTR_005G254100v3	0.749723
POPTR_006G090600v3	0.855199
POPTR_003G077300v3	0.958641
POPTR_003G219000v3	0.982963
POPTR_017G118900v3	0.9165
POPTR_018G127500v3	0.980528
POPTR_006G018000v3	0.637878
POPTR_010G027800v3	0.849231
Novel00041	0.638671
POPTR_002G106300v3	0.982191
POPTR_016G041800v3	0.618392
POPTR_011G006700v3	0.960819
POPTR_003G113500v3	0.571656
POPTR_001G079000v3	0.989602
POPTR_006G255600v3	0.856939
POPTR_015G104600v3	0.580114
POPTR_002G163100v3	0.535268
POPTR_016G031700v3	0.991877
POPTR_001G113000v3	0.992753
POPTR_013G105500v3	0.986794
POPTR_T059200v3	0.96688
POPTR_015G072000v3	0.586161
POPTR_T138700v3	0.894612
POPTR_009G047700v3	0.981295
POPTR_019G042600v3	0.958234
POPTR_006G048400v3	0.540173
POPTR_009G084800v3	0.897614
POPTR_014G072000v3	0.580438
POPTR_008G004500v3	0.990059
POPTR_004G006600v3	0.953141
POPTR_014G117500v3	0.589533
POPTR_013G007800v3	0.74008
POPTR_004G093200v3	0.993934
POPTR_008G069100v3	0.766582
POPTR_019G054300v3	0.917351
POPTR_004G129200v3	0.962518
POPTR_012G072400v3	0.905095
POPTR_017G095400v3	0.797683
POPTR_008G039300v3	0.987255
POPTR_018G124700v3	0.644546
POPTR_018G078200v3	0.852298
POPTR_016G143700v3	0.982337
POPTR_009G108800v3	0.841964
POPTR_003G009300v3	0.956297
POPTR_001G015400v3	0.815105
POPTR_002G167500v3	0.960168
POPTR_001G125800v3	0.901494
POPTR_T111400v3	0.688135
POPTR_015G059400v3	0.772689
POPTR_007G015500v3	0.808469
POPTR_006G036400v3	0.800244
POPTR_003G099400v3	0.89348
POPTR_008G205000v3	0.5937
POPTR_003G192800v3	0.992532
POPTR_004G234100v3	0.881312
POPTR_004G158400v3	0.962468
POPTR_002G241200v3	0.759147
POPTR_002G194500v3	0.89557
POPTR_008G096100v3	0.986684
POPTR_001G442600v3	0.770909
POPTR_006G005400v3	0.80966
POPTR_009G094100v3	0.700867
POPTR_007G053200v3	0.9589
POPTR_014G172800v3	0.731397
POPTR_016G002300v3	0.960474
POPTR_003G220400v3	0.803913
POPTR_006G132000v3	0.938344
POPTR_001G036400v3	0.913485
POPTR_004G100900v3	0.837404
POPTR_005G112900v3	0.887146
POPTR_017G007200v3	0.726328
POPTR_002G058000v3	0.996833
POPTR_001G103800v3	0.656042
POPTR_003G052200v3	0.719218
POPTR_009G054600v3	0.72981
POPTR_004G161500v3	0.551874
POPTR_009G064600v3	0.753555
POPTR_005G177500v3	0.567212
POPTR_010G152300v3	0.796953
POPTR_002G109400v3	0.949476
POPTR_003G189400v3	0.99123
POPTR_019G041400v3	0.954046
POPTR_012G134500v3	0.988084
POPTR_009G077900v3	0.993675
POPTR_014G120700v3	0.981006
POPTR_005G120600v3	0.892757
POPTR_010G254900v3	0.889439
POPTR_018G026500v3	0.773116
POPTR_005G064200v3	0.851815
POPTR_T010900v3	0.911251
POPTR_016G136100v3	0.655206
POPTR_013G150300v3	0.786383
POPTR_010G175500v3	0.689824
POPTR_001G230000v3	0.715966
POPTR_004G199600v3	0.517037
POPTR_001G287400v3	0.553362
POPTR_016G106900v3	0.763926
POPTR_013G107500v3	0.749334
POPTR_018G125300v3	0.787595
POPTR_015G023600v3	0.872518
POPTR_008G187400v3	0.993762
POPTR_009G053700v3	0.952126
POPTR_004G162300v3	0.80137
POPTR_017G097200v3	0.844078
POPTR_006G006200v3	0.616593
POPTR_003G138400v3	0.990618
POPTR_014G085700v3	0.997198
POPTR_014G078000v3	0.536913
POPTR_001G184700v3	0.650081
POPTR_009G155300v3	0.976882
POPTR_005G102700v3	0.573825
POPTR_010G066900v3	0.975903
POPTR_008G122600v3	0.970925
POPTR_001G468100v3	0.793575
POPTR_005G117400v3	0.517404
POPTR_002G250900v3	0.735355
POPTR_001G050700v3	0.939191
POPTR_008G088800v3	0.528965
POPTR_001G306300v3	0.750471
POPTR_008G159400v3	0.795713
POPTR_004G003000v3	0.894156
POPTR_012G055100v3	0.987001
POPTR_018G078600v3	0.957888
POPTR_018G077800v3	0.833887
POPTR_006G216200v3	0.92001
POPTR_006G062300v3	0.972131
POPTR_013G029000v3	0.946703
POPTR_001G047900v3	0.852205
POPTR_001G136900v3	0.977842
POPTR_006G174700v3	0.724023
POPTR_006G191000v3	0.904623
POPTR_003G018800v3	0.815696
POPTR_008G176100v3	0.717976
POPTR_018G056200v3	0.991809
POPTR_008G208200v3	0.683376
POPTR_013G065600v3	0.576478
POPTR_003G181900v3	0.773168
POPTR_005G050700v3	0.998529
POPTR_005G046700v3	0.997244
POPTR_001G350200v3	0.726994
POPTR_001G436300v3	0.943553
POPTR_016G108900v3	0.611866
POPTR_001G067800v3	0.985845
POPTR_012G112000v3	0.808971
POPTR_T116000v3	0.60809
POPTR_010G236100v3	0.897101
POPTR_015G036500v3	0.96999
POPTR_010G078800v3	0.901234
POPTR_015G044800v3	0.72485
POPTR_002G061000v3	0.958811
POPTR_003G139900v3	0.920226
POPTR_001G013900v3	0.963649
POPTR_012G050000v3	0.870101
POPTR_002G012000v3	0.973841
POPTR_002G090700v3	0.706179
POPTR_001G005900v3	0.895918
POPTR_006G176500v3	0.912026
POPTR_006G130500v3	0.637686
POPTR_001G097500v3	0.849328
POPTR_001G091900v3	0.977412
POPTR_015G121300v3	0.878109
POPTR_002G254500v3	0.982589
POPTR_016G036900v3	0.980707
POPTR_010G173000v3	0.760551
POPTR_002G027300v3	0.76057
POPTR_015G067600v3	0.898941
POPTR_009G151600v3	0.978121
POPTR_010G002500v3	0.53669
POPTR_014G057200v3	0.910447
POPTR_005G140000v3	0.968576
POPTR_010G014500v3	0.728633
POPTR_005G001300v3	0.503311
POPTR_006G200200v3	0.9774
POPTR_019G035300v3	0.735145
POPTR_017G112700v3	0.734277
POPTR_015G125600v3	0.89014
POPTR_009G068100v3	0.985619
POPTR_018G074600v3	0.551685
POPTR_006G040500v3	0.682655
POPTR_002G069000v3	0.91955
POPTR_019G017900v3	0.505705
Novel01464	0.698481
POPTR_009G103500v3	0.920032
POPTR_008G186500v3	0.687722
POPTR_001G424500v3	0.606116
POPTR_004G186100v3	0.897959
POPTR_009G081600v3	0.579605
POPTR_017G076400v3	0.992891
POPTR_014G068200v3	0.632653
POPTR_009G012700v3	0.9588
POPTR_001G334700v3	0.688714
POPTR_005G245700v3	0.945753
POPTR_010G221900v3	0.636024
POPTR_012G015600v3	0.595949
POPTR_T155800v3	0.583946
POPTR_001G412900v3	0.91457
POPTR_002G094200v3	0.643183
POPTR_001G036300v3	0.962119
Novel00766	0.934089
POPTR_005G123600v3	0.982886
POPTR_015G147100v3	0.932603
POPTR_007G034400v3	0.522941
POPTR_008G195100v3	0.750745
POPTR_008G157400v3	0.930476
POPTR_005G218900v3	0.815932
POPTR_013G101700v3	0.89491
POPTR_003G128700v3	0.771204
POPTR_001G201500v3	0.605108
POPTR_006G004300v3	0.68661
POPTR_008G204200v3	0.796391
POPTR_008G195200v3	0.514521
POPTR_005G142600v3	0.819959
POPTR_019G084700v3	0.678867
POPTR_003G117700v3	0.841246
POPTR_003G031100v3	0.734592
POPTR_001G205800v3	0.836617
POPTR_002G214800v3	0.601008
POPTR_001G399600v3	0.666448
POPTR_005G083200v3	0.919453
POPTR_005G176500v3	0.944158
POPTR_003G121500v3	0.910956
POPTR_003G204400v3	0.618349
POPTR_005G012900v3	0.74177
POPTR_015G031200v3	0.848447
POPTR_009G111200v3	0.98248
POPTR_012G140800v3	0.758019
POPTR_015G061900v3	0.528326
POPTR_011G002600v3	0.985955
POPTR_002G195700v3	0.988387
POPTR_002G111700v3	0.963204
POPTR_014G001500v3	0.72995
POPTR_004G085400v3	0.91783
POPTR_002G208400v3	0.624584
POPTR_002G114600v3	0.959459
POPTR_004G175000v3	0.935326
POPTR_007G044100v3	0.708982
POPTR_018G119200v3	0.545024
POPTR_015G120200v3	0.980833
POPTR_013G085300v3	0.949764
POPTR_019G053000v3	0.985994
POPTR_018G127200v3	0.914492
POPTR_018G081200v3	0.927537
POPTR_002G007100v3	0.837789
POPTR_016G066000v3	0.953435
POPTR_001G455900v3	0.8496
POPTR_007G032500v3	0.746005
POPTR_004G106800v3	0.865967
POPTR_002G263000v3	0.727823
POPTR_003G006200v3	0.86371
POPTR_017G007000v3	0.922978
POPTR_002G154400v3	0.686152
POPTR_001G159400v3	0.793971
POPTR_007G080700v3	0.788644
POPTR_005G006800v3	0.539904
POPTR_004G206900v3	0.689504
POPTR_004G106400v3	0.708383
POPTR_005G204200v3	0.997601
POPTR_004G207400v3	0.63756
POPTR_012G080100v3	0.987651
POPTR_014G141200v3	0.7577
POPTR_005G191400v3	0.884338
POPTR_006G113400v3	0.905024
POPTR_008G204700v3	0.95956
POPTR_015G132100v3	0.989866
POPTR_017G082300v3	0.592573
POPTR_008G172100v3	0.993614
POPTR_007G098100v3	0.765988
POPTR_009G059800v3	0.989122
POPTR_014G095300v3	0.707896
POPTR_007G098200v3	0.952161
POPTR_017G058400v3	0.828675
POPTR_006G229600v3	0.983271
POPTR_018G037200v3	0.992333
POPTR_018G081700v3	0.996486
POPTR_008G063800v3	0.551728
POPTR_014G112300v3	0.913905
POPTR_009G060600v3	0.797856
POPTR_002G000100v3	0.973651
POPTR_014G096000v3	0.528689
POPTR_007G095100v3	0.949965
POPTR_002G204700v3	0.776278
POPTR_013G006100v3	0.618833
POPTR_001G087400v3	0.967394
POPTR_004G236100v3	0.847063
POPTR_003G222200v3	0.57266
POPTR_011G119500v3	0.92398
POPTR_014G142800v3	0.99693
POPTR_017G152500v3	0.549605
POPTR_018G125400v3	0.99576
POPTR_005G196500v3	0.906662
POPTR_002G251800v3	0.643079
POPTR_018G080900v3	0.943024
POPTR_001G317600v3	0.988101
POPTR_011G056300v3	0.811606
POPTR_008G186600v3	0.830129
POPTR_006G122200v3	0.963896
POPTR_012G078900v3	0.528834
POPTR_006G038500v3	0.878903
POPTR_002G247500v3	0.995702
POPTR_006G096700v3	0.988319
POPTR_019G002200v3	0.828882
POPTR_014G093700v3	0.954171
POPTR_006G053000v3	0.956608
POPTR_014G088100v3	0.631521
POPTR_001G380500v3	0.948354
POPTR_006G229300v3	0.990623
POPTR_001G188700v3	0.710314
POPTR_014G154000v3	0.985039
POPTR_016G003700v3	0.803738
POPTR_013G160600v3	0.962496
POPTR_013G030900v3	0.506938
POPTR_008G117800v3	0.88981
POPTR_010G110400v3	0.94055
POPTR_011G101700v3	0.550445
POPTR_010G050900v3	0.98331
POPTR_009G151400v3	0.953418
POPTR_007G026100v3	0.601595
POPTR_016G085300v3	0.738341
POPTR_010G110000v3	0.98101
POPTR_001G470300v3	0.895434
POPTR_002G009800v3	0.722467
POPTR_001G011700v3	0.873984
POPTR_001G340800v3	0.868728
POPTR_013G009400v3	0.868641
POPTR_015G054600v3	0.520135
POPTR_009G163700v3	0.710295
POPTR_010G071500v3	0.94943
POPTR_018G074700v3	0.951028
POPTR_001G248800v3	0.973317
POPTR_012G043800v3	0.838788
POPTR_T171800v3	0.820548
POPTR_016G133500v3	0.92456
POPTR_014G002600v3	0.709815
POPTR_006G184900v3	0.721231
POPTR_011G092200v3	0.899507
POPTR_006G183900v3	0.92547
POPTR_001G212000v3	0.973226
POPTR_018G122300v3	0.733564
POPTR_003G201700v3	0.881216
POPTR_008G074300v3	0.951587
POPTR_007G060400v3	0.719613
POPTR_002G029900v3	0.971676
POPTR_T088700v3	0.792332
POPTR_002G260100v3	0.758682
POPTR_007G044300v3	0.882855
POPTR_001G072600v3	0.897718
POPTR_017G152200v3	0.511648
POPTR_005G005400v3	0.975666
POPTR_003G132400v3	0.888594
POPTR_008G004300v3	0.743297
POPTR_010G076700v3	0.985071
POPTR_001G305300v3	0.778675
POPTR_016G133400v3	0.627312
POPTR_007G022700v3	0.500085
POPTR_016G016000v3	0.500207
POPTR_002G001500v3	0.734986
POPTR_016G103600v3	0.740702
POPTR_001G252600v3	0.992338
POPTR_005G135100v3	0.562869
POPTR_010G070900v3	0.942533
POPTR_014G005000v3	0.997675
POPTR_002G167200v3	0.984785
POPTR_001G279100v3	0.525265
POPTR_007G090600v3	0.723665
POPTR_008G153300v3	0.582288
POPTR_001G416200v3	0.687799
POPTR_004G062500v3	0.918756
POPTR_005G238800v3	0.791761
POPTR_014G134300v3	0.789552
POPTR_008G008200v3	0.536194
POPTR_004G014100v3	0.972172
POPTR_013G004700v3	0.983473
POPTR_008G060600v3	0.936582
POPTR_004G014800v3	0.676306
POPTR_015G086600v3	0.981052
POPTR_018G028500v3	0.607683
POPTR_006G093400v3	0.822513
POPTR_016G125200v3	0.623958
POPTR_006G199800v3	0.932459
POPTR_008G023800v3	0.508385
POPTR_011G140100v3	0.948935
POPTR_017G151400v3	0.679843
POPTR_019G010600v3	0.78307
POPTR_017G112900v3	0.601735
POPTR_001G361800v3	0.955177
POPTR_004G209700v3	0.98627
POPTR_008G151200v3	0.513025
POPTR_004G092500v3	0.625804
POPTR_006G128700v3	0.6714
POPTR_005G216900v3	0.611334
POPTR_012G125900v3	0.990723
POPTR_010G255500v3	0.987973
POPTR_004G101000v3	0.797691
POPTR_014G141500v3	0.953579
POPTR_008G100200v3	0.603035
POPTR_011G006600v3	0.85214
POPTR_016G114700v3	0.964174
POPTR_014G159300v3	0.536102
POPTR_002G160800v3	0.821559
POPTR_013G159500v3	0.987712
POPTR_014G175700v3	0.985587
POPTR_005G209500v3	0.841307
POPTR_006G234400v3	0.885216
POPTR_006G177400v3	0.807305
POPTR_001G210600v3	0.633575
POPTR_010G002400v3	0.991723
POPTR_017G050500v3	0.929629
POPTR_015G012400v3	0.915336
POPTR_003G144400v3	0.508247
POPTR_005G082100v3	0.747466
POPTR_011G072200v3	0.828729
POPTR_008G110800v3	0.656295
POPTR_003G051400v3	0.968385
POPTR_018G088600v3	0.523734
POPTR_014G142200v3	0.527612
POPTR_002G144700v3	0.537756
POPTR_006G031700v3	0.860221
POPTR_008G114000v3	0.796374
POPTR_013G005800v3	0.757958
POPTR_014G030700v3	0.818724
POPTR_018G079200v3	0.848176
POPTR_002G215100v3	0.953963
POPTR_015G136600v3	0.576607
POPTR_005G037600v3	0.81542
POPTR_012G114200v3	0.94118
POPTR_009G125600v3	0.966241
POPTR_018G077100v3	0.50463
POPTR_010G109500v3	0.680456
POPTR_017G052300v3	0.847136
POPTR_003G199700v3	0.891689
POPTR_011G070400v3	0.724985
POPTR_014G137700v3	0.847175
POPTR_008G100600v3	0.988634
POPTR_004G046700v3	0.918081
POPTR_005G084200v3	0.692299
POPTR_002G040200v3	0.606335
POPTR_019G035700v3	0.736895
POPTR_013G126000v3	0.891497
POPTR_007G052000v3	0.90626
POPTR_011G057400v3	0.797434
POPTR_013G159200v3	0.967068
POPTR_005G117100v3	0.907956
POPTR_002G162600v3	0.747968
POPTR_002G073000v3	0.84363
POPTR_013G010700v3	0.65799
POPTR_014G148500v3	0.68135
POPTR_001G138300v3	0.94096
POPTR_013G053100v3	0.804799
POPTR_008G089000v3	0.509854
POPTR_013G131900v3	0.545146
POPTR_006G111600v3	0.81697
POPTR_006G229200v3	0.62251
POPTR_013G032900v3	0.908935
POPTR_002G178100v3	0.990492
POPTR_012G068500v3	0.865927
POPTR_005G216800v3	0.502906
POPTR_006G173500v3	0.917943
POPTR_001G472000v3	0.55371
POPTR_006G005100v3	0.964461
POPTR_014G000300v3	0.993518
POPTR_016G011600v3	0.576957
POPTR_002G260300v3	0.855457
Novel01424	0.693699
POPTR_014G098400v3	0.642732
POPTR_001G049900v3	0.864313
POPTR_007G011100v3	0.766508
POPTR_001G351900v3	0.530137
POPTR_003G100300v3	0.986957
Novel01088	0.697902
POPTR_006G214300v3	0.586824
POPTR_006G115100v3	0.779557
POPTR_017G007300v3	0.834946
POPTR_012G032100v3	0.909466
POPTR_004G003200v3	0.696647
POPTR_015G112500v3	0.646909
POPTR_002G157200v3	0.788392
POPTR_004G148200v3	0.666655
POPTR_008G130200v3	0.790293
POPTR_018G129500v3	0.810695
POPTR_010G118000v3	0.660797
POPTR_001G192500v3	0.849638
POPTR_009G033300v3	0.51695
POPTR_014G060500v3	0.794971
POPTR_008G109700v3	0.851417
POPTR_006G122100v3	0.927258
POPTR_011G152500v3	0.680146
POPTR_001G037300v3	0.865133
POPTR_009G149900v3	0.718467
POPTR_011G103900v3	0.817666
POPTR_008G181400v3	0.972276
POPTR_009G053300v3	0.592541
POPTR_009G075200v3	0.727168
POPTR_011G131800v3	0.871426
Novel00450	0.694967
POPTR_T135400v3	0.571882
POPTR_004G159300v3	0.963943
POPTR_017G051700v3	0.695717
POPTR_008G161400v3	0.979217
POPTR_013G138300v3	0.834905
POPTR_002G143300v3	0.98671
POPTR_005G127300v3	0.879517
POPTR_008G145500v3	0.888446
POPTR_015G054100v3	0.880992
POPTR_013G143200v3	0.836461
POPTR_011G151200v3	0.751501
POPTR_010G217900v3	0.675161
POPTR_016G045300v3	0.626275
POPTR_003G117400v3	0.794242
POPTR_019G032700v3	0.518323
POPTR_003G023300v3	0.657257
POPTR_012G038300v3	0.767339
POPTR_011G150300v3	0.633821
POPTR_014G126700v3	0.970684
POPTR_001G095300v3	0.974963
POPTR_005G106400v3	0.990306
POPTR_014G144900v3	0.89236
POPTR_010G221500v3	0.656611
POPTR_013G128100v3	0.684217
POPTR_003G012100v3	0.723562
POPTR_010G222900v3	0.743537
POPTR_004G032200v3	0.674249
POPTR_005G194800v3	0.846087
POPTR_011G120000v3	0.965772
POPTR_003G193800v3	0.952868
POPTR_012G045800v3	0.518834
POPTR_005G112600v3	0.989643
POPTR_009G137600v3	0.960157
POPTR_002G030400v3	0.927499
POPTR_015G056000v3	0.908212
POPTR_012G044000v3	0.618435
POPTR_012G081800v3	0.934761
POPTR_018G071600v3	0.987079
POPTR_009G103400v3	0.69507
POPTR_014G139400v3	0.79055
POPTR_014G006900v3	0.851852
POPTR_017G115100v3	0.916979
POPTR_002G220200v3	0.953415
POPTR_005G127200v3	0.91701
POPTR_010G090200v3	0.88546
POPTR_003G114600v3	0.948325
POPTR_013G103400v3	0.691743
POPTR_017G126700v3	0.821136
POPTR_003G134100v3	0.89639
POPTR_001G379000v3	0.764697
POPTR_014G168600v3	0.969266
POPTR_007G022100v3	0.889091
POPTR_006G171700v3	0.878253
POPTR_010G005300v3	0.675478
POPTR_012G043000v3	0.553552
POPTR_018G146000v3	0.951901
POPTR_002G006200v3	0.769346
POPTR_002G200000v3	0.741246
POPTR_005G204100v3	0.725586
POPTR_005G182600v3	0.738082
POPTR_010G109400v3	0.914424
POPTR_019G018000v3	0.965949
POPTR_010G151700v3	0.818091
POPTR_013G077900v3	0.602094
POPTR_009G134300v3	0.573571
POPTR_018G013500v3	0.961063
POPTR_005G246200v3	0.666376
POPTR_002G021500v3	0.853017
POPTR_005G043800v3	0.864489
POPTR_018G143100v3	0.958319
POPTR_015G031300v3	0.595296
POPTR_001G472600v3	0.60854
POPTR_014G098600v3	0.854355
POPTR_019G074800v3	0.926769
POPTR_006G060400v3	0.735939
POPTR_002G168600v3	0.971302
POPTR_003G122000v3	0.625318
POPTR_010G039400v3	0.836138
POPTR_006G131800v3	0.714484
POPTR_007G042900v3	0.852643
POPTR_009G117200v3	0.949046
POPTR_019G079500v3	0.799632
POPTR_013G060200v3	0.753493
POPTR_009G059600v3	0.731983
POPTR_015G042800v3	0.503833
POPTR_013G073800v3	0.929211
POPTR_012G082500v3	0.980638
POPTR_006G088400v3	0.631682
POPTR_010G132100v3	0.569431
Novel00947	0.879593
POPTR_009G025500v3	0.525706
POPTR_009G099600v3	0.7858
POPTR_002G140300v3	0.623555
POPTR_015G004500v3	0.962736
POPTR_002G072400v3	0.913487
POPTR_013G120700v3	0.835961
POPTR_002G106500v3	0.585455
POPTR_010G201500v3	0.537165
POPTR_011G098800v3	0.972977
POPTR_009G138100v3	0.589185
POPTR_004G146900v3	0.736503
POPTR_015G098400v3	0.823394
POPTR_010G054300v3	0.560715
POPTR_002G185700v3	0.813677
POPTR_015G073600v3	0.867708
POPTR_005G234000v3	0.967336
POPTR_009G135300v3	0.737208
POPTR_008G171000v3	0.939686
POPTR_012G068100v3	0.601084
POPTR_001G262200v3	0.74485
POPTR_001G024200v3	0.897212
POPTR_006G142100v3	0.964927
POPTR_004G233000v3	0.995479
POPTR_010G064300v3	0.931592
POPTR_005G084400v3	0.857626
POPTR_007G006600v3	0.875158
POPTR_T170200v3	0.860679
POPTR_001G346200v3	0.908408
POPTR_009G140500v3	0.518777
POPTR_006G075100v3	0.530256
POPTR_010G089700v3	0.630242
POPTR_002G208100v3	0.970263
POPTR_003G171800v3	0.842903
POPTR_006G260000v3	0.590568
POPTR_001G383600v3	0.861875
POPTR_001G258100v3	0.798762
POPTR_001G209600v3	0.787257
POPTR_017G084800v3	0.659534
POPTR_019G061200v3	0.850808
POPTR_012G031400v3	0.754701
POPTR_016G126000v3	0.569864
POPTR_006G140500v3	0.541789
POPTR_004G142300v3	0.978143
POPTR_006G100300v3	0.843872
POPTR_001G024300v3	0.989764
POPTR_003G030400v3	0.639468
POPTR_002G010900v3	0.985759
POPTR_011G123300v3	0.503659
POPTR_003G036800v3	0.760201
POPTR_006G040300v3	0.932989
POPTR_006G128200v3	0.63656
POPTR_015G053800v3	0.907696
POPTR_014G099700v3	0.506769
POPTR_008G080800v3	0.684512
POPTR_009G097900v3	0.837006
POPTR_009G145900v3	0.514399
POPTR_019G006300v3	0.601433
POPTR_010G188200v3	0.733099
POPTR_008G065600v3	0.550456
POPTR_002G100300v3	0.80788
POPTR_001G200500v3	0.875792
POPTR_006G153300v3	0.640433
POPTR_005G257100v3	0.535993
POPTR_006G015000v3	0.604099
POPTR_018G086800v3	0.660797
POPTR_006G213400v3	0.817486
POPTR_002G127100v3	0.674049
POPTR_010G231100v3	0.859342
POPTR_T159100v3	0.869601
POPTR_009G120000v3	0.9392
POPTR_004G207100v3	0.760159
POPTR_005G121000v3	0.86218
POPTR_012G071500v3	0.961482
POPTR_003G117100v3	0.839464
POPTR_008G186900v3	0.761283
POPTR_011G168200v3	0.70177
Novel00761	0.597615
POPTR_008G048000v3	0.611527
POPTR_015G055400v3	0.795919
Novel01021	0.547228
POPTR_002G167100v3	0.509628
POPTR_001G454400v3	0.932451
POPTR_010G069700v3	0.862469
POPTR_014G110800v3	0.900652
POPTR_004G074400v3	0.520058
POPTR_018G015700v3	0.921575
POPTR_006G084300v3	0.944475
POPTR_001G300500v3	0.505251
POPTR_008G022900v3	0.537017
POPTR_019G083100v3	0.647242
POPTR_014G134200v3	0.525927
POPTR_003G142800v3	0.832641
POPTR_009G018900v3	0.818579
POPTR_010G227500v3	0.674874
POPTR_012G036700v3	0.871552
POPTR_013G056200v3	0.759955
POPTR_004G041000v3	0.878968
POPTR_003G020700v3	0.629284
POPTR_002G089800v3	0.524639
POPTR_012G062500v3	0.685892
POPTR_017G150800v3	0.734336
POPTR_019G119300v3	0.751044
POPTR_014G174800v3	0.664359
POPTR_008G173800v3	0.8048
POPTR_008G087800v3	0.986093
POPTR_007G121100v3	0.746958
POPTR_003G127100v3	0.975017
POPTR_003G039400v3	0.745659
POPTR_002G059300v3	0.620632
POPTR_004G177300v3	0.94722
POPTR_T176800v3	0.65347
POPTR_002G162000v3	0.97166
POPTR_010G156400v3	0.898748
POPTR_002G057400v3	0.768777
POPTR_001G262400v3	0.717642
POPTR_016G001200v3	0.942144
POPTR_006G165800v3	0.960203
POPTR_001G072400v3	0.946189
POPTR_016G038100v3	0.885967
POPTR_007G078700v3	0.973665
POPTR_002G151200v3	0.949374
POPTR_005G099700v3	0.749084
POPTR_017G051900v3	0.701939
POPTR_006G128000v3	0.585543
POPTR_009G144000v3	0.796614
POPTR_008G010600v3	0.824817
POPTR_014G191200v3	0.982926
POPTR_019G079900v3	0.909833
POPTR_002G151800v3	0.840702
POPTR_001G343600v3	0.751021
POPTR_009G073200v3	0.525217
POPTR_002G001000v3	0.912821
POPTR_003G167800v3	0.745083
POPTR_019G048100v3	0.912808
POPTR_016G024900v3	0.990131
POPTR_005G139800v3	0.606135
POPTR_013G073100v3	0.650641
POPTR_003G071300v3	0.768631
POPTR_002G167700v3	0.640945
POPTR_007G051100v3	0.862621
POPTR_006G177100v3	0.687508
POPTR_007G009800v3	0.688531
POPTR_002G052300v3	0.626785
POPTR_001G189800v3	0.713855
POPTR_001G026600v3	0.732941
POPTR_002G080600v3	0.808104
POPTR_009G100200v3	0.74639
Novel01109	0.544826
POPTR_009G139300v3	0.746482
POPTR_008G144400v3	0.67494
POPTR_007G090400v3	0.867892
POPTR_005G083400v3	0.84403
POPTR_002G006100v3	0.604125
POPTR_015G065300v3	0.620954
POPTR_009G035900v3	0.567352
POPTR_010G031900v3	0.793751
POPTR_012G109800v3	0.590058
POPTR_012G000800v3	0.667079
POPTR_004G212100v3	0.706157
POPTR_001G090800v3	0.802229
POPTR_007G104900v3	0.777012
POPTR_002G077600v3	0.507757
POPTR_010G164400v3	0.789304
POPTR_015G062100v3	0.753404
POPTR_008G024100v3	0.776914
POPTR_006G087200v3	0.589825
POPTR_013G032800v3	0.928234
POPTR_015G022100v3	0.714508
POPTR_001G410100v3	0.899136
POPTR_006G100500v3	0.779482
POPTR_009G160200v3	0.79038
POPTR_014G138200v3	0.525916
POPTR_018G020300v3	0.683402
POPTR_001G397800v3	0.530355
POPTR_003G135200v3	0.893068
POPTR_001G115800v3	0.569987
POPTR_018G078900v3	0.548971
POPTR_007G040400v3	0.94646
POPTR_010G014300v3	0.834956
POPTR_010G145000v3	0.769858
POPTR_005G249200v3	0.607402
POPTR_012G007400v3	0.937532
POPTR_005G258500v3	0.6014
POPTR_019G069000v3	0.74514
POPTR_006G172100v3	0.678748
POPTR_006G239700v3	0.516718
POPTR_015G103500v3	0.646019
POPTR_008G091200v3	0.61941
POPTR_005G015500v3	0.817017
POPTR_004G228500v3	0.500208
POPTR_010G161400v3	0.56711
POPTR_005G123700v3	0.726599
POPTR_002G056600v3	0.607184
POPTR_011G041800v3	0.657593
POPTR_016G023800v3	0.527459
POPTR_012G070700v3	0.841806
POPTR_005G027200v3	0.78693
POPTR_004G019900v3	0.735939
POPTR_010G248700v3	0.623633
POPTR_T052200v3	0.539187
POPTR_005G063400v3	0.98347
Novel01511	0.50728
POPTR_001G011800v3	0.898738
POPTR_013G006600v3	0.846861
POPTR_006G038400v3	0.73126
POPTR_014G166800v3	0.581466
POPTR_014G025100v3	0.884759
POPTR_002G196600v3	0.726051
POPTR_008G192200v3	0.639462
POPTR_012G059500v3	0.800092
POPTR_004G079000v3	0.522495
POPTR_001G233900v3	0.527803
POPTR_010G237200v3	0.596136
POPTR_008G132100v3	0.592112
POPTR_016G006700v3	0.636119
POPTR_001G417000v3	0.628855
POPTR_008G154100v3	0.987028
POPTR_009G159000v3	0.619921
POPTR_018G040200v3	0.62356
POPTR_013G047900v3	0.822512
POPTR_001G056600v3	0.600592
POPTR_001G133100v3	0.634634
POPTR_013G100500v3	0.9985
POPTR_002G256900v3	0.696173
POPTR_006G005200v3	0.538513
POPTR_010G052700v3	0.801918
POPTR_005G019100v3	0.806555
POPTR_002G012800v3	0.767922
POPTR_011G117800v3	0.530241
POPTR_001G163200v3	0.992022
POPTR_002G146200v3	0.71519
POPTR_004G160800v3	0.507052
POPTR_010G188500v3	0.856847
POPTR_008G008100v3	0.553396
POPTR_017G142400v3	0.733826
POPTR_013G024200v3	0.960017
POPTR_008G171400v3	0.654951
POPTR_010G156300v3	0.611131
POPTR_001G224900v3	0.700206
POPTR_004G033400v3	0.919286
POPTR_010G222800v3	0.887323
POPTR_019G063700v3	0.775847
POPTR_010G191900v3	0.949118
POPTR_011G044900v3	0.869087
POPTR_009G080800v3	0.584097
POPTR_006G088900v3	0.780613
POPTR_013G156700v3	0.825783
POPTR_008G142900v3	0.618577
POPTR_013G086800v3	0.869738
POPTR_008G022200v3	0.726649
POPTR_014G131000v3	0.953479
POPTR_003G144100v3	0.909292
POPTR_005G089200v3	0.984781
POPTR_T115400v3	0.552649
POPTR_010G038700v3	0.721922
POPTR_002G066800v3	0.619427
POPTR_T147300v3	0.698856
POPTR_010G220700v3	0.830915
POPTR_006G129000v3	0.743445
POPTR_006G126700v3	0.612565
POPTR_009G084500v3	0.776553
POPTR_010G189800v3	0.844559
POPTR_014G114100v3	0.845538
POPTR_015G072800v3	0.846349
POPTR_011G101300v3	0.664272
POPTR_001G115000v3	0.560646
POPTR_008G166300v3	0.601071
POPTR_012G044900v3	0.721653
POPTR_008G215400v3	0.569572
POPTR_006G242500v3	0.643268
POPTR_005G236300v3	0.933938
POPTR_008G213200v3	0.800898
POPTR_014G022800v3	0.830377
POPTR_012G011200v3	0.680035
POPTR_019G054200v3	0.96849
POPTR_006G229700v3	0.68778
POPTR_015G065100v3	0.527706
POPTR_008G031800v3	0.624864
POPTR_006G025300v3	0.907189
POPTR_005G020300v3	0.539075
POPTR_007G143800v3	0.7989
POPTR_015G020700v3	0.854082
POPTR_014G055800v3	0.716329
POPTR_008G127600v3	0.565042
POPTR_003G015400v3	0.682817
POPTR_001G010800v3	0.983827
POPTR_010G142700v3	0.653287
POPTR_009G100600v3	0.598935
POPTR_010G039300v3	0.741595
POPTR_004G140800v3	0.516328
POPTR_019G071000v3	0.765826
POPTR_006G135800v3	0.991655
POPTR_009G050200v3	0.773799
POPTR_003G184900v3	0.563615
POPTR_003G143700v3	0.956074
POPTR_004G147600v3	0.510887
POPTR_010G193200v3	0.546293
POPTR_019G056400v3	0.854657
POPTR_011G010400v3	0.810568
POPTR_002G205900v3	0.976169
POPTR_001G057700v3	0.700897
POPTR_003G085500v3	0.53403
POPTR_009G033600v3	0.851743
POPTR_019G034000v3	0.539064
POPTR_001G123500v3	0.961766
POPTR_002G102500v3	0.747716
POPTR_014G040300v3	0.56102
POPTR_010G167600v3	0.934446
POPTR_001G373700v3	0.71029
POPTR_002G159500v3	0.57631
POPTR_006G263300v3	0.69686
POPTR_012G023400v3	0.860024
POPTR_006G174500v3	0.680275
POPTR_002G012500v3	0.554695
POPTR_011G126800v3	0.52593
POPTR_014G149200v3	0.63203
POPTR_014G145000v3	0.574962
POPTR_001G156600v3	0.943817
POPTR_003G095300v3	0.626369
POPTR_019G100600v3	0.897935
POPTR_015G136700v3	0.973406
POPTR_006G069900v3	0.798356
POPTR_004G055700v3	0.876118
POPTR_009G134100v3	0.747482
POPTR_002G152100v3	0.803139
POPTR_013G070900v3	0.875593
POPTR_001G059900v3	0.581307
POPTR_004G037700v3	0.7919
POPTR_017G090800v3	0.881488
POPTR_T146500v3	0.90637
POPTR_003G215600v3	0.526829
POPTR_008G195900v3	0.594187
POPTR_019G053200v3	0.659051
POPTR_017G109900v3	0.897006
POPTR_001G050100v3	0.613549
POPTR_006G215000v3	0.595806
