# Supplementary material for: Spatiotemporal miRNA and transcriptomic network dynamically regulate the developmental and senescence processes of poplar leaves
Source: Hortic Res. 2023 Sep 26;10(10):uhad186. doi: 10.1093/hr/uhad186 (PMC10611553; doi:10.1093/hr/uhad186)
Supplement: Web_Material_uhad186 [file web_material_uhad186.zip › TableS5_ClusterM-S.xlsx]

## Sheet: D1
NAME	MEM.SHIP
POPTR_007G110500v3	0.563912
POPTR_002G245600v3	0.596292
POPTR_009G085100v3	0.649579
POPTR_015G147300v3	0.719034
POPTR_004G084000v3	0.926996
POPTR_007G016600v3	0.769988
POPTR_013G007000v3	0.55069
POPTR_007G011000v3	0.511194
POPTR_004G018100v3	0.715067
POPTR_003G144700v3	0.555097
POPTR_002G092700v3	0.568476
POPTR_004G156500v3	0.832557
POPTR_004G142900v3	0.835704
POPTR_016G135500v3	0.75076
POPTR_007G015200v3	0.867784
POPTR_006G079300v3	0.926311
POPTR_011G002400v3	0.718542
POPTR_003G139600v3	0.932053
POPTR_018G036700v3	0.691338
POPTR_T043900v3	0.758927
POPTR_008G123600v3	0.943748
POPTR_005G057600v3	0.827806
POPTR_T121800v3	0.574912
POPTR_003G058800v3	0.740928
POPTR_002G004100v3	0.540022
POPTR_005G064300v3	0.540938
POPTR_001G247800v3	0.60939
POPTR_006G275900v3	0.704793
POPTR_004G095500v3	0.648537
POPTR_012G144900v3	0.777796
POPTR_006G233700v3	0.611734
POPTR_012G124500v3	0.542197
POPTR_017G125200v3	0.541886
POPTR_010G111000v3	0.565331
POPTR_002G114900v3	0.602715
POPTR_013G027100v3	0.538749
POPTR_001G073100v3	0.849994
POPTR_005G218300v3	0.735234
POPTR_008G128900v3	0.802509
POPTR_010G117200v3	0.727608
POPTR_009G007800v3	0.649414
POPTR_001G310600v3	0.683237
POPTR_001G129000v3	0.657792
POPTR_002G185100v3	0.557157
POPTR_015G004600v3	0.942049
Novel01377	0.741294
POPTR_018G114700v3	0.563916
POPTR_003G059700v3	0.513785
POPTR_001G174000v3	0.854968
POPTR_008G207700v3	0.508895
POPTR_002G079900v3	0.729058
POPTR_014G118000v3	0.62675
POPTR_017G069100v3	0.856298
POPTR_006G224900v3	0.811792
POPTR_005G116900v3	0.66054
POPTR_007G143600v3	0.691002
POPTR_013G099600v3	0.556273
POPTR_016G143200v3	0.700138
POPTR_003G077300v3	0.651881
POPTR_013G008500v3	0.85881
POPTR_006G018000v3	0.63595
POPTR_002G106300v3	0.751019
POPTR_005G149500v3	0.814124
POPTR_006G255600v3	0.5803
POPTR_008G039300v3	0.681259
POPTR_005G227900v3	0.517319
POPTR_001G086900v3	0.616058
POPTR_010G042200v3	0.754177
POPTR_008G102400v3	0.564551
POPTR_014G090000v3	0.582337
POPTR_014G058400v3	0.693911
POPTR_001G002300v3	0.790065
POPTR_010G254900v3	0.726227
POPTR_005G064200v3	0.51897
POPTR_007G092800v3	0.600085
POPTR_001G355500v3	0.587162
POPTR_002G049700v3	0.953526
POPTR_005G218200v3	0.690131
POPTR_005G202000v3	0.705274
POPTR_016G142200v3	0.72837
POPTR_001G097500v3	0.594887
POPTR_011G165000v3	0.500264
POPTR_009G151600v3	0.519273
POPTR_017G032700v3	0.661286
POPTR_010G002500v3	0.708201
POPTR_016G017000v3	0.724141
POPTR_009G068100v3	0.900135
POPTR_013G157000v3	0.968934
POPTR_009G012700v3	0.623783
POPTR_005G237600v3	0.516234
POPTR_018G027600v3	0.517157
POPTR_001G201500v3	0.536424
POPTR_002G144200v3	0.670919
POPTR_017G111100v3	0.574298
POPTR_005G124300v3	0.662515
POPTR_006G160600v3	0.93167
POPTR_013G085300v3	0.58488
POPTR_016G059500v3	0.955589
POPTR_017G007000v3	0.612063
POPTR_017G089800v3	0.551182
POPTR_010G132300v3	0.539235
POPTR_016G123800v3	0.722512
POPTR_001G135300v3	0.612486
POPTR_001G259100v3	0.631394
POPTR_005G137600v3	0.668599
POPTR_007G095100v3	0.606231
POPTR_008G140600v3	0.503546
POPTR_013G143900v3	0.917317
POPTR_016G060600v3	0.566259
POPTR_001G188700v3	0.607715
POPTR_017G009100v3	0.649466
POPTR_002G230200v3	0.741174
POPTR_007G023600v3	0.816539
POPTR_002G019800v3	0.93701
POPTR_001G340800v3	0.76176
POPTR_005G203600v3	0.680817
POPTR_010G149800v3	0.7981
POPTR_011G092200v3	0.685535
POPTR_014G108100v3	0.536885
POPTR_009G134600v3	0.658769
POPTR_015G146500v3	0.805394
POPTR_016G099300v3	0.61313
POPTR_001G210500v3	0.559686
POPTR_003G105000v3	0.912873
POPTR_013G159800v3	0.692888
POPTR_018G053300v3	0.521602
POPTR_016G016400v3	0.750651
POPTR_010G090400v3	0.73104
POPTR_003G115300v3	0.507849
POPTR_003G120600v3	0.711925
POPTR_012G015100v3	0.667276
POPTR_017G009400v3	0.678004
POPTR_015G020500v3	0.606696
POPTR_009G121000v3	0.907964
Novel01078	0.667655
POPTR_001G472000v3	0.513907
POPTR_018G053700v3	0.682791
POPTR_010G045300v3	0.545382
POPTR_017G104800v3	0.905553
POPTR_003G131200v3	0.616797
POPTR_015G112500v3	0.655545
POPTR_004G104600v3	0.723787
POPTR_017G008600v3	0.621357
POPTR_009G053300v3	0.8793
POPTR_T129300v3	0.89461
POPTR_002G074800v3	0.576916
Novel01135	0.653048
POPTR_009G095100v3	0.661616
POPTR_012G140200v3	0.528412
POPTR_016G034100v3	0.651518
POPTR_009G119500v3	0.636249
POPTR_009G072000v3	0.639384
POPTR_001G171000v3	0.610016
POPTR_003G021000v3	0.943149
POPTR_001G090900v3	0.538048
POPTR_011G085500v3	0.722057
POPTR_005G112600v3	0.585135
POPTR_008G088600v3	0.710096
POPTR_005G153600v3	0.771905
POPTR_003G118400v3	0.752349
POPTR_005G198600v3	0.845441
POPTR_015G031300v3	0.960086
POPTR_006G260100v3	0.72115
POPTR_016G021000v3	0.873691
POPTR_012G133000v3	0.650281
POPTR_010G151800v3	0.753093
POPTR_011G015500v3	0.737832
POPTR_013G119600v3	0.518133
POPTR_008G171000v3	0.582233
POPTR_001G346200v3	0.826714
POPTR_017G009200v3	0.580354
POPTR_019G060800v3	0.778614
POPTR_008G097200v3	0.529448
POPTR_008G013100v3	0.547821
POPTR_003G021900v3	0.768346
POPTR_010G179000v3	0.655696
POPTR_002G080800v3	0.772414
POPTR_011G096700v3	0.586202
POPTR_005G187400v3	0.805375
POPTR_004G174100v3	0.598882
POPTR_006G211300v3	0.583722
POPTR_003G142100v3	0.688861
POPTR_012G071500v3	0.584
POPTR_003G034900v3	0.754207
POPTR_016G053300v3	0.521576
Novel01021	0.588924
POPTR_002G252800v3	0.901223
Novel00641	0.584279
POPTR_006G232500v3	0.90665
POPTR_006G004100v3	0.811326
POPTR_005G252500v3	0.924811
POPTR_004G115800v3	0.87649
POPTR_002G134300v3	0.808728
POPTR_008G043200v3	0.793274
POPTR_003G086000v3	0.900582
POPTR_011G010300v3	0.922237
POPTR_003G144800v3	0.760547
POPTR_002G192900v3	0.503176
POPTR_017G008200v3	0.587704
POPTR_016G033300v3	0.612054
POPTR_009G068500v3	0.753595
POPTR_002G102400v3	0.681464
POPTR_005G188300v3	0.623059
POPTR_006G091800v3	0.888519
POPTR_005G213500v3	0.648685
POPTR_010G164400v3	0.65385
POPTR_003G051900v3	0.57161
POPTR_007G121800v3	0.602131
POPTR_001G355600v3	0.686327
POPTR_018G045600v3	0.61557
POPTR_010G128800v3	0.642028
POPTR_005G122600v3	0.904346
Novel01841	0.565698
POPTR_012G027800v3	0.503769
POPTR_T052200v3	0.560659
POPTR_014G125800v3	0.73264
POPTR_008G075200v3	0.847539
POPTR_001G253900v3	0.924841
Novel01368	0.927981
POPTR_T112900v3	0.575622
POPTR_006G166700v3	0.524233
POPTR_008G161100v3	0.511257
POPTR_006G166800v3	0.636877
POPTR_019G130100v3	0.752206
POPTR_001G084300v3	0.58437
POPTR_003G018500v3	0.841201
POPTR_017G074200v3	0.736676
POPTR_004G063600v3	0.579474
POPTR_015G071900v3	0.613017
POPTR_002G127000v3	0.751166
POPTR_T110900v3	0.686057
POPTR_013G032500v3	0.500464
POPTR_012G015200v3	0.726051
POPTR_009G133400v3	0.82347
POPTR_002G231500v3	0.851659
POPTR_008G046200v3	0.620752
POPTR_019G083900v3	0.651579
POPTR_008G045200v3	0.701281

## Sheet: D2
NAME	MEM.SHIP
POPTR_003G136100v3	0.889518
POPTR_008G146000v3	0.790427
POPTR_007G007600v3	0.780076
POPTR_003G196200v3	0.864092
POPTR_006G220100v3	0.775698
POPTR_012G004300v3	0.699343
POPTR_011G123700v3	0.810779
POPTR_008G052900v3	0.643902
POPTR_004G160100v3	0.612261
POPTR_002G248700v3	0.588243
POPTR_010G084100v3	0.851327
POPTR_011G097700v3	0.830611
POPTR_013G109000v3	0.920195
POPTR_015G081000v3	0.889434
POPTR_001G281900v3	0.82301
POPTR_012G139800v3	0.925878
POPTR_010G220100v3	0.752787
POPTR_013G156000v3	0.640333
POPTR_015G101100v3	0.67148
POPTR_010G112800v3	0.576152
POPTR_011G056100v3	0.510059
POPTR_017G090100v3	0.968212
POPTR_003G141800v3	0.568997
POPTR_004G162400v3	0.909299
POPTR_014G001100v3	0.685424
POPTR_010G193300v3	0.965131
POPTR_004G229200v3	0.868265
POPTR_004G012000v3	0.541269
POPTR_008G204900v3	0.841048
POPTR_009G124100v3	0.866569
POPTR_014G149500v3	0.80719
POPTR_007G132700v3	0.566008
POPTR_004G138400v3	0.972108
POPTR_003G218100v3	0.773336
POPTR_005G125500v3	0.577271
POPTR_004G092400v3	0.545866
POPTR_016G083900v3	0.891267
POPTR_002G215800v3	0.762707
POPTR_005G258600v3	0.962173
POPTR_008G004800v3	0.663991
POPTR_002G030700v3	0.552895
POPTR_001G237800v3	0.670462
POPTR_001G130600v3	0.617966
POPTR_005G078600v3	0.565576
POPTR_014G103600v3	0.962738
POPTR_004G187700v3	0.659882
POPTR_019G054800v3	0.513645
POPTR_001G406700v3	0.769549
POPTR_005G052000v3	0.583776
POPTR_001G099300v3	0.70482
POPTR_008G088500v3	0.507252
POPTR_007G094900v3	0.542674
POPTR_005G088900v3	0.523882
POPTR_001G119800v3	0.711646
POPTR_014G157500v3	0.937225
POPTR_014G133400v3	0.618454
POPTR_012G080400v3	0.638059
POPTR_011G057200v3	0.611014
POPTR_016G040200v3	0.573415
POPTR_017G041700v3	0.668684
POPTR_001G083300v3	0.78037
POPTR_019G014200v3	0.616376
POPTR_001G348800v3	0.962098
POPTR_001G031800v3	0.624064
POPTR_009G111600v3	0.543852
POPTR_012G131000v3	0.745214
POPTR_007G131300v3	0.952664
POPTR_005G138400v3	0.974859
POPTR_001G020300v3	0.909055
POPTR_012G134300v3	0.634257
POPTR_005G078700v3	0.740118
POPTR_014G143400v3	0.5485
POPTR_006G092100v3	0.868833
POPTR_002G259700v3	0.801715
POPTR_005G100400v3	0.848167
POPTR_005G049500v3	0.57947
POPTR_005G069100v3	0.832613
POPTR_001G016600v3	0.947948
POPTR_001G394400v3	0.599469
POPTR_001G166800v3	0.585774
POPTR_003G085700v3	0.693327
POPTR_016G115500v3	0.713262
POPTR_018G151500v3	0.612978
POPTR_010G254700v3	0.745726
POPTR_016G082500v3	0.723705
POPTR_014G073000v3	0.64025
POPTR_009G060500v3	0.533465
POPTR_009G137500v3	0.520854
POPTR_001G335400v3	0.571806
POPTR_001G088600v3	0.82852
POPTR_001G134000v3	0.956282
POPTR_006G192000v3	0.93749
POPTR_006G062400v3	0.744759
POPTR_017G128100v3	0.727759
POPTR_018G089300v3	0.760687
POPTR_010G200500v3	0.860979
POPTR_009G146800v3	0.854122
POPTR_002G204000v3	0.520896
POPTR_008G142500v3	0.912405
POPTR_001G467800v3	0.534238
POPTR_013G108600v3	0.603523
POPTR_011G067500v3	0.83171
POPTR_002G115600v3	0.806386
POPTR_008G191900v3	0.711047
POPTR_003G058500v3	0.891925
POPTR_010G145700v3	0.575472
POPTR_018G130300v3	0.789834
POPTR_005G040000v3	0.835918
POPTR_003G179500v3	0.562002
POPTR_004G175800v3	0.643714
Novel00526	0.662641
POPTR_010G150300v3	0.611764
POPTR_018G130100v3	0.657661
POPTR_T173400v3	0.823799
POPTR_010G129500v3	0.972809
POPTR_017G090300v3	0.613461
POPTR_005G254100v3	0.898406
POPTR_003G219000v3	0.910555
POPTR_013G128300v3	0.823376
POPTR_001G128700v3	0.548528
POPTR_001G449500v3	0.941613
POPTR_T074500v3	0.736306
POPTR_005G168400v3	0.881324
POPTR_003G196300v3	0.750753
POPTR_001G113000v3	0.946716
POPTR_006G254500v3	0.556091
POPTR_019G042600v3	0.879742
POPTR_008G036500v3	0.960063
POPTR_014G117500v3	0.761248
POPTR_009G149200v3	0.928828
POPTR_008G069100v3	0.80859
POPTR_002G175600v3	0.535796
POPTR_018G078200v3	0.572459
POPTR_002G167500v3	0.842253
POPTR_015G059400v3	0.91268
POPTR_009G154300v3	0.55123
POPTR_019G079000v3	0.866278
POPTR_003G220400v3	0.706519
POPTR_018G089100v3	0.830387
POPTR_006G006100v3	0.918615
POPTR_014G124300v3	0.545788
POPTR_T151300v3	0.798494
POPTR_006G078000v3	0.840965
POPTR_011G006800v3	0.90923
POPTR_019G041400v3	0.540265
POPTR_014G079900v3	0.793054
POPTR_T010900v3	0.789967
POPTR_016G136100v3	0.933497
POPTR_013G150300v3	0.936625
POPTR_012G091800v3	0.52113
POPTR_016G106900v3	0.607824
POPTR_006G006200v3	0.810363
POPTR_006G128500v3	0.544116
POPTR_016G074800v3	0.738503
POPTR_002G195200v3	0.62778
POPTR_006G060600v3	0.842185
POPTR_008G159400v3	0.859885
POPTR_019G082900v3	0.951566
POPTR_004G003000v3	0.540487
POPTR_018G077800v3	0.753923
POPTR_004G177400v3	0.692235
POPTR_003G018800v3	0.647082
POPTR_008G176100v3	0.832446
POPTR_013G065600v3	0.647183
POPTR_004G089800v3	0.609556
POPTR_018G088500v3	0.549619
POPTR_016G108900v3	0.781471
POPTR_001G403900v3	0.619507
POPTR_006G186200v3	0.868203
POPTR_T116000v3	0.724873
POPTR_005G191900v3	0.653738
POPTR_013G052700v3	0.715903
POPTR_005G005900v3	0.527983
POPTR_008G189400v3	0.869766
POPTR_012G050000v3	0.618251
POPTR_001G083900v3	0.75024
POPTR_006G130500v3	0.786641
POPTR_015G121300v3	0.630537
POPTR_002G254500v3	0.878656
POPTR_008G193500v3	0.89089
POPTR_005G079700v3	0.602139
Novel00349	0.880632
POPTR_017G112700v3	0.639275
POPTR_015G125600v3	0.675562
POPTR_003G066000v3	0.55214
POPTR_018G074600v3	0.543068
POPTR_014G086300v3	0.844011
POPTR_008G175900v3	0.714135
POPTR_009G103500v3	0.740623
POPTR_005G069600v3	0.940877
POPTR_002G047100v3	0.531954
POPTR_017G076400v3	0.763886
POPTR_010G120000v3	0.893017
POPTR_001G086100v3	0.539582
POPTR_008G157400v3	0.828962
POPTR_008G067500v3	0.768964
POPTR_002G214800v3	0.546612
POPTR_014G001500v3	0.910414
POPTR_011G052200v3	0.852902
POPTR_002G007100v3	0.74151
POPTR_003G006200v3	0.538839
POPTR_016G042500v3	0.655064
POPTR_005G191400v3	0.776217
POPTR_015G143600v3	0.559099
POPTR_008G172100v3	0.512931
POPTR_005G150400v3	0.943525
POPTR_014G095300v3	0.567734
POPTR_009G045800v3	0.811856
POPTR_015G002300v3	0.952132
POPTR_001G054800v3	0.562792
POPTR_014G024700v3	0.975052
POPTR_001G212800v3	0.501851
POPTR_013G006100v3	0.659207
POPTR_011G119500v3	0.859609
POPTR_014G142800v3	0.580318
POPTR_010G042000v3	0.781974
POPTR_015G138600v3	0.574045
POPTR_018G080900v3	0.517783
POPTR_011G056300v3	0.964646
POPTR_014G117900v3	0.708828
Novel00990	0.56022
POPTR_013G160600v3	0.508146
POPTR_008G041000v3	0.779306
POPTR_014G106000v3	0.614495
POPTR_007G095200v3	0.666957
POPTR_009G151400v3	0.517975
POPTR_010G071500v3	0.504128
POPTR_T098900v3	0.865109
POPTR_014G002600v3	0.945618
POPTR_008G176000v3	0.945963
POPTR_010G171500v3	0.565672
Novel01523	0.724894
POPTR_008G142400v3	0.868217
POPTR_001G251200v3	0.748109
POPTR_005G021900v3	0.776602
POPTR_002G149500v3	0.568808
POPTR_016G020200v3	0.961064
POPTR_008G113900v3	0.828552
POPTR_010G076700v3	0.705945
POPTR_001G205500v3	0.765391
POPTR_009G036900v3	0.660611
POPTR_018G097900v3	0.693202
POPTR_010G232600v3	0.541722
POPTR_005G216900v3	0.924278
POPTR_003G153600v3	0.676491
POPTR_014G141500v3	0.627714
POPTR_002G160800v3	0.852823
POPTR_013G159500v3	0.667822
POPTR_005G050900v3	0.675041
POPTR_001G158100v3	0.599129
POPTR_008G009400v3	0.827914
POPTR_013G069200v3	0.809105
POPTR_002G022800v3	0.51686
POPTR_012G114200v3	0.929753
POPTR_009G125600v3	0.582183
POPTR_017G052300v3	0.69622
POPTR_002G037700v3	0.781539
POPTR_006G203500v3	0.871097
POPTR_001G138300v3	0.843571
POPTR_016G070200v3	0.500864
POPTR_006G229200v3	0.685579
POPTR_008G119100v3	0.599508
POPTR_T063500v3	0.758922
POPTR_002G178100v3	0.749493
POPTR_005G216800v3	0.804883
POPTR_010G176500v3	0.814964
POPTR_005G055900v3	0.559033
POPTR_001G049900v3	0.52888
POPTR_019G033200v3	0.768057
POPTR_013G150500v3	0.515365
POPTR_001G249100v3	0.704279
POPTR_004G003200v3	0.889182
POPTR_010G118000v3	0.695939
POPTR_011G103900v3	0.983497
POPTR_009G155700v3	0.913506
POPTR_009G044200v3	0.910748
POPTR_002G143300v3	0.873021
POPTR_005G127300v3	0.544572
POPTR_007G005300v3	0.779781
POPTR_010G217900v3	0.894473
POPTR_012G106600v3	0.581497
POPTR_012G038300v3	0.535899
POPTR_005G136400v3	0.647544
POPTR_001G095300v3	0.739223
POPTR_001G160700v3	0.556192
POPTR_019G045000v3	0.532596
POPTR_002G127500v3	0.643271
POPTR_007G009600v3	0.664264
POPTR_008G036200v3	0.553416
POPTR_001G173900v3	0.563705
POPTR_012G081800v3	0.936706
POPTR_013G036300v3	0.529977
POPTR_010G251700v3	0.505247
POPTR_018G089400v3	0.818811
POPTR_001G032200v3	0.513197
POPTR_002G179800v3	0.802116
POPTR_012G131800v3	0.935953
POPTR_003G074200v3	0.823216
POPTR_007G031800v3	0.849411
POPTR_018G146000v3	0.703102
POPTR_010G145900v3	0.823608
POPTR_018G055400v3	0.606794
POPTR_002G097800v3	0.904647
POPTR_017G047800v3	0.6648
POPTR_002G153100v3	0.529054
POPTR_018G146900v3	0.791311
POPTR_009G025500v3	0.899867
POPTR_008G084500v3	0.753293
POPTR_002G072400v3	0.78923
POPTR_001G344800v3	0.691992
POPTR_007G072600v3	0.656536
POPTR_001G024200v3	0.660936
POPTR_T061200v3	0.646035
POPTR_001G061100v3	0.538347
POPTR_019G029400v3	0.650653
POPTR_001G258100v3	0.641068
POPTR_005G010300v3	0.718059
POPTR_017G084100v3	0.985459
POPTR_001G408500v3	0.792703
POPTR_005G179700v3	0.576019
POPTR_011G049400v3	0.565582
POPTR_001G249000v3	0.674321
POPTR_012G060300v3	0.837856
POPTR_016G038000v3	0.871332
POPTR_012G005900v3	0.769068
POPTR_008G186900v3	0.768175
POPTR_002G175200v3	0.529328
POPTR_001G348900v3	0.640445
POPTR_015G097200v3	0.684896
POPTR_004G032500v3	0.613172
POPTR_014G090600v3	0.542618
POPTR_016G020700v3	0.74566
POPTR_001G343600v3	0.716132
POPTR_003G167800v3	0.832653
POPTR_002G071000v3	0.516871
POPTR_010G211500v3	0.819403
POPTR_009G035900v3	0.562318
POPTR_006G127400v3	0.565485
POPTR_010G065100v3	0.531453
POPTR_010G029100v3	0.964519
POPTR_007G030500v3	0.845254
POPTR_011G116800v3	0.732375
POPTR_T093700v3	0.945
POPTR_005G179800v3	0.935733
POPTR_013G144300v3	0.78071
POPTR_016G056600v3	0.823552
POPTR_011G154200v3	0.530145
POPTR_006G076600v3	0.726527
POPTR_003G020400v3	0.514815
POPTR_004G140800v3	0.678058
POPTR_008G057000v3	0.531812
POPTR_003G085500v3	0.672227
POPTR_004G153900v3	0.683027
POPTR_014G171800v3	0.579426
POPTR_001G126400v3	0.751183
POPTR_001G205700v3	0.878322

## Sheet: D3
NAME	MEM.SHIP
POPTR_003G046200v3	0.801349
POPTR_002G126100v3	0.981562
POPTR_007G018100v3	0.564243
POPTR_006G193900v3	0.887071
POPTR_004G138200v3	0.650571
POPTR_004G182900v3	0.703568
POPTR_012G065700v3	0.783704
POPTR_009G149700v3	0.962578
POPTR_002G251000v3	0.850744
POPTR_001G183600v3	0.796503
POPTR_003G065300v3	0.830604
POPTR_011G044200v3	0.501388
POPTR_003G073700v3	0.744286
POPTR_012G014500v3	0.898082
POPTR_001G395700v3	0.575238
Novel01693	0.616229
POPTR_007G103800v3	0.862894
POPTR_001G071000v3	0.801842
POPTR_005G137500v3	0.88777
POPTR_007G010900v3	0.643188
POPTR_018G025900v3	0.87454
POPTR_018G069700v3	0.505215
POPTR_016G065000v3	0.540256
POPTR_010G125300v3	0.545399
POPTR_004G015300v3	0.935777
POPTR_007G138800v3	0.92646
POPTR_007G053900v3	0.730268
POPTR_001G312800v3	0.68438
POPTR_016G135700v3	0.762846
POPTR_017G059300v3	0.710886
POPTR_018G059400v3	0.676452
POPTR_009G126000v3	0.856928
POPTR_013G042800v3	0.583289
POPTR_017G108800v3	0.600483
POPTR_004G059300v3	0.905198
POPTR_003G009000v3	0.884481
POPTR_004G168600v3	0.958242
POPTR_005G252600v3	0.508837
POPTR_004G108200v3	0.811942
POPTR_014G117700v3	0.590864
POPTR_001G056200v3	0.959387
POPTR_018G063300v3	0.796847
POPTR_011G152400v3	0.960589
POPTR_014G128500v3	0.524885
POPTR_001G286900v3	0.627019
POPTR_016G136000v3	0.613926
POPTR_014G041200v3	0.682195
POPTR_001G403600v3	0.734439
POPTR_006G230800v3	0.8332
POPTR_011G155400v3	0.850827
POPTR_016G135800v3	0.619088
POPTR_002G167900v3	0.929771
POPTR_009G164900v3	0.929029
POPTR_002G044900v3	0.800457
POPTR_005G110900v3	0.634267
POPTR_012G112400v3	0.814793
POPTR_016G117500v3	0.711282
POPTR_003G172400v3	0.958054
POPTR_015G012500v3	0.766921
POPTR_016G086300v3	0.647248
POPTR_004G052000v3	0.876316
POPTR_004G216500v3	0.582703
POPTR_014G146600v3	0.502573
POPTR_007G009200v3	0.837272
POPTR_003G052900v3	0.84159
POPTR_008G161200v3	0.942057
POPTR_011G066900v3	0.54946
POPTR_002G166800v3	0.956068
POPTR_008G053800v3	0.634385
POPTR_001G219300v3	0.919173
POPTR_010G169700v3	0.909648
POPTR_004G009600v3	0.570392
POPTR_004G188100v3	0.780802
POPTR_006G243700v3	0.725524
POPTR_018G151600v3	0.713223
POPTR_010G053600v3	0.829376
POPTR_004G214700v3	0.579679
POPTR_011G039700v3	0.541996
POPTR_006G243600v3	0.645234
POPTR_008G072700v3	0.979873
POPTR_001G068100v3	0.642786
POPTR_009G087800v3	0.510101
POPTR_005G085400v3	0.869871
POPTR_013G049700v3	0.924798
POPTR_014G100100v3	0.68412
POPTR_005G093600v3	0.524576
POPTR_003G082100v3	0.909433
POPTR_011G022600v3	0.607543
POPTR_001G237200v3	0.610528
POPTR_016G126600v3	0.902079
POPTR_016G006600v3	0.880599
POPTR_003G163600v3	0.717761
POPTR_002G148400v3	0.82743
POPTR_012G133400v3	0.647173
POPTR_018G050200v3	0.838605
POPTR_010G189900v3	0.733341
POPTR_012G035200v3	0.763932
POPTR_010G044300v3	0.932964
POPTR_009G070200v3	0.809879
POPTR_002G111900v3	0.535025
POPTR_001G466800v3	0.867142
POPTR_014G034800v3	0.739742
POPTR_002G008800v3	0.617613
POPTR_008G155900v3	0.90402
POPTR_003G115700v3	0.860448
POPTR_011G114300v3	0.67944
POPTR_002G090600v3	0.539864
POPTR_013G089600v3	0.702569
POPTR_010G082400v3	0.830868
POPTR_013G031400v3	0.872607
POPTR_013G041400v3	0.977179
POPTR_009G080300v3	0.712713
POPTR_008G146500v3	0.955941
POPTR_006G237500v3	0.859715
POPTR_001G320000v3	0.771478
POPTR_001G350900v3	0.760281
POPTR_013G056800v3	0.54854
POPTR_003G083500v3	0.538457
POPTR_007G079600v3	0.592627
POPTR_010G078300v3	0.940029
POPTR_003G112800v3	0.7006
POPTR_T178700v3	0.681207
POPTR_005G108900v3	0.760124
POPTR_001G009800v3	0.911506
POPTR_005G110000v3	0.955908
POPTR_009G108500v3	0.709263
POPTR_005G162800v3	0.639231
POPTR_016G071500v3	0.845512
POPTR_019G118500v3	0.548633
POPTR_006G067000v3	0.500844
POPTR_004G015700v3	0.575971
POPTR_004G006600v3	0.622351
POPTR_008G157000v3	0.842128
POPTR_006G195100v3	0.776477
POPTR_002G049900v3	0.668566
POPTR_014G172800v3	0.513505
POPTR_002G068300v3	0.565458
POPTR_019G053400v3	0.826549
POPTR_017G007200v3	0.841448
POPTR_014G105000v3	0.936253
POPTR_009G169200v3	0.705766
POPTR_010G013400v3	0.63305
POPTR_002G058000v3	0.611737
POPTR_003G052200v3	0.73919
POPTR_009G050900v3	0.77919
POPTR_014G120700v3	0.545448
POPTR_008G188000v3	0.926833
POPTR_002G105600v3	0.805625
POPTR_006G023000v3	0.901412
POPTR_002G092900v3	0.967603
POPTR_016G113600v3	0.960415
POPTR_001G047900v3	0.583765
POPTR_002G101200v3	0.700694
POPTR_015G032300v3	0.856766
POPTR_018G056200v3	0.694302
POPTR_001G094800v3	0.888735
POPTR_017G110900v3	0.58223
POPTR_018G015100v3	0.586485
POPTR_015G036500v3	0.77337
POPTR_003G205800v3	0.901698
POPTR_007G121500v3	0.793057
POPTR_002G101300v3	0.665662
POPTR_005G202100v3	0.57783
POPTR_015G074600v3	0.516543
POPTR_009G058200v3	0.981228
POPTR_006G130900v3	0.644131
POPTR_004G086600v3	0.659225
POPTR_019G093100v3	0.976022
POPTR_014G074200v3	0.779801
POPTR_004G114300v3	0.516428
POPTR_012G011800v3	0.974934
POPTR_001G193700v3	0.735099
POPTR_018G089500v3	0.647541
POPTR_004G086500v3	0.593747
POPTR_004G211400v3	0.554949
POPTR_002G208400v3	0.675517
POPTR_008G133500v3	0.633348
POPTR_005G130100v3	0.774024
POPTR_T053300v3	0.979295
POPTR_004G105700v3	0.816885
POPTR_010G067100v3	0.562986
POPTR_006G221200v3	0.589942
POPTR_001G353500v3	0.758011
POPTR_002G058800v3	0.678566
POPTR_003G217000v3	0.890074
POPTR_009G117300v3	0.604447
POPTR_019G018500v3	0.919864
Novel00843	0.510146
POPTR_008G117800v3	0.559852
POPTR_001G472800v3	0.930599
POPTR_012G011900v3	0.796509
POPTR_003G112600v3	0.571752
POPTR_011G136500v3	0.714817
POPTR_002G076400v3	0.720088
POPTR_003G201700v3	0.575747
POPTR_002G257900v3	0.525313
POPTR_011G147700v3	0.55221
POPTR_008G197600v3	0.903196
POPTR_002G001500v3	0.849082
POPTR_018G005600v3	0.514701
POPTR_019G010600v3	0.601838
POPTR_001G114800v3	0.964082
POPTR_008G116700v3	0.841405
POPTR_006G088200v3	0.757883
POPTR_014G106400v3	0.574542
POPTR_010G147400v3	0.732684
Novel00630	0.878512
POPTR_002G073000v3	0.720087
POPTR_001G449600v3	0.62558
POPTR_019G076300v3	0.782689
POPTR_006G190300v3	0.571527
POPTR_004G059600v3	0.517875
Novel01019	0.614852
POPTR_009G099800v3	0.814204
POPTR_005G186800v3	0.667375
POPTR_003G044700v3	0.61096
POPTR_005G037800v3	0.802424
POPTR_014G124700v3	0.609944
POPTR_001G304800v3	0.522306
POPTR_001G139600v3	0.849694
POPTR_019G126500v3	0.539782
POPTR_008G205100v3	0.842816
POPTR_011G064700v3	0.590102
POPTR_010G198800v3	0.722523
POPTR_003G078700v3	0.835684
POPTR_005G106400v3	0.511377
POPTR_006G261500v3	0.843173
POPTR_012G117600v3	0.526093
POPTR_014G018900v3	0.794867
POPTR_009G070400v3	0.930371
POPTR_010G001300v3	0.535539
POPTR_006G226100v3	0.509737
POPTR_018G093000v3	0.628991
POPTR_008G142300v3	0.655038
POPTR_009G137600v3	0.569727
POPTR_004G088800v3	0.68252
POPTR_010G172600v3	0.731991
POPTR_018G094500v3	0.607648
POPTR_010G230900v3	0.580851
POPTR_010G133100v3	0.651855
POPTR_007G022100v3	0.711366
POPTR_006G149900v3	0.584674
POPTR_010G109400v3	0.648199
POPTR_016G084000v3	0.789596
POPTR_001G186800v3	0.507282
POPTR_014G096900v3	0.582236
POPTR_013G161000v3	0.883631
POPTR_013G060200v3	0.559579
POPTR_006G228800v3	0.536578
POPTR_008G030200v3	0.587175
POPTR_018G109100v3	0.500716
POPTR_017G044500v3	0.567396
POPTR_018G108500v3	0.587089
POPTR_018G006000v3	0.563482
POPTR_009G052500v3	0.73563
POPTR_004G030700v3	0.689608
POPTR_003G142800v3	0.936521
POPTR_014G150100v3	0.912277
POPTR_008G087800v3	0.500229
POPTR_001G454800v3	0.516337
POPTR_T042700v3	0.839405
POPTR_012G140300v3	0.944835
POPTR_016G128500v3	0.706777
POPTR_014G184300v3	0.703397
POPTR_001G036900v3	0.534983
POPTR_004G030100v3	0.591737
POPTR_016G024900v3	0.563177
POPTR_011G108900v3	0.780749
POPTR_008G038200v3	0.615925
POPTR_001G079900v3	0.82759
POPTR_003G035400v3	0.589173
POPTR_002G196600v3	0.901906
POPTR_013G089200v3	0.612117
POPTR_005G239200v3	0.601991
POPTR_008G181000v3	0.67553
POPTR_014G187000v3	0.541715
POPTR_003G171500v3	0.532667
POPTR_015G058600v3	0.821149
POPTR_004G106600v3	0.568269
POPTR_009G129500v3	0.696706
POPTR_008G159800v3	0.888726
POPTR_013G036500v3	0.517162
POPTR_002G014300v3	0.738672
POPTR_017G054000v3	0.501076
POPTR_001G406500v3	0.674102
POPTR_008G135400v3	0.682301
POPTR_007G112900v3	0.902048
POPTR_003G037800v3	0.690674
POPTR_014G155800v3	0.549858

## Sheet: U1
NAME	MEM.SHIP
POPTR_T139500v3	0.668649
POPTR_001G084400v3	0.749588
POPTR_016G134600v3	0.591068
POPTR_016G102700v3	0.50539
POPTR_007G126200v3	0.603912
POPTR_004G232400v3	0.512064
POPTR_T139300v3	0.627236
POPTR_018G064000v3	0.529699
POPTR_010G041800v3	0.85285
POPTR_013G048000v3	0.610246
POPTR_001G336800v3	0.678684
POPTR_001G250500v3	0.846977
POPTR_005G109700v3	0.59973
POPTR_004G144200v3	0.605571
POPTR_009G115100v3	0.55853
POPTR_015G081800v3	0.652305
POPTR_007G125600v3	0.702179
POPTR_001G344400v3	0.812191
POPTR_019G010200v3	0.761548
POPTR_007G064300v3	0.709123
POPTR_006G275600v3	0.742047
POPTR_009G116100v3	0.770934
POPTR_011G010100v3	0.604343
POPTR_006G240000v3	0.863162
POPTR_008G120200v3	0.879557
POPTR_006G135500v3	0.591313
POPTR_015G074100v3	0.657069
POPTR_003G043500v3	0.533342
POPTR_008G035700v3	0.624503
POPTR_001G123800v3	0.670494
POPTR_014G088000v3	0.655447
POPTR_002G014700v3	0.868484
POPTR_001G163900v3	0.631333
POPTR_008G177900v3	0.509183
POPTR_003G080200v3	0.725376
POPTR_010G192900v3	0.537362
POPTR_014G074700v3	0.887536
POPTR_001G060400v3	0.533282
POPTR_004G028700v3	0.586851
POPTR_003G158400v3	0.558498
POPTR_005G164700v3	0.691527
POPTR_010G158300v3	0.701975
POPTR_015G141100v3	0.523739
POPTR_003G204000v3	0.786004
POPTR_012G038700v3	0.703732
POPTR_006G189300v3	0.675376
POPTR_006G003900v3	0.585567
POPTR_001G442200v3	0.622502
POPTR_001G324400v3	0.52372
POPTR_006G259400v3	0.757276
POPTR_014G148700v3	0.536547
POPTR_013G073400v3	0.834614
POPTR_010G048400v3	0.578806
POPTR_002G128700v3	0.732058
POPTR_002G009400v3	0.59666
POPTR_001G321600v3	0.689153
POPTR_019G067800v3	0.551066
POPTR_010G052300v3	0.742937
POPTR_004G148400v3	0.591136
POPTR_001G073800v3	0.756349
POPTR_006G267300v3	0.799616
POPTR_005G005300v3	0.853962
POPTR_009G153600v3	0.672667
POPTR_001G098600v3	0.656656
POPTR_016G105300v3	0.51044
POPTR_019G104500v3	0.569383
POPTR_001G309800v3	0.507013
POPTR_008G029200v3	0.505502
POPTR_006G036800v3	0.575284
POPTR_014G137000v3	0.727882
POPTR_006G022000v3	0.832826
POPTR_004G231800v3	0.830526
POPTR_001G093600v3	0.659847
POPTR_002G172800v3	0.714555
POPTR_013G021400v3	0.833876
POPTR_008G058700v3	0.541144
POPTR_004G094600v3	0.624489
POPTR_013G028200v3	0.524104
POPTR_004G218300v3	0.562664
POPTR_009G143500v3	0.624757
POPTR_003G178600v3	0.959325
POPTR_010G046400v3	0.641041
POPTR_008G031700v3	0.874601
POPTR_008G029400v3	0.883427
POPTR_002G230700v3	0.549142
POPTR_018G142100v3	0.709936
POPTR_016G068600v3	0.508581
POPTR_008G191800v3	0.504564
POPTR_002G230800v3	0.614877
POPTR_006G216900v3	0.808332
POPTR_007G010200v3	0.580457
POPTR_014G020200v3	0.53971
POPTR_002G019700v3	0.518558
POPTR_008G203600v3	0.743965
POPTR_012G106000v3	0.880251
POPTR_010G102000v3	0.692294
POPTR_002G232500v3	0.673939
POPTR_008G220200v3	0.90775
POPTR_014G149800v3	0.637618
POPTR_015G034000v3	0.687482
POPTR_018G124700v3	0.516199
POPTR_015G066000v3	0.567531
POPTR_002G160200v3	0.893404
POPTR_002G242800v3	0.605661
POPTR_006G228000v3	0.635415
POPTR_007G053200v3	0.750666
POPTR_011G117600v3	0.613004
POPTR_002G070000v3	0.623299
POPTR_009G054600v3	0.878515
POPTR_006G000800v3	0.624258
POPTR_013G037700v3	0.578273
POPTR_011G117700v3	0.933204
POPTR_016G118300v3	0.812814
POPTR_008G205700v3	0.566012
POPTR_017G141600v3	0.752407
POPTR_002G097200v3	0.612777
POPTR_003G088300v3	0.954702
POPTR_002G091200v3	0.78014
POPTR_019G097000v3	0.518737
POPTR_019G080300v3	0.790173
POPTR_006G216200v3	0.734383
POPTR_008G133100v3	0.82386
POPTR_018G149500v3	0.607872
POPTR_012G112000v3	0.540061
POPTR_010G148900v3	0.788902
POPTR_001G117400v3	0.652176
POPTR_008G091900v3	0.586655
POPTR_015G069700v3	0.59087
POPTR_006G275000v3	0.675756
POPTR_008G219000v3	0.745494
POPTR_002G138600v3	0.865674
POPTR_006G251900v3	0.685442
POPTR_017G023000v3	0.687249
POPTR_018G042100v3	0.762097
POPTR_002G068900v3	0.792828
POPTR_017G054400v3	0.517624
POPTR_012G028500v3	0.588477
POPTR_010G037600v3	0.675957
POPTR_005G012900v3	0.665908
POPTR_013G012400v3	0.715755
POPTR_004G085400v3	0.774584
POPTR_007G032500v3	0.750543
POPTR_009G045500v3	0.587001
POPTR_005G250700v3	0.912498
POPTR_004G052300v3	0.667326
POPTR_016G131900v3	0.774446
POPTR_007G057600v3	0.525496
POPTR_005G233400v3	0.666962
POPTR_003G146000v3	0.680382
POPTR_010G246400v3	0.685869
POPTR_012G090500v3	0.504881
POPTR_011G087200v3	0.686201
POPTR_008G078600v3	0.895407
POPTR_018G150000v3	0.58348
POPTR_008G075800v3	0.703509
POPTR_007G060900v3	0.574615
POPTR_001G368500v3	0.572002
POPTR_008G169500v3	0.609944
POPTR_016G029300v3	0.86125
POPTR_013G033000v3	0.69541
POPTR_012G074500v3	0.57017
POPTR_008G004300v3	0.721658
POPTR_014G034400v3	0.802493
POPTR_019G084800v3	0.533594
POPTR_009G049400v3	0.88523
POPTR_011G059300v3	0.541103
POPTR_018G113600v3	0.76668
POPTR_007G145700v3	0.560446
POPTR_006G031700v3	0.720221
POPTR_016G002100v3	0.577624
POPTR_010G081800v3	0.804049
POPTR_008G122200v3	0.591265
POPTR_014G070200v3	0.895101
POPTR_007G023200v3	0.623644
POPTR_002G157200v3	0.844084
POPTR_007G051900v3	0.638085
POPTR_011G032700v3	0.623386
POPTR_007G109100v3	0.501767
POPTR_005G236400v3	0.563425
POPTR_003G109300v3	0.59689
POPTR_002G188700v3	0.511331
POPTR_013G005200v3	0.529244
POPTR_001G471400v3	0.857958
POPTR_005G117200v3	0.575169
POPTR_003G023000v3	0.787174
POPTR_009G076000v3	0.838137
POPTR_003G085800v3	0.526163
POPTR_003G030000v3	0.652658
POPTR_001G193400v3	0.589738
POPTR_001G472600v3	0.75252
POPTR_001G459200v3	0.617044
POPTR_010G011300v3	0.715408
POPTR_007G016900v3	0.778808
POPTR_003G101600v3	0.503443
POPTR_T121700v3	0.867197
POPTR_014G143600v3	0.618994
POPTR_002G208100v3	0.514575
POPTR_013G048300v3	0.651082
POPTR_003G087400v3	0.757339
POPTR_008G043600v3	0.768857
POPTR_001G049400v3	0.817881
POPTR_013G000500v3	0.505518
POPTR_007G128500v3	0.83774
POPTR_015G040300v3	0.78212
POPTR_014G159100v3	0.565193
POPTR_002G226600v3	0.723151
POPTR_004G204400v3	0.746232
POPTR_009G121400v3	0.538658
POPTR_007G044200v3	0.535259
POPTR_008G185600v3	0.572058
POPTR_001G470600v3	0.605122
POPTR_003G202900v3	0.684527
POPTR_002G157400v3	0.757402
POPTR_005G069000v3	0.535268
POPTR_010G057400v3	0.501186
POPTR_007G090400v3	0.708501
POPTR_019G059200v3	0.621484
POPTR_006G254900v3	0.600099
POPTR_011G099100v3	0.551405
POPTR_013G135600v3	0.697778
POPTR_017G127000v3	0.796302
POPTR_012G142200v3	0.904218
POPTR_002G242900v3	0.610969
POPTR_010G171300v3	0.528509
POPTR_013G026500v3	0.874981
POPTR_005G191300v3	0.774171
POPTR_007G097300v3	0.584978
POPTR_001G278800v3	0.714717
POPTR_005G249200v3	0.554377
POPTR_008G173900v3	0.646027
POPTR_003G094000v3	0.714773
POPTR_017G013500v3	0.599627
POPTR_007G135500v3	0.641045
POPTR_008G213300v3	0.779902
POPTR_003G067900v3	0.6067
POPTR_008G031800v3	0.656882
POPTR_018G023400v3	0.77695
POPTR_006G109600v3	0.509036
POPTR_012G094800v3	0.515643
POPTR_019G073000v3	0.519099
POPTR_012G058000v3	0.646212
POPTR_006G111800v3	0.779997
POPTR_T084300v3	0.78062
POPTR_006G002800v3	0.526923
POPTR_001G331900v3	0.830406
POPTR_003G166900v3	0.670751
POPTR_014G145000v3	0.733558
POPTR_007G017600v3	0.614591
POPTR_001G146900v3	0.626146
POPTR_004G037700v3	0.812782
POPTR_010G136800v3	0.644395
POPTR_005G148100v3	0.549084
POPTR_005G198300v3	0.881846
POPTR_002G018900v3	0.856688
POPTR_001G361700v3	0.534185

## Sheet: U2
NAME	MEM.SHIP
POPTR_003G128800v3	0.993878
POPTR_016G016500v3	0.994898
POPTR_011G039300v3	0.955805
POPTR_016G022000v3	0.94339
POPTR_001G265600v3	0.934835
POPTR_012G051900v3	0.95666
POPTR_008G036700v3	0.840206
POPTR_015G108500v3	0.645726
POPTR_T112200v3	0.992667
POPTR_001G265900v3	0.985299
POPTR_016G022400v3	0.947897
POPTR_011G039400v3	0.925021
POPTR_018G026800v3	0.991356
POPTR_016G022500v3	0.953566
POPTR_001G060800v3	0.997443
Novel00509	0.999313
POPTR_012G001500v3	0.763681
POPTR_012G089300v3	0.941799
POPTR_T079200v3	0.545776
POPTR_011G060600v3	0.996125
POPTR_001G265800v3	0.960855
POPTR_001G466400v3	0.958922
POPTR_010G224300v3	0.824037
POPTR_006G228200v3	0.974199
POPTR_018G075900v3	0.915497
POPTR_001G064100v3	0.994247
POPTR_007G003100v3	0.912162
POPTR_001G466300v3	0.90189
POPTR_008G175000v3	0.588919
POPTR_007G088200v3	0.601005
POPTR_014G039000v3	0.982226
POPTR_016G022100v3	0.974557
POPTR_001G466200v3	0.959033
POPTR_001G437200v3	0.993446
POPTR_001G131400v3	0.892576
POPTR_014G061400v3	0.996342
POPTR_008G175100v3	0.83804
POPTR_007G104500v3	0.988832
POPTR_018G083600v3	0.997906
POPTR_007G140500v3	0.939156
POPTR_012G090000v3	0.945355
POPTR_010G082300v3	0.729403
POPTR_007G115500v3	0.997188
POPTR_002G114200v3	0.968688
POPTR_002G246500v3	0.924962
POPTR_002G186600v3	0.998495
POPTR_008G061600v3	0.996493
POPTR_017G006000v3	0.995706
POPTR_017G078000v3	0.931655
POPTR_008G205200v3	0.998147
POPTR_001G362200v3	0.954212
POPTR_003G043600v3	0.820244
POPTR_014G113000v3	0.998134
POPTR_006G071200v3	0.989689
POPTR_001G411700v3	0.998279
POPTR_013G027700v3	0.981495
POPTR_012G050500v3	0.989265
POPTR_004G025900v3	0.996402
POPTR_T127100v3	0.934409
POPTR_008G111200v3	0.951247
POPTR_T039900v3	0.984555
POPTR_007G043600v3	0.648635
POPTR_004G026100v3	0.998836
POPTR_001G064600v3	0.996453
POPTR_003G152600v3	0.991351
POPTR_008G138000v3	0.997671
POPTR_015G086000v3	0.999696
POPTR_005G223500v3	0.508602
POPTR_009G067700v3	0.578197
POPTR_012G089900v3	0.877831
POPTR_005G113100v3	0.979311
POPTR_005G076900v3	0.664217
POPTR_002G017500v3	0.990195
POPTR_004G117100v3	0.990199
POPTR_017G005400v3	0.995635
POPTR_018G124400v3	0.99849
POPTR_002G109000v3	0.970488
POPTR_008G213100v3	0.997214
POPTR_001G225800v3	0.998414
POPTR_008G009500v3	0.99559
POPTR_T154400v3	0.991618
POPTR_009G013600v3	0.561793
POPTR_004G233400v3	0.601307
POPTR_007G075000v3	0.658513
POPTR_008G120000v3	0.812326
POPTR_005G219300v3	0.994641
POPTR_004G012600v3	0.993729
POPTR_004G050500v3	0.990109
POPTR_010G140000v3	0.998124
POPTR_008G196800v3	0.919177
POPTR_001G065300v3	0.99458
POPTR_001G431600v3	0.998942
POPTR_T090800v3	0.996469
POPTR_010G097700v3	0.99396
POPTR_003G221200v3	0.736814
POPTR_011G156200v3	0.788656
POPTR_005G037400v3	0.591783
POPTR_T133000v3	0.715683
POPTR_019G055600v3	0.520351
POPTR_016G021500v3	0.957344
POPTR_004G025200v3	0.998783
POPTR_001G436800v3	0.983803
POPTR_001G413400v3	0.999447
POPTR_013G014400v3	0.973773
POPTR_009G090700v3	0.557656
POPTR_016G016800v3	0.95458
POPTR_007G074900v3	0.903646
POPTR_001G064900v3	0.994414
POPTR_004G024400v3	0.998533
POPTR_010G104600v3	0.98476
POPTR_010G019000v3	0.880483
POPTR_009G121200v3	0.996338
POPTR_001G266400v3	0.521969
POPTR_018G106700v3	0.693038
POPTR_T114300v3	0.992017
POPTR_004G026000v3	0.913987
POPTR_013G060000v3	0.692553
POPTR_003G102100v3	0.988916
POPTR_014G122800v3	0.623757
POPTR_010G020600v3	0.762169
POPTR_013G150200v3	0.996596
POPTR_016G104600v3	0.984071
POPTR_005G098000v3	0.997817
POPTR_010G237800v3	0.853785
POPTR_004G131500v3	0.776235
POPTR_007G020800v3	0.963149
POPTR_001G247400v3	0.852631
POPTR_T161700v3	0.988846
POPTR_011G021800v3	0.939661
POPTR_008G095600v3	0.953535
POPTR_008G170100v3	0.997499
POPTR_014G081600v3	0.995013
POPTR_001G356900v3	0.881134
POPTR_001G431700v3	0.987358
POPTR_T032700v3	0.986236
POPTR_016G116100v3	0.989312
POPTR_005G156700v3	0.99558
POPTR_002G240900v3	0.997512
POPTR_007G026000v3	0.897755
POPTR_001G124500v3	0.57923
POPTR_001G052100v3	0.954573
POPTR_012G077200v3	0.531661
POPTR_014G072100v3	0.820364
POPTR_005G100700v3	0.993026
POPTR_007G117000v3	0.991792
POPTR_005G074200v3	0.677843
POPTR_007G043500v3	0.990526
POPTR_006G237200v3	0.989527
POPTR_008G009700v3	0.93799
POPTR_009G104100v3	0.998641
POPTR_010G169900v3	0.613684
POPTR_014G016400v3	0.768336
POPTR_T127200v3	0.85117
POPTR_016G017100v3	0.992071
POPTR_001G347300v3	0.996269
POPTR_008G059500v3	0.764969
POPTR_006G049200v3	0.998082
POPTR_T139200v3	0.995695
POPTR_001G368000v3	0.911499
POPTR_008G178000v3	0.919382
POPTR_T161800v3	0.975714
POPTR_005G185200v3	0.993662
POPTR_006G254300v3	0.554834
POPTR_019G010900v3	0.99084
POPTR_004G024900v3	0.947766
POPTR_T138800v3	0.995756
POPTR_003G167700v3	0.691091
POPTR_011G110900v3	0.984607
POPTR_010G209400v3	0.998276
POPTR_004G203100v3	0.81633
POPTR_009G129800v3	0.894921
POPTR_004G119000v3	0.923759
POPTR_018G018700v3	0.99885
POPTR_001G077200v3	0.991915
POPTR_002G069500v3	0.732945
POPTR_001G437000v3	0.992505
POPTR_T094500v3	0.936338
POPTR_004G038500v3	0.809626
POPTR_T082400v3	0.798139
POPTR_007G067000v3	0.835788
POPTR_004G002600v3	0.684155
POPTR_011G041100v3	0.980434
POPTR_017G099000v3	0.998458
POPTR_016G025500v3	0.809349
POPTR_004G025100v3	0.987065
POPTR_001G068200v3	0.938648
POPTR_001G324500v3	0.98193
POPTR_011G041700v3	0.910829
POPTR_001G214600v3	0.996465
POPTR_009G143300v3	0.971719
POPTR_003G141900v3	0.533068
POPTR_001G010500v3	0.895476
POPTR_002G172900v3	0.998854
POPTR_T127300v3	0.923387
POPTR_006G217600v3	0.8833
POPTR_001G008300v3	0.974866
POPTR_004G025700v3	0.996287
POPTR_001G159700v3	0.765876
POPTR_005G251900v3	0.986447
POPTR_019G051200v3	0.772655
POPTR_001G231300v3	0.694262
POPTR_T035400v3	0.676054
POPTR_015G062800v3	0.883209
POPTR_003G072800v3	0.971171
POPTR_001G412100v3	0.966651
POPTR_010G203400v3	0.990661
POPTR_006G148100v3	0.859177
POPTR_015G120800v3	0.997289
POPTR_014G026800v3	0.996871
POPTR_007G018900v3	0.997555
POPTR_004G025800v3	0.997793
POPTR_008G092500v3	0.924918
POPTR_011G130800v3	0.984391
POPTR_001G436700v3	0.983876
POPTR_015G130600v3	0.916886
POPTR_015G030600v3	0.906514
POPTR_015G086200v3	0.988603
POPTR_018G144700v3	0.916795
POPTR_006G133300v3	0.813547
POPTR_005G213200v3	0.952445
POPTR_004G192500v3	0.98942
POPTR_006G134300v3	0.710825
POPTR_006G086300v3	0.997203
POPTR_003G152300v3	0.93117
POPTR_010G147700v3	0.83464
POPTR_016G125600v3	0.945173
POPTR_T039800v3	0.989975
POPTR_009G027100v3	0.996419
POPTR_005G074100v3	0.909702
POPTR_017G070300v3	0.787512
POPTR_007G140600v3	0.555218
POPTR_013G131200v3	0.613952
POPTR_T121600v3	0.994416
POPTR_009G020700v3	0.651915
POPTR_007G043700v3	0.915475
POPTR_T075700v3	0.996573
POPTR_015G070900v3	0.98827
POPTR_003G152400v3	0.992267
POPTR_009G053400v3	0.83489
POPTR_001G063300v3	0.810763
POPTR_014G021400v3	0.736408
POPTR_001G423700v3	0.552183
POPTR_001G362300v3	0.793905
POPTR_002G024700v3	0.987928
POPTR_012G075600v3	0.849228
POPTR_008G105300v3	0.755761
POPTR_001G437400v3	0.928079
POPTR_015G063500v3	0.864216
POPTR_014G100200v3	0.966134
POPTR_016G123500v3	0.757736
POPTR_015G024000v3	0.992008
POPTR_014G015800v3	0.993388
POPTR_018G149700v3	0.995386
POPTR_001G412000v3	0.996875
POPTR_019G031600v3	0.988801
POPTR_001G003100v3	0.755144
POPTR_013G054000v3	0.980103
POPTR_011G039200v3	0.995856
POPTR_002G127400v3	0.994092
POPTR_017G027900v3	0.855452
POPTR_011G136700v3	0.885355
POPTR_016G079700v3	0.911721
POPTR_004G192300v3	0.98361
POPTR_012G090100v3	0.647925
POPTR_003G210900v3	0.977459
POPTR_018G148000v3	0.818644
POPTR_006G188400v3	0.996634
POPTR_006G062500v3	0.911008
POPTR_008G082100v3	0.659648
POPTR_001G451300v3	0.998377
POPTR_001G287500v3	0.990303
POPTR_011G045300v3	0.994153
POPTR_006G228100v3	0.825183
POPTR_018G098200v3	0.994898
POPTR_009G167800v3	0.777627
POPTR_009G104000v3	0.996986
POPTR_010G180600v3	0.677443
POPTR_008G212500v3	0.989879
POPTR_013G017300v3	0.820716
POPTR_019G003700v3	0.801211
POPTR_011G115100v3	0.850916
POPTR_004G028300v3	0.993001
POPTR_007G141400v3	0.998071
POPTR_018G016500v3	0.976555
POPTR_017G101800v3	0.972626
POPTR_017G092400v3	0.741392
POPTR_003G215100v3	0.824326
POPTR_008G188600v3	0.994986
POPTR_004G036100v3	0.914972
POPTR_011G124800v3	0.936997
POPTR_011G166500v3	0.998179
POPTR_004G082800v3	0.501571
POPTR_002G056700v3	0.991702
POPTR_003G056300v3	0.566463
POPTR_011G047200v3	0.527648
POPTR_013G133100v3	0.984568
POPTR_004G050000v3	0.772377
POPTR_005G189800v3	0.877882
POPTR_010G034300v3	0.995165
POPTR_004G215500v3	0.945651
POPTR_002G036400v3	0.974484
POPTR_017G063300v3	0.968632
POPTR_017G098700v3	0.989812
POPTR_002G177500v3	0.977055
POPTR_011G123500v3	0.994376
POPTR_002G189900v3	0.578478
POPTR_005G048200v3	0.998649
POPTR_003G030700v3	0.991826
POPTR_007G053400v3	0.874962
POPTR_012G005100v3	0.910896
POPTR_002G172500v3	0.519809
POPTR_001G050400v3	0.949745
POPTR_013G099400v3	0.729408
POPTR_004G024600v3	0.996904
POPTR_006G052900v3	0.987221
POPTR_019G055700v3	0.534718
POPTR_012G128100v3	0.848461
POPTR_009G136400v3	0.999088
POPTR_018G073000v3	0.934897
POPTR_T121500v3	0.998487
POPTR_012G075800v3	0.989415
POPTR_003G166100v3	0.993673
POPTR_003G080400v3	0.696815
POPTR_007G100700v3	0.894331
POPTR_001G161400v3	0.52299
POPTR_008G079500v3	0.996992
POPTR_008G212400v3	0.971623
POPTR_T094100v3	0.990922
POPTR_004G021000v3	0.959095
POPTR_017G150700v3	0.881248
POPTR_015G075100v3	0.691589
POPTR_009G143700v3	0.647392
POPTR_008G024800v3	0.991252
POPTR_015G068200v3	0.989911
POPTR_004G025500v3	0.998659
POPTR_001G431400v3	0.983689
POPTR_007G141700v3	0.989357
POPTR_014G080000v3	0.990911
POPTR_001G343400v3	0.996385
POPTR_018G018400v3	0.925842
POPTR_013G038100v3	0.540661
POPTR_003G063500v3	0.554818
POPTR_005G184900v3	0.72845
POPTR_015G076400v3	0.758894
POPTR_012G054900v3	0.986092
POPTR_007G043800v3	0.994626
POPTR_015G067200v3	0.994886
POPTR_018G134200v3	0.901072
POPTR_007G091600v3	0.981108
POPTR_001G246900v3	0.947192
POPTR_018G021900v3	0.987766
POPTR_007G141000v3	0.994168
POPTR_017G078100v3	0.992686
POPTR_017G080200v3	0.989381
POPTR_001G255100v3	0.992327
POPTR_014G140900v3	0.70008
POPTR_009G024200v3	0.966296
POPTR_016G129900v3	0.851742
POPTR_013G057200v3	0.856409
POPTR_012G087700v3	0.991524
POPTR_009G123100v3	0.991428
POPTR_002G073400v3	0.703537
POPTR_012G069800v3	0.954628
POPTR_003G003400v3	0.896151
POPTR_006G046500v3	0.636277
POPTR_007G010300v3	0.952395
POPTR_016G016700v3	0.970799
POPTR_008G025300v3	0.936567
POPTR_005G082200v3	0.979377
POPTR_014G130900v3	0.992518
POPTR_017G035600v3	0.600807
POPTR_005G223600v3	0.829026
POPTR_011G099200v3	0.934171
POPTR_009G084600v3	0.773904
POPTR_010G195200v3	0.875132
POPTR_006G154800v3	0.535117
POPTR_017G061100v3	0.67124
POPTR_008G123500v3	0.997682
POPTR_003G152700v3	0.979402
POPTR_001G179200v3	0.555106
POPTR_007G089000v3	0.811825
POPTR_004G060900v3	0.650472
POPTR_015G024200v3	0.985803
POPTR_018G028900v3	0.801132
POPTR_016G117300v3	0.994584
Novel00685	0.775672
POPTR_019G003800v3	0.647637
POPTR_003G161700v3	0.837044
POPTR_003G157900v3	0.977062
POPTR_009G003400v3	0.667797
POPTR_017G100000v3	0.854623
POPTR_015G081300v3	0.896885
POPTR_010G061900v3	0.995143
POPTR_006G037800v3	0.978593
POPTR_003G146200v3	0.63766
POPTR_005G260400v3	0.509779
POPTR_008G157500v3	0.992207
POPTR_012G019200v3	0.862864
POPTR_001G102400v3	0.994447
POPTR_005G218500v3	0.770324
POPTR_014G043500v3	0.524914
POPTR_009G099200v3	0.948256
POPTR_001G273400v3	0.726068
POPTR_008G187700v3	0.576996
POPTR_004G060400v3	0.530761
POPTR_004G230000v3	0.971867
POPTR_003G100200v3	0.996654
POPTR_012G038900v3	0.538518
POPTR_004G233200v3	0.995867
POPTR_004G026200v3	0.997518
POPTR_019G112000v3	0.994404
POPTR_009G160700v3	0.605424
POPTR_014G029400v3	0.992715
POPTR_015G023800v3	0.662943
POPTR_018G082900v3	0.631817
POPTR_T016000v3	0.951794
POPTR_007G004600v3	0.822601
POPTR_015G098700v3	0.563271
POPTR_004G035700v3	0.918563
POPTR_001G131500v3	0.95481
POPTR_006G078200v3	0.56461
POPTR_002G234700v3	0.50717
POPTR_004G233100v3	0.990016
POPTR_017G127100v3	0.871522
POPTR_001G253800v3	0.832585
POPTR_004G035800v3	0.650426
POPTR_001G245000v3	0.985635
POPTR_014G016500v3	0.972917
POPTR_012G003200v3	0.804268
POPTR_003G104000v3	0.942768
POPTR_018G024200v3	0.701496
POPTR_012G021300v3	0.932781
POPTR_001G286600v3	0.597185
POPTR_002G101500v3	0.908397
POPTR_002G173000v3	0.967033
POPTR_003G125800v3	0.979534
POPTR_014G047400v3	0.950615
POPTR_007G072300v3	0.997976
POPTR_010G065400v3	0.994853
POPTR_013G025700v3	0.640879
POPTR_004G120100v3	0.959693
POPTR_003G201400v3	0.741689
POPTR_004G065200v3	0.808653
POPTR_006G146900v3	0.505829
POPTR_005G158400v3	0.97177
POPTR_001G431300v3	0.995014
POPTR_005G175900v3	0.946515
POPTR_014G076400v3	0.736694
POPTR_003G142300v3	0.69728
POPTR_011G041900v3	0.948666
POPTR_002G028700v3	0.741156
POPTR_005G252000v3	0.987967
POPTR_001G103400v3	0.976328
POPTR_001G028300v3	0.693151
POPTR_015G121600v3	0.721643
POPTR_001G065400v3	0.995206
POPTR_004G216100v3	0.99613
POPTR_002G059100v3	0.99627
POPTR_016G056500v3	0.988879
POPTR_005G100900v3	0.829717
POPTR_006G037100v3	0.558618
POPTR_004G068200v3	0.981698
POPTR_011G099400v3	0.528634
POPTR_019G016200v3	0.997169
POPTR_004G024300v3	0.993241
POPTR_003G170700v3	0.821946
POPTR_001G194100v3	0.879842
POPTR_001G436600v3	0.896196
POPTR_006G097500v3	0.996821
POPTR_016G123300v3	0.588806
POPTR_015G002800v3	0.9798
POPTR_010G158400v3	0.636343
POPTR_009G146500v3	0.87705
POPTR_008G036800v3	0.968023
POPTR_011G125000v3	0.987095
POPTR_001G422500v3	0.989006
POPTR_005G075800v3	0.544498
POPTR_002G089600v3	0.980057
POPTR_015G092700v3	0.938725
POPTR_008G193900v3	0.659139
POPTR_009G083100v3	0.941748
POPTR_014G111900v3	0.980306
POPTR_014G014000v3	0.960032
POPTR_007G080800v3	0.812344
POPTR_010G240400v3	0.803731
POPTR_010G056300v3	0.938194
POPTR_005G249300v3	0.952985
POPTR_002G082300v3	0.540219
POPTR_010G220600v3	0.619271
POPTR_004G001800v3	0.589047
POPTR_001G011000v3	0.989771
POPTR_009G015400v3	0.682231
POPTR_012G065000v3	0.957603
POPTR_001G087800v3	0.555188
POPTR_010G160100v3	0.528393
POPTR_014G180500v3	0.941204
POPTR_015G081500v3	0.676377
POPTR_015G024100v3	0.99267
POPTR_T154500v3	0.848019
POPTR_012G085700v3	0.766563
POPTR_012G038400v3	0.985435
POPTR_003G048600v3	0.814173
POPTR_012G069700v3	0.98418
POPTR_001G011200v3	0.983277
POPTR_018G003400v3	0.504521
POPTR_003G152500v3	0.984666
POPTR_005G177700v3	0.997811
POPTR_004G015500v3	0.669762
POPTR_004G068100v3	0.983064
POPTR_006G264500v3	0.989841
POPTR_006G258100v3	0.774388
POPTR_007G097100v3	0.58269
POPTR_018G091000v3	0.994612
POPTR_002G236400v3	0.963632
POPTR_005G232900v3	0.832874
POPTR_017G133200v3	0.90461
POPTR_009G083300v3	0.946157
POPTR_001G120400v3	0.548935
POPTR_010G061800v3	0.995931
POPTR_001G067600v3	0.936787
POPTR_002G213100v3	0.995475
POPTR_001G270500v3	0.892673
POPTR_001G168000v3	0.860048
POPTR_018G152200v3	0.995867
POPTR_007G029700v3	0.854796
POPTR_010G175000v3	0.727781
POPTR_013G039300v3	0.936875
POPTR_014G037900v3	0.62552
POPTR_013G040500v3	0.801559
POPTR_003G090100v3	0.768345
POPTR_017G060100v3	0.964974
POPTR_014G086100v3	0.76604
POPTR_010G014200v3	0.918425
POPTR_010G132700v3	0.928524
POPTR_012G088400v3	0.942145
POPTR_011G070100v3	0.564022
POPTR_001G345300v3	0.931584
POPTR_010G078400v3	0.899863
POPTR_017G043000v3	0.668986
POPTR_014G109400v3	0.865927
POPTR_018G103100v3	0.823504
POPTR_002G187600v3	0.93863
POPTR_004G036800v3	0.983893
POPTR_013G025800v3	0.963127
POPTR_014G107100v3	0.854752
POPTR_011G058900v3	0.985749
POPTR_010G152600v3	0.74263
POPTR_008G180700v3	0.820621
POPTR_007G101900v3	0.607756
POPTR_006G137700v3	0.758211
POPTR_010G184200v3	0.633566
POPTR_002G255900v3	0.858702
POPTR_008G027100v3	0.638777
POPTR_016G073700v3	0.960749
POPTR_014G035500v3	0.594029
POPTR_003G146100v3	0.75396
POPTR_010G144800v3	0.735782
POPTR_002G187500v3	0.978043
POPTR_010G055400v3	0.79442
POPTR_001G469300v3	0.526726
POPTR_001G148900v3	0.992434
POPTR_011G058400v3	0.988799
POPTR_001G108300v3	0.989958
POPTR_005G086700v3	0.72725
POPTR_005G111600v3	0.671016
POPTR_004G088000v3	0.632891
POPTR_005G227000v3	0.69238
POPTR_011G033100v3	0.924179
POPTR_007G141900v3	0.949618
POPTR_001G268500v3	0.627008
POPTR_001G108200v3	0.525717
POPTR_001G077900v3	0.99441
POPTR_011G026000v3	0.829292
POPTR_009G057500v3	0.934404
POPTR_014G180600v3	0.890455
POPTR_T011000v3	0.924011
POPTR_002G107700v3	0.709611
POPTR_009G083000v3	0.973668
POPTR_011G142100v3	0.696304
POPTR_006G179300v3	0.990301
POPTR_011G029100v3	0.99743
POPTR_T002200v3	0.982834
POPTR_006G125500v3	0.89838
POPTR_016G017200v3	0.67364
POPTR_013G115000v3	0.817252
POPTR_016G047500v3	0.946734
POPTR_005G213400v3	0.844555
POPTR_007G140400v3	0.883359
POPTR_015G070600v3	0.750045
POPTR_011G112000v3	0.990944
POPTR_008G102800v3	0.915444
POPTR_001G115600v3	0.935856
POPTR_011G158500v3	0.924455
POPTR_007G058500v3	0.709545
POPTR_005G078100v3	0.868467
POPTR_006G280900v3	0.539089
POPTR_018G097300v3	0.998195
POPTR_010G011900v3	0.887085
POPTR_016G106800v3	0.991691
POPTR_006G090600v3	0.517384
POPTR_017G115700v3	0.687639
POPTR_008G120400v3	0.89144
POPTR_005G052800v3	0.985805
POPTR_003G149700v3	0.628384
POPTR_003G178000v3	0.980173
POPTR_007G089200v3	0.619974
POPTR_016G064800v3	0.715298
POPTR_003G038900v3	0.95392
POPTR_010G197800v3	0.972942
POPTR_012G024400v3	0.826563
POPTR_004G049800v3	0.986383
POPTR_019G057900v3	0.987092
POPTR_012G011100v3	0.776687
POPTR_T173200v3	0.941038
POPTR_012G024500v3	0.601179
POPTR_005G231700v3	0.642011
POPTR_005G108700v3	0.996274
POPTR_009G064900v3	0.97342
POPTR_010G056400v3	0.987803
POPTR_001G390200v3	0.96094
POPTR_011G045100v3	0.982694
POPTR_014G047300v3	0.684739
POPTR_010G013100v3	0.852979
POPTR_005G228900v3	0.730882
POPTR_001G270600v3	0.769193
POPTR_008G051200v3	0.99155
POPTR_003G139400v3	0.984309
POPTR_017G021800v3	0.586879
POPTR_017G076800v3	0.932408
POPTR_001G323200v3	0.534677
POPTR_009G044600v3	0.70555
POPTR_001G060300v3	0.576302
POPTR_004G223000v3	0.862538
POPTR_001G255700v3	0.614246
POPTR_015G134100v3	0.796343
POPTR_016G031300v3	0.964294
POPTR_004G060100v3	0.942332
POPTR_012G066100v3	0.576946
POPTR_012G047100v3	0.902622
POPTR_006G279100v3	0.643346
POPTR_002G102800v3	0.672818
POPTR_006G003600v3	0.563521
POPTR_006G201000v3	0.952126
POPTR_001G007300v3	0.980825
POPTR_013G040100v3	0.606658
POPTR_009G169000v3	0.906539
POPTR_009G127800v3	0.973233
POPTR_011G166100v3	0.637365
POPTR_004G234100v3	0.711402
Novel01883	0.987101
POPTR_008G026700v3	0.767357
POPTR_014G179500v3	0.515038
POPTR_011G129400v3	0.830507
POPTR_001G029700v3	0.969623
POPTR_015G039900v3	0.964403
POPTR_012G082700v3	0.647639
POPTR_008G053100v3	0.507566
POPTR_004G050400v3	0.990442
POPTR_007G025900v3	0.999166
POPTR_002G176300v3	0.896295
POPTR_011G022500v3	0.631833
POPTR_010G119100v3	0.711476
POPTR_009G107800v3	0.79806
POPTR_018G054800v3	0.850002
POPTR_003G100500v3	0.897473
POPTR_010G011000v3	0.64268
POPTR_004G235500v3	0.966287
POPTR_001G265400v3	0.925402
POPTR_017G004900v3	0.923273
POPTR_004G058500v3	0.98149
POPTR_018G057000v3	0.897417
POPTR_009G103000v3	0.971238
POPTR_008G040100v3	0.699028
POPTR_006G141500v3	0.967257
POPTR_009G053500v3	0.923898
POPTR_006G101400v3	0.714012
POPTR_002G077100v3	0.97858
POPTR_001G050000v3	0.621993
POPTR_019G063500v3	0.570515
POPTR_005G113200v3	0.975126
POPTR_004G166900v3	0.982474
POPTR_002G079600v3	0.972444
POPTR_018G125300v3	0.724231
POPTR_015G144200v3	0.941468
POPTR_003G154400v3	0.864234
POPTR_013G126800v3	0.922641
POPTR_T022900v3	0.547008
POPTR_005G214200v3	0.87799
POPTR_012G131900v3	0.93824
POPTR_016G140300v3	0.606076
POPTR_017G086600v3	0.715682
POPTR_001G391900v3	0.837533
POPTR_008G088800v3	0.680868
POPTR_015G066200v3	0.950882
POPTR_017G050200v3	0.992141
POPTR_003G023200v3	0.69841
POPTR_006G142800v3	0.866745
POPTR_016G108800v3	0.994043
POPTR_014G131300v3	0.998081
POPTR_009G011900v3	0.570198
POPTR_T167100v3	0.696044
POPTR_004G127700v3	0.769416
POPTR_009G080200v3	0.689756
POPTR_003G119800v3	0.541013
POPTR_009G026700v3	0.973804
POPTR_005G190100v3	0.992369
POPTR_001G072300v3	0.529741
POPTR_008G074800v3	0.989459
POPTR_017G151200v3	0.941477
POPTR_014G071000v3	0.755719
POPTR_011G125500v3	0.871338
POPTR_004G127400v3	0.918069
POPTR_002G155600v3	0.991799
POPTR_006G103200v3	0.77191
POPTR_014G038000v3	0.899198
POPTR_007G010800v3	0.589573
POPTR_017G057400v3	0.684798
POPTR_012G043900v3	0.787641
POPTR_001G013900v3	0.527396
POPTR_014G091300v3	0.521728
POPTR_013G127000v3	0.946559
POPTR_014G085300v3	0.968597
POPTR_002G127900v3	0.537559
POPTR_001G258600v3	0.945795
POPTR_002G027300v3	0.963776
POPTR_006G007200v3	0.998073
POPTR_010G212200v3	0.545036
POPTR_008G161800v3	0.742379
POPTR_003G126900v3	0.813157
POPTR_010G231600v3	0.652935
POPTR_015G143700v3	0.953096
POPTR_012G045000v3	0.840997
POPTR_006G200200v3	0.943257
POPTR_004G072500v3	0.600193
POPTR_005G219000v3	0.92511
POPTR_006G054800v3	0.602246
POPTR_013G040000v3	0.835743
POPTR_002G049600v3	0.678205
POPTR_007G011200v3	0.878531
POPTR_006G009200v3	0.664745
POPTR_014G013800v3	0.991676
POPTR_007G069600v3	0.976979
POPTR_001G235300v3	0.992466
POPTR_015G049000v3	0.577984
POPTR_009G021700v3	0.54048
POPTR_017G151800v3	0.971865
POPTR_012G111400v3	0.9521
POPTR_001G143200v3	0.926294
POPTR_002G212900v3	0.991371
POPTR_001G078000v3	0.771518
POPTR_001G323100v3	0.612064
POPTR_019G119400v3	0.925527
POPTR_005G239600v3	0.660873
POPTR_T023000v3	0.703918
POPTR_016G057100v3	0.983718
POPTR_016G083500v3	0.870943
POPTR_019G092100v3	0.531445
POPTR_001G182700v3	0.97069
POPTR_019G132100v3	0.62721
POPTR_012G085500v3	0.618805
POPTR_010G081200v3	0.807935
POPTR_015G007800v3	0.976384
POPTR_004G183900v3	0.917898
POPTR_014G148900v3	0.75721
POPTR_010G116600v3	0.894912
POPTR_003G153800v3	0.982244
POPTR_002G135500v3	0.519424
POPTR_004G068000v3	0.783602
POPTR_005G181200v3	0.99317
POPTR_004G089300v3	0.648941
POPTR_013G127800v3	0.546659
POPTR_002G259900v3	0.539215
Novel01480	0.958906
POPTR_003G114000v3	0.74165
POPTR_015G030800v3	0.664053
POPTR_014G087600v3	0.978215
POPTR_018G119200v3	0.677026
POPTR_001G101100v3	0.919695
POPTR_003G084200v3	0.583956
POPTR_010G047200v3	0.770891
POPTR_008G067000v3	0.83718
POPTR_006G077900v3	0.659239
POPTR_009G006900v3	0.900297
POPTR_004G106400v3	0.650802
POPTR_007G030700v3	0.550049
POPTR_009G013900v3	0.509837
POPTR_015G082500v3	0.544999
POPTR_001G296100v3	0.71095
POPTR_015G095900v3	0.797488
POPTR_006G213900v3	0.804694
POPTR_011G120500v3	0.714375
POPTR_005G052900v3	0.805754
POPTR_T156100v3	0.958214
POPTR_006G020900v3	0.801663
POPTR_010G138600v3	0.632088
POPTR_010G211000v3	0.845171
POPTR_002G099900v3	0.605826
POPTR_007G089100v3	0.890723
POPTR_008G095500v3	0.658305
POPTR_017G110600v3	0.749019
POPTR_008G147400v3	0.989343
POPTR_009G055100v3	0.932643
POPTR_018G109700v3	0.526275
POPTR_015G033900v3	0.713567
POPTR_011G150800v3	0.565329
POPTR_005G085200v3	0.975254
POPTR_T106100v3	0.841293
POPTR_018G022900v3	0.964175
POPTR_001G118200v3	0.962467
POPTR_010G247100v3	0.862347
POPTR_007G036500v3	0.687697
POPTR_001G007000v3	0.998704
POPTR_001G221200v3	0.89738
POPTR_001G098300v3	0.991582
POPTR_017G109600v3	0.868606
POPTR_001G304600v3	0.836504
POPTR_008G022300v3	0.678039
POPTR_011G101700v3	0.536781
POPTR_007G001200v3	0.800312
POPTR_006G008800v3	0.653173
POPTR_004G155600v3	0.862663
POPTR_002G201300v3	0.502989
POPTR_009G164600v3	0.649948
POPTR_013G121000v3	0.864093
POPTR_008G138400v3	0.645706
POPTR_009G113300v3	0.960592
POPTR_019G020700v3	0.592508
Novel00999	0.549655
POPTR_008G124700v3	0.623957
POPTR_014G059600v3	0.973397
POPTR_001G278200v3	0.833857
POPTR_002G004500v3	0.776809
POPTR_017G009700v3	0.836061
POPTR_017G151700v3	0.739014
POPTR_010G129100v3	0.78964
POPTR_019G018200v3	0.996628
POPTR_001G343100v3	0.630846
POPTR_007G030900v3	0.620288
POPTR_016G040300v3	0.767428
POPTR_015G037600v3	0.539965
POPTR_010G073900v3	0.636029
POPTR_015G067800v3	0.65072
POPTR_006G065100v3	0.730139
POPTR_003G100100v3	0.525456
POPTR_010G111300v3	0.531365
POPTR_016G079500v3	0.991975
POPTR_008G106400v3	0.995972
POPTR_009G052000v3	0.514582
POPTR_005G256100v3	0.915677
POPTR_005G242000v3	0.756982
POPTR_007G126600v3	0.555735
POPTR_019G053700v3	0.912178
POPTR_001G280500v3	0.904333
POPTR_009G005100v3	0.595953
POPTR_009G038600v3	0.599417
POPTR_004G007900v3	0.645619
POPTR_006G021200v3	0.660354
POPTR_013G004700v3	0.634794
POPTR_001G241600v3	0.775596
POPTR_018G143000v3	0.532707
POPTR_001G117100v3	0.710935
POPTR_002G114500v3	0.894634
POPTR_015G053300v3	0.983965
POPTR_017G129000v3	0.85821
POPTR_005G075100v3	0.504212
POPTR_017G075200v3	0.6456
POPTR_015G045300v3	0.777831
POPTR_001G107500v3	0.558713
POPTR_001G105600v3	0.611491
POPTR_002G069900v3	0.575768
POPTR_009G091600v3	0.541828
Novel00889	0.905446
POPTR_002G106900v3	0.579167
POPTR_008G057900v3	0.580523
POPTR_016G003900v3	0.767344
POPTR_013G078700v3	0.898622
POPTR_005G127000v3	0.500883
POPTR_019G049500v3	0.567785
POPTR_011G051800v3	0.968779
POPTR_003G119600v3	0.564187
POPTR_001G296500v3	0.722347
POPTR_013G024400v3	0.948431
POPTR_016G139000v3	0.68494
POPTR_011G152700v3	0.647041
POPTR_007G094100v3	0.684628
POPTR_002G142700v3	0.747069
POPTR_009G073300v3	0.646207
POPTR_003G069900v3	0.705319
POPTR_003G100300v3	0.578118
POPTR_016G076100v3	0.986636
POPTR_007G006800v3	0.971681
POPTR_002G184200v3	0.780642
POPTR_001G349900v3	0.668373
Novel01505	0.831159
POPTR_011G020900v3	0.790343
POPTR_014G060900v3	0.547296
POPTR_019G071300v3	0.647057
POPTR_008G106300v3	0.717992
POPTR_005G196100v3	0.889268
POPTR_002G062600v3	0.58279
POPTR_003G185600v3	0.697404
POPTR_013G066100v3	0.926591
POPTR_019G020800v3	0.604975
POPTR_004G146000v3	0.555228
POPTR_003G117400v3	0.961884
POPTR_001G301500v3	0.838291
POPTR_001G288000v3	0.666918
POPTR_017G144500v3	0.618372
POPTR_001G177000v3	0.82215
POPTR_004G034000v3	0.851999
POPTR_001G383500v3	0.652012
POPTR_005G179200v3	0.545312
POPTR_018G105500v3	0.967622
POPTR_010G127000v3	0.944009
POPTR_014G157200v3	0.692521
POPTR_001G007200v3	0.845274
POPTR_002G173700v3	0.621795
POPTR_004G032200v3	0.920401
POPTR_002G028900v3	0.823912
POPTR_002G168200v3	0.804736
POPTR_007G129900v3	0.748033
POPTR_007G067900v3	0.787577
POPTR_011G000100v3	0.643481
POPTR_001G380000v3	0.892733
POPTR_001G435500v3	0.504628
POPTR_004G007700v3	0.996673
POPTR_013G117900v3	0.552567
POPTR_002G251400v3	0.779761
POPTR_001G230500v3	0.811184
POPTR_007G025800v3	0.894742
POPTR_013G059000v3	0.623718
POPTR_001G112600v3	0.578566
POPTR_019G068700v3	0.56515
POPTR_007G115900v3	0.724247
POPTR_006G041100v3	0.864695
POPTR_017G000700v3	0.583298
POPTR_017G077000v3	0.727989
POPTR_006G124200v3	0.817611
POPTR_014G055400v3	0.896185
POPTR_005G204100v3	0.81342
POPTR_001G170400v3	0.532387
POPTR_002G156500v3	0.713229
POPTR_011G164900v3	0.656727
POPTR_004G186900v3	0.936788
POPTR_015G069600v3	0.984467
POPTR_018G143100v3	0.972476
POPTR_001G309500v3	0.918049
POPTR_017G001200v3	0.671988
POPTR_011G047500v3	0.930912
POPTR_019G079500v3	0.901987
POPTR_001G370500v3	0.886733
POPTR_016G098200v3	0.770032
POPTR_017G154900v3	0.563942
POPTR_009G060200v3	0.780363
POPTR_011G100600v3	0.723614
POPTR_018G138700v3	0.996159
POPTR_006G210600v3	0.855097
POPTR_014G032800v3	0.872733
POPTR_009G094900v3	0.782453
POPTR_004G199900v3	0.982932
POPTR_008G164800v3	0.667137
POPTR_005G096400v3	0.966236
POPTR_002G236500v3	0.799584
POPTR_009G093500v3	0.624116
POPTR_003G062200v3	0.972333
POPTR_T000200v3	0.683172
POPTR_006G102500v3	0.973019
POPTR_004G052500v3	0.79204
POPTR_009G057600v3	0.966173
POPTR_019G010400v3	0.755224
POPTR_011G162500v3	0.585245
POPTR_014G015600v3	0.753396
POPTR_016G112900v3	0.882188
POPTR_017G062400v3	0.901271
POPTR_004G230800v3	0.563325
POPTR_001G221800v3	0.971798
POPTR_008G166800v3	0.955618
POPTR_009G042400v3	0.871582
POPTR_014G139700v3	0.57873
POPTR_001G393400v3	0.661556
POPTR_002G235900v3	0.721785
POPTR_001G462600v3	0.903526
POPTR_004G105300v3	0.90874
POPTR_001G316400v3	0.908559
POPTR_008G099100v3	0.986954
POPTR_015G091400v3	0.510805
POPTR_001G221500v3	0.968642
POPTR_008G044800v3	0.662884
POPTR_017G005000v3	0.978198
POPTR_004G167900v3	0.740439
POPTR_001G365500v3	0.901774
POPTR_008G065600v3	0.606625
POPTR_004G201500v3	0.771869
POPTR_T166200v3	0.57013
POPTR_004G191900v3	0.780822
POPTR_013G082500v3	0.987836
POPTR_006G252500v3	0.887588
POPTR_019G087200v3	0.926983
POPTR_004G174500v3	0.785985
POPTR_004G085100v3	0.786539
POPTR_010G216600v3	0.921907
POPTR_T017600v3	0.74769
POPTR_009G121300v3	0.730421
POPTR_017G002100v3	0.811383
POPTR_009G052700v3	0.633811
POPTR_003G034600v3	0.533097
POPTR_001G286500v3	0.944595
POPTR_004G041000v3	0.909721
POPTR_010G061700v3	0.9716
POPTR_009G081100v3	0.897402
POPTR_004G117800v3	0.890955
POPTR_004G161200v3	0.92492
POPTR_003G114900v3	0.585489
POPTR_001G208000v3	0.531183
POPTR_010G023700v3	0.966881
POPTR_003G101900v3	0.992014
POPTR_006G032100v3	0.902231
POPTR_011G125800v3	0.773269
POPTR_001G221100v3	0.882592
POPTR_014G024100v3	0.578638
POPTR_007G085600v3	0.693018
POPTR_001G127700v3	0.984592
POPTR_001G026600v3	0.961733
POPTR_012G132700v3	0.554321
POPTR_014G066500v3	0.90539
POPTR_001G144400v3	0.978567
POPTR_014G196900v3	0.800338
POPTR_010G169200v3	0.783803
POPTR_008G159300v3	0.585757
POPTR_005G183300v3	0.881584
POPTR_001G146200v3	0.651155
POPTR_002G254900v3	0.966918
POPTR_009G086900v3	0.685321
POPTR_007G022300v3	0.76311
POPTR_015G131300v3	0.516868
POPTR_017G036700v3	0.807874
POPTR_010G092700v3	0.620994
POPTR_018G045800v3	0.828887
POPTR_013G019200v3	0.680778
POPTR_010G251300v3	0.626957
POPTR_005G045500v3	0.656224
POPTR_002G085900v3	0.93362
POPTR_001G228100v3	0.79983
POPTR_006G155000v3	0.59233
POPTR_005G123700v3	0.6168
POPTR_005G179300v3	0.827883
POPTR_005G112000v3	0.841554
POPTR_001G327300v3	0.7419
POPTR_008G121700v3	0.872106
POPTR_014G023500v3	0.781392
POPTR_006G199100v3	0.615919
POPTR_008G132100v3	0.744948
POPTR_014G091200v3	0.975987
POPTR_001G398100v3	0.924473
POPTR_T166000v3	0.770823
POPTR_019G012200v3	0.991256
POPTR_003G102000v3	0.993249
POPTR_011G169900v3	0.520061
POPTR_015G145400v3	0.710052
POPTR_002G088600v3	0.939714
POPTR_004G057700v3	0.691051
POPTR_013G077000v3	0.501113
POPTR_014G086600v3	0.808768
POPTR_009G120300v3	0.555683
POPTR_019G018100v3	0.900818
POPTR_007G109300v3	0.836523
POPTR_006G195300v3	0.655115
POPTR_007G031900v3	0.963101
POPTR_006G094700v3	0.513439
POPTR_009G141700v3	0.549462
POPTR_009G132900v3	0.786675
POPTR_014G075100v3	0.677492
POPTR_006G039900v3	0.521984
POPTR_T023200v3	0.96494
POPTR_009G135600v3	0.501921
POPTR_001G125700v3	0.665864
POPTR_018G110000v3	0.900935
POPTR_003G207600v3	0.644232
POPTR_012G023400v3	0.677331
POPTR_015G047500v3	0.632921
POPTR_005G001700v3	0.719107
POPTR_003G121900v3	0.500131
POPTR_011G041600v3	0.573219
POPTR_011G059100v3	0.939897
POPTR_016G018700v3	0.983913
POPTR_017G086200v3	0.841259
POPTR_013G106000v3	0.986463
POPTR_002G252600v3	0.604598
POPTR_002G081900v3	0.741339
POPTR_005G092400v3	0.730167

## Sheet: U3
NAME	MEM.SHIP
POPTR_001G293300v3	0.951132
POPTR_017G009500v3	0.552513
POPTR_015G013200v3	0.751734
POPTR_003G129900v3	0.891638
POPTR_T079300v3	0.679257
POPTR_T136500v3	0.913135
POPTR_007G042400v3	0.575093
POPTR_008G103300v3	0.72877
POPTR_008G174900v3	0.846942
POPTR_001G301600v3	0.903099
POPTR_016G020000v3	0.791576
POPTR_004G176800v3	0.856566
POPTR_003G111600v3	0.944278
POPTR_012G125500v3	0.612188
POPTR_011G063100v3	0.642651
POPTR_016G140200v3	0.506102
POPTR_006G003200v3	0.641209
POPTR_006G207900v3	0.595126
POPTR_008G160600v3	0.808345
POPTR_006G141700v3	0.928267
POPTR_002G011800v3	0.681895
POPTR_005G186200v3	0.944866
POPTR_008G117500v3	0.501957
POPTR_001G305800v3	0.705133
POPTR_018G121700v3	0.502611
POPTR_011G007800v3	0.947449
POPTR_007G087700v3	0.914644
POPTR_015G147600v3	0.591679
POPTR_001G066500v3	0.697675
POPTR_011G146500v3	0.932198
POPTR_002G157900v3	0.83402
POPTR_002G121200v3	0.978567
POPTR_014G033900v3	0.797316
POPTR_009G117500v3	0.948618
POPTR_008G094000v3	0.924286
POPTR_001G057300v3	0.837467
POPTR_006G041900v3	0.614151
POPTR_018G121800v3	0.962778
POPTR_002G076100v3	0.796509
POPTR_015G086800v3	0.939462
POPTR_008G014600v3	0.689706
POPTR_010G239900v3	0.520426
POPTR_019G020900v3	0.648625
POPTR_010G144500v3	0.765342
POPTR_003G198300v3	0.66876
POPTR_010G149900v3	0.928033
POPTR_002G193800v3	0.718468
POPTR_006G097600v3	0.685317
POPTR_017G092000v3	0.628891
POPTR_004G005700v3	0.59946
POPTR_004G071600v3	0.728397
POPTR_005G178900v3	0.978026
POPTR_015G011900v3	0.860222
POPTR_018G139300v3	0.722876
POPTR_014G176200v3	0.923364
POPTR_011G117100v3	0.588622
POPTR_014G086000v3	0.817992
POPTR_001G322900v3	0.51025
POPTR_014G135900v3	0.991498
POPTR_001G192000v3	0.593905
POPTR_010G107500v3	0.522624
POPTR_002G137000v3	0.508062
POPTR_002G002100v3	0.896378
POPTR_017G048900v3	0.711876
POPTR_017G032300v3	0.792045
POPTR_009G143400v3	0.642402
POPTR_013G132300v3	0.649564
POPTR_005G099400v3	0.976823
POPTR_003G116500v3	0.731826
POPTR_012G003000v3	0.611147
POPTR_010G024900v3	0.574908
POPTR_004G206100v3	0.899076
POPTR_002G018400v3	0.703216
POPTR_007G046200v3	0.533978
POPTR_018G032200v3	0.740857
POPTR_014G140200v3	0.928544
POPTR_003G194700v3	0.930531
POPTR_003G100600v3	0.60488
POPTR_001G088800v3	0.891651
POPTR_001G296400v3	0.699311
POPTR_017G049000v3	0.866153
POPTR_002G121400v3	0.948568
POPTR_T021500v3	0.939955
POPTR_008G186100v3	0.586489
POPTR_001G076500v3	0.683582
POPTR_006G095400v3	0.517122
POPTR_014G034300v3	0.910638
POPTR_014G129000v3	0.922705
POPTR_001G041800v3	0.975856
POPTR_017G062100v3	0.584979
POPTR_003G122700v3	0.916222
POPTR_005G239800v3	0.52286
POPTR_005G257700v3	0.563401
POPTR_T136600v3	0.974225
POPTR_011G044000v3	0.769532
POPTR_014G095500v3	0.70285
POPTR_005G219500v3	0.988041
POPTR_001G321800v3	0.627202
POPTR_005G071300v3	0.91579
POPTR_T103400v3	0.893194
POPTR_005G236700v3	0.882853
POPTR_010G220500v3	0.550309
POPTR_003G059400v3	0.729054
POPTR_001G438400v3	0.944478
POPTR_005G107700v3	0.587529
POPTR_001G332500v3	0.787362
POPTR_010G060200v3	0.830442
POPTR_001G182000v3	0.894423
POPTR_019G069600v3	0.964571
POPTR_007G145200v3	0.855282
POPTR_005G147400v3	0.628675
POPTR_013G028700v3	0.937452
POPTR_012G002800v3	0.661561
POPTR_006G222900v3	0.794649
POPTR_002G057200v3	0.624959
POPTR_012G003500v3	0.928983
POPTR_007G097500v3	0.80657
POPTR_009G105000v3	0.744079
POPTR_017G048700v3	0.97187
POPTR_013G114200v3	0.966202
POPTR_015G028300v3	0.564262
POPTR_014G041300v3	0.686534
POPTR_001G189500v3	0.570622
POPTR_014G139000v3	0.726498
POPTR_008G139300v3	0.587659
POPTR_018G094200v3	0.93751
POPTR_008G139100v3	0.59107
POPTR_016G029600v3	0.758692
POPTR_010G178100v3	0.793185
POPTR_008G007500v3	0.694984
POPTR_001G335300v3	0.981114
POPTR_014G141400v3	0.769484
POPTR_001G239300v3	0.957388
POPTR_014G193800v3	0.863682
POPTR_006G047300v3	0.588094
POPTR_005G168700v3	0.97765
POPTR_013G055100v3	0.743942
POPTR_T178900v3	0.965402
POPTR_010G215200v3	0.688164
POPTR_003G070500v3	0.801925
POPTR_008G101400v3	0.977257
POPTR_006G245200v3	0.869089
POPTR_010G226700v3	0.881645
POPTR_018G141800v3	0.558946
POPTR_001G241800v3	0.965841
POPTR_015G111000v3	0.910267
POPTR_T126700v3	0.963828
POPTR_012G104600v3	0.504743
POPTR_018G086700v3	0.960823
POPTR_003G129400v3	0.887313
POPTR_006G142500v3	0.594206
POPTR_019G130600v3	0.971378
POPTR_013G153400v3	0.954361
POPTR_T120400v3	0.517157
POPTR_009G151100v3	0.669139
POPTR_T103300v3	0.626706
POPTR_007G034500v3	0.586213
POPTR_007G009100v3	0.822185
POPTR_018G109500v3	0.598267
POPTR_007G096400v3	0.657649
POPTR_004G135200v3	0.976735
POPTR_004G034700v3	0.552528
Novel01676	0.941513
POPTR_018G125000v3	0.545773
POPTR_005G197500v3	0.88205
POPTR_004G184300v3	0.893193
POPTR_018G079800v3	0.991842
POPTR_002G106800v3	0.775517
POPTR_009G050000v3	0.905434
POPTR_006G023700v3	0.829293
POPTR_011G050300v3	0.880808
POPTR_003G172300v3	0.742359
POPTR_011G135500v3	0.902468
POPTR_018G138500v3	0.849365
POPTR_004G007500v3	0.885849
POPTR_001G301900v3	0.834564
POPTR_014G128000v3	0.818117
POPTR_004G229800v3	0.580839
POPTR_010G203000v3	0.862688
POPTR_001G245900v3	0.539751
POPTR_005G115100v3	0.514848
POPTR_011G167700v3	0.642659
POPTR_006G129100v3	0.781077
POPTR_015G018200v3	0.703065
POPTR_006G203000v3	0.710151
POPTR_001G382100v3	0.607599
POPTR_001G129900v3	0.950764
POPTR_011G123600v3	0.949207
POPTR_010G134700v3	0.878402
POPTR_001G051900v3	0.684261
POPTR_014G111000v3	0.888381
POPTR_009G024100v3	0.635934
POPTR_013G058200v3	0.817591
POPTR_002G061300v3	0.960106
POPTR_019G130500v3	0.966188
POPTR_011G148200v3	0.624281
POPTR_005G162300v3	0.827759
POPTR_004G034800v3	0.605078
POPTR_015G109300v3	0.631006
POPTR_012G097000v3	0.602927
POPTR_010G071200v3	0.830588
POPTR_009G011700v3	0.897487
POPTR_003G008700v3	0.589962
POPTR_004G176200v3	0.615062
POPTR_003G090300v3	0.979432
POPTR_T059200v3	0.549977
POPTR_006G048400v3	0.826403
POPTR_014G118400v3	0.874274
POPTR_005G015000v3	0.616599
POPTR_010G143900v3	0.567715
POPTR_002G035900v3	0.552861
POPTR_004G053000v3	0.674156
POPTR_019G054300v3	0.592293
POPTR_007G019600v3	0.529191
POPTR_002G256600v3	0.773145
POPTR_003G170200v3	0.73019
POPTR_015G063400v3	0.942984
POPTR_005G259000v3	0.680956
POPTR_005G143400v3	0.863945
POPTR_004G091500v3	0.97104
POPTR_009G080000v3	0.646491
POPTR_001G309100v3	0.59456
POPTR_010G103300v3	0.540398
POPTR_008G219200v3	0.978431
POPTR_019G031400v3	0.704637
POPTR_006G263600v3	0.634191
POPTR_002G134400v3	0.883809
POPTR_004G073000v3	0.549113
POPTR_013G014700v3	0.942326
POPTR_015G104200v3	0.551057
POPTR_016G136400v3	0.815514
POPTR_004G161500v3	0.738279
POPTR_002G104400v3	0.980082
POPTR_004G001600v3	0.532555
POPTR_005G040600v3	0.509744
POPTR_008G014700v3	0.52767
POPTR_008G018300v3	0.5842
POPTR_005G018700v3	0.546424
POPTR_010G238300v3	0.859636
POPTR_014G036000v3	0.511184
POPTR_010G232400v3	0.811085
POPTR_019G123500v3	0.820153
POPTR_015G144700v3	0.921855
POPTR_008G129800v3	0.905103
POPTR_001G331500v3	0.946485
POPTR_004G047700v3	0.655602
POPTR_017G013700v3	0.949346
POPTR_013G123500v3	0.956772
POPTR_003G092800v3	0.777415
POPTR_005G259600v3	0.864617
POPTR_018G114200v3	0.853294
POPTR_002G183200v3	0.981861
POPTR_002G031800v3	0.646133
POPTR_004G091300v3	0.956004
POPTR_014G171300v3	0.548208
POPTR_002G081400v3	0.924145
POPTR_008G208200v3	0.769346
POPTR_004G043900v3	0.741174
POPTR_006G209200v3	0.895571
POPTR_003G176000v3	0.505839
POPTR_004G158300v3	0.869867
POPTR_011G114600v3	0.731729
POPTR_019G100000v3	0.779077
POPTR_016G081300v3	0.58819
POPTR_014G138500v3	0.506451
POPTR_016G019200v3	0.872778
POPTR_006G165500v3	0.799237
POPTR_015G044800v3	0.749587
POPTR_001G001600v3	0.853181
POPTR_006G043200v3	0.735195
POPTR_016G024200v3	0.910529
POPTR_003G139900v3	0.806556
POPTR_002G250000v3	0.581605
POPTR_005G158100v3	0.580929
POPTR_014G131400v3	0.943294
POPTR_014G099000v3	0.503302
POPTR_003G139300v3	0.514327
POPTR_014G119700v3	0.83077
POPTR_011G135900v3	0.817172
POPTR_010G171600v3	0.789961
POPTR_019G120000v3	0.963707
POPTR_018G143700v3	0.500718
POPTR_013G152900v3	0.972509
POPTR_010G024200v3	0.942927
POPTR_004G201400v3	0.573634
POPTR_008G055900v3	0.975215
POPTR_006G147700v3	0.646241
POPTR_002G183000v3	0.907661
POPTR_003G115800v3	0.632844
POPTR_001G161700v3	0.556076
POPTR_018G075000v3	0.87276
POPTR_009G098000v3	0.738897
POPTR_003G169100v3	0.698432
POPTR_007G047400v3	0.706762
POPTR_001G334700v3	0.641341
POPTR_002G094200v3	0.825326
POPTR_009G059100v3	0.571045
POPTR_010G085600v3	0.658226
POPTR_002G020800v3	0.72023
POPTR_001G172100v3	0.846636
POPTR_014G022500v3	0.877391
POPTR_005G142600v3	0.785808
POPTR_002G105300v3	0.883843
POPTR_006G074400v3	0.820229
POPTR_T034500v3	0.89989
POPTR_014G035700v3	0.618636
POPTR_014G167200v3	0.630779
POPTR_009G040600v3	0.809596
POPTR_010G218800v3	0.804409
POPTR_001G385300v3	0.52554
POPTR_008G194800v3	0.849286
POPTR_003G215200v3	0.540611
POPTR_004G023800v3	0.964615
POPTR_002G158000v3	0.694109
POPTR_005G158000v3	0.788484
POPTR_004G163800v3	0.84444
POPTR_019G120300v3	0.600714
POPTR_010G059600v3	0.619708
POPTR_016G054600v3	0.904605
POPTR_001G465600v3	0.708057
POPTR_011G071400v3	0.62895
POPTR_005G240300v3	0.923613
POPTR_001G070400v3	0.598333
POPTR_T090300v3	0.995519
POPTR_004G236100v3	0.568719
POPTR_017G152500v3	0.975596
POPTR_005G196500v3	0.777072
POPTR_009G032800v3	0.849754
POPTR_011G051600v3	0.960408
POPTR_007G018600v3	0.795443
POPTR_011G043500v3	0.648348
POPTR_014G088100v3	0.704088
POPTR_011G130400v3	0.537646
POPTR_010G208800v3	0.706256
POPTR_005G259100v3	0.959238
POPTR_017G152400v3	0.961321
POPTR_010G198100v3	0.899284
POPTR_002G222700v3	0.968531
POPTR_005G190400v3	0.533869
POPTR_010G050900v3	0.964565
POPTR_010G197400v3	0.813721
POPTR_013G009400v3	0.848467
POPTR_003G095400v3	0.821764
POPTR_009G163700v3	0.847052
POPTR_015G012200v3	0.842151
POPTR_003G169800v3	0.78934
POPTR_009G109400v3	0.826079
POPTR_007G027200v3	0.919508
POPTR_008G148000v3	0.83433
POPTR_005G102300v3	0.832821
POPTR_002G122600v3	0.879025
POPTR_017G152200v3	0.945815
POPTR_015G144400v3	0.934224
POPTR_004G091200v3	0.802915
POPTR_006G129600v3	0.515827
POPTR_004G033300v3	0.967213
POPTR_013G122000v3	0.535765
POPTR_009G115800v3	0.57822
POPTR_001G388900v3	0.829057
POPTR_010G240800v3	0.573662
POPTR_002G048300v3	0.87687
POPTR_011G077100v3	0.595422
POPTR_017G151400v3	0.969448
POPTR_018G119500v3	0.694188
POPTR_007G126800v3	0.739626
POPTR_005G039100v3	0.757415
POPTR_009G041100v3	0.732471
POPTR_010G035100v3	0.907639
POPTR_014G109800v3	0.680858
POPTR_008G027400v3	0.806092
POPTR_003G051400v3	0.739105
POPTR_018G122700v3	0.821593
POPTR_010G169400v3	0.635754
POPTR_008G086300v3	0.786794
POPTR_016G017900v3	0.795552
POPTR_013G005800v3	0.754102
POPTR_001G389200v3	0.768943
POPTR_018G003100v3	0.528691
POPTR_008G192500v3	0.60629
POPTR_006G088700v3	0.528013
POPTR_014G137700v3	0.595076
POPTR_008G008600v3	0.851998
POPTR_010G103000v3	0.522859
POPTR_006G241000v3	0.591219
POPTR_003G204600v3	0.880239
POPTR_013G010700v3	0.620701
POPTR_008G056400v3	0.79194
POPTR_008G086400v3	0.691008
POPTR_008G089000v3	0.54512
POPTR_006G111600v3	0.75652
POPTR_006G010100v3	0.693013
POPTR_002G032100v3	0.627835
POPTR_015G019800v3	0.557801
POPTR_002G045800v3	0.533498
POPTR_004G135300v3	0.921308
POPTR_002G187700v3	0.584505
POPTR_010G194100v3	0.527863
POPTR_017G013300v3	0.607396
POPTR_002G129300v3	0.783938
POPTR_T022500v3	0.595191
POPTR_006G086400v3	0.690026
POPTR_006G163700v3	0.518793
POPTR_005G056900v3	0.760321
POPTR_014G164800v3	0.740961
POPTR_011G151200v3	0.586539
POPTR_002G081000v3	0.983845
POPTR_009G078600v3	0.682271
Novel01311	0.548242
POPTR_009G079500v3	0.54096
POPTR_001G413700v3	0.874861
POPTR_006G083400v3	0.747115
POPTR_016G071600v3	0.708074
POPTR_001G295500v3	0.962359
POPTR_012G044000v3	0.963889
POPTR_003G052400v3	0.782113
POPTR_001G048700v3	0.76888
POPTR_013G079700v3	0.724356
POPTR_008G039400v3	0.545204
POPTR_012G088200v3	0.874761
POPTR_006G273300v3	0.733419
POPTR_012G018100v3	0.795426
POPTR_001G278600v3	0.688346
POPTR_001G026300v3	0.908119
POPTR_008G135700v3	0.727546
POPTR_001G261100v3	0.74081
POPTR_015G134900v3	0.678619
POPTR_018G042200v3	0.7586
POPTR_002G077400v3	0.978982
POPTR_010G182200v3	0.871291
POPTR_011G059800v3	0.604595
POPTR_018G020600v3	0.651035
POPTR_001G192800v3	0.772791
POPTR_018G087400v3	0.945738
POPTR_013G018600v3	0.855676
POPTR_006G024300v3	0.961587
POPTR_017G084800v3	0.810339
POPTR_002G088800v3	0.622221
POPTR_004G064000v3	0.607105
POPTR_016G105000v3	0.799363
POPTR_011G123300v3	0.984627
POPTR_006G067300v3	0.758435
POPTR_004G071100v3	0.803715
POPTR_007G092400v3	0.682189
POPTR_005G218000v3	0.662813
POPTR_004G091100v3	0.887182
POPTR_006G213400v3	0.577828
POPTR_T012800v3	0.61627
POPTR_008G151100v3	0.609282
POPTR_017G048200v3	0.687881
Novel00761	0.718808
POPTR_014G023800v3	0.518785
POPTR_007G083400v3	0.886878
POPTR_016G004200v3	0.734454
POPTR_005G164000v3	0.505151
POPTR_013G104800v3	0.908708
POPTR_T021200v3	0.536968
POPTR_018G111200v3	0.86845
POPTR_018G100400v3	0.959615
POPTR_017G150800v3	0.974606
POPTR_014G038100v3	0.739325
POPTR_007G121100v3	0.572468
POPTR_004G001300v3	0.594777
POPTR_005G037900v3	0.629073
POPTR_008G002500v3	0.675252
POPTR_017G152900v3	0.72456
POPTR_001G257400v3	0.651582
POPTR_003G077000v3	0.525847
POPTR_005G180200v3	0.811562
POPTR_016G053700v3	0.58501
POPTR_017G049600v3	0.872696
POPTR_002G028600v3	0.512829
POPTR_014G069600v3	0.752162
POPTR_009G100800v3	0.590464
POPTR_001G335800v3	0.97533
POPTR_002G100500v3	0.92564
POPTR_018G123400v3	0.505542
POPTR_018G037700v3	0.601522
POPTR_018G081800v3	0.632324
POPTR_018G132000v3	0.665143
POPTR_015G075300v3	0.7811
POPTR_006G087200v3	0.553577
POPTR_006G187900v3	0.959845
POPTR_008G084200v3	0.960049
POPTR_014G016600v3	0.919562
POPTR_019G056700v3	0.973283
POPTR_009G157400v3	0.514145
POPTR_010G110800v3	0.885162
POPTR_002G056600v3	0.534818
POPTR_008G058800v3	0.890464
POPTR_006G155700v3	0.921809
POPTR_004G034400v3	0.571455
POPTR_006G126000v3	0.550801
POPTR_011G023900v3	0.769387
POPTR_014G180100v3	0.710046
POPTR_004G089400v3	0.905931
POPTR_002G013900v3	0.823869
POPTR_012G018600v3	0.584535
POPTR_001G418500v3	0.94103
POPTR_019G047800v3	0.682696
POPTR_001G404100v3	0.871049
POPTR_014G072300v3	0.759918
POPTR_001G307600v3	0.805139
POPTR_001G167100v3	0.817661
POPTR_010G074800v3	0.9778
POPTR_006G034500v3	0.871368
POPTR_010G191900v3	0.869213
POPTR_006G036500v3	0.639371
POPTR_001G285900v3	0.792543
POPTR_003G198400v3	0.94149
POPTR_T131700v3	0.9422
POPTR_006G063700v3	0.544699
POPTR_014G179300v3	0.809664
POPTR_001G394300v3	0.728709
POPTR_008G026800v3	0.571182
POPTR_016G105700v3	0.781588
POPTR_010G146400v3	0.937788
POPTR_003G155200v3	0.958869
POPTR_018G104900v3	0.97735
POPTR_011G112200v3	0.707412
POPTR_006G082500v3	0.846099
POPTR_014G125500v3	0.815393
POPTR_008G194900v3	0.562591
POPTR_002G116300v3	0.799377
POPTR_002G183400v3	0.506923
POPTR_004G147600v3	0.670254
POPTR_018G062500v3	0.587969
POPTR_014G128600v3	0.543605
POPTR_018G028600v3	0.561933
POPTR_001G073900v3	0.668358
POPTR_006G038800v3	0.779304
POPTR_002G248900v3	0.876047
POPTR_014G036400v3	0.684391
POPTR_008G004200v3	0.534095
POPTR_017G090800v3	0.61567
POPTR_003G167600v3	0.613674
POPTR_003G079500v3	0.968084
POPTR_014G052500v3	0.923502
POPTR_001G050100v3	0.871659
POPTR_019G051700v3	0.770358
POPTR_016G143000v3	0.793351
POPTR_004G091400v3	0.598531
POPTR_016G024700v3	0.681099
POPTR_015G122800v3	0.85523
POPTR_002G093400v3	0.91559
POPTR_001G343900v3	0.626288
