# Supplementary material for: Spatiotemporal miRNA and transcriptomic network dynamically regulate the developmental and senescence processes of poplar leaves
Source: Hortic Res. 2023 Sep 26;10(10):uhad186. doi: 10.1093/hr/uhad186 (PMC10611553; doi:10.1093/hr/uhad186)
Supplement: Web_Material_uhad186 [file web_material_uhad186.zip › TableS6_miRNA_mRNA_pair.xlsx]

## Sheet: miRNA_mRNA_pair
miRNA-mRNA pairs predicted with degradome data
miRNA	Target Gene	Gene symbol	TFs	Person	p-value
ptc-MIR6426a	POPTR_001G004000v3	AT1G55340		-2.40516	0.00190022
ptc-MIR6445b	POPTR_001G013600v3	AT3G57980	AT3G57980	-2.37747	0.00190027
ptc-miR482b-3p	POPTR_001G013700v3	AT5G19630		-2.36322	0.00190032
ptc-miR159a	POPTR_001G013800v3	AT5G13020		-2.32486	0.00190143
ptc-miR6425a-5p	POPTR_001G016600v3	AT5G12900		-2.25233	0.00190471
ptc-miR482a.1	POPTR_001G021300v3	0		-2.21322	0.00190501
ptc-miR6462a	POPTR_001G027400v3	AT3G54440		-2.19258	0.00190501
ptc-MIR6462b	POPTR_001G027400v3	AT3G54440		-2.17268	0.00190501
ptc-MIR482a.2	POPTR_001G028300v3	AT1G08315		-2.15672	0.00190501
ptc-miR472a	POPTR_001G028700v3	AT5G36930		-2.15467	0.00191018
ptc-miR472b	POPTR_001G028700v3	AT5G36930		-2.14756	0.00191131
ptc-miR6421-3p	POPTR_001G029400v3	AT5G07900		-2.14586	0.00191289
ptc-miR164a	POPTR_001G031500v3	PNT1		-2.14208	0.00191469
ptc-miR6459a-3p	POPTR_001G034700v3	AT5G07900		-2.13978	0.00191611
ptc-miR6421-3p	POPTR_001G034900v3	AT5G07900	AT5G07900	-2.13268	0.00191611
ptc-MIR6445b	POPTR_001G035800v3	AT3G11450		-2.1297	0.00192367
ptc-miR159a	POPTR_001G036000v3	MYB33		-2.09459	0.00192455
ptc-miR319a	POPTR_001G036000v3	MYB33		-2.08391	0.00192764
ptc-miR319e	POPTR_001G036000v3	MYB33		-2.08375	0.00192764
ptc-miR530a	POPTR_001G038000v3	RAD23B		-2.06376	0.00192832
ptc-MIR6426a	POPTR_001G042600v3	HSP70		-2.05551	0.00193094
ptc-MIR6445b	POPTR_001G044300v3	NDF1		-2.01754	0.00193181
ptc-miR6423	POPTR_001G050700v3	AT3G24190		-2.01381	0.00193181
ptc-MIR6445b	POPTR_001G050700v3	AT3G24190		-2.01068	0.00194133
ptc-miR156a	POPTR_001G055900v3	SPL2	SPL2	-2.00131	0.00194292
ptc-miR156g	POPTR_001G055900v3	SPL2	SPL2	-1.99322	0.00194505
ptc-miR394a-5p	POPTR_001G057100v3	AT1G27340		-1.98956	0.00200747
ptc-MIR482b-p5_2	POPTR_001G057800v3	AT1G67310	AT1G67310	-1.98672	0.00201079
ptc-miR156a	POPTR_001G058600v3	AT5G50670	AT5G50670	-1.9623	0.00201199
ptc-miR156g	POPTR_001G058600v3	AT5G50670	AT5G50670	-1.95996	0.00201517
ptc-miR472b	POPTR_001G072300v3	AT5G47870		-1.95628	0.00201546
ptc-miR6423	POPTR_001G072800v3	TOC75-III		-1.94598	0.00201674
ptc-miR7814	POPTR_001G077300v3	0		-1.94008	0.00201754
ptc-miR6457a	POPTR_001G077600v3	0		-1.91626	0.00201977
ptc-miR6457b	POPTR_001G077600v3	0		-1.91175	0.0020207
ptc-miR6462a	POPTR_001G077600v3	0		-1.90054	0.0020207
ptc-MIR6462b	POPTR_001G077600v3	0		-1.88499	0.0020207
ptc-miR6462c-5p	POPTR_001G077600v3	0		-1.86343	0.00202385
ptc-miR6462e	POPTR_001G077600v3	0		-1.86277	0.00202399
ptc-miR6457a	POPTR_001G078100v3	0		-1.8624	0.00202792
ptc-miR6457b	POPTR_001G078100v3	0		-1.86152	0.00203452
ptc-miR6462a	POPTR_001G078100v3	0		-1.86136	0.00203522
ptc-MIR6462b	POPTR_001G078100v3	0		-1.84318	0.00203921
ptc-miR6462c-5p	POPTR_001G078100v3	0		-1.83902	0.00203921
ptc-miR6462e	POPTR_001G078100v3	0		-1.83831	0.00204139
ptc-miR6457a	POPTR_001G078400v3	0		-1.83092	0.00204516
ptc-MIR6445b	POPTR_001G082100v3	DOT2		-1.80007	0.00204681
ptc-miR396a	POPTR_001G082700v3	GRF8	GRF8	-1.79583	0.00204719
ptc-miR396c	POPTR_001G082700v3	GRF8	GRF8	-1.7942	0.0020489
ptc-miR159a	POPTR_001G085200v3	MTA		-1.79313	0.00204988
ptc-MIR6445b	POPTR_001G087300v3	GCN3		-1.7876	0.00205372
ptc-miR159a	POPTR_001G089100v3	AT5G10560		-1.7824	0.00205484
ptc-miR396a	POPTR_001G089800v3	AT4G23940		-1.7748	0.00206264
ptc-miR472b	POPTR_001G090300v3	PI4K GAMMA 4		-1.77282	0.00206264
ptc-miR6427-3p	POPTR_001G090400v3	AT4G23930		-1.77058	0.00206264
ptc-miR396f	POPTR_001G090800v3	AT1G64430		-1.75433	0.00206765
ptc-miR6423	POPTR_001G092400v3	AT1G64380	AT1G64380	-1.74713	0.00208521
ptc-miR399e	POPTR_001G092600v3	0		-1.74417	0.00208628
ptc-MIR6426a	POPTR_001G093100v3	0		-1.73679	0.00209078
ptc-MIR6445b	POPTR_001G093100v3	0		-1.73659	0.00209591
ptc-MIR6445b	POPTR_001G101700v3	AT5G41350		-1.73461	0.00209591
ptc-miR6468-5p	POPTR_001G107300v3	AT1G63250		-1.73267	0.00210685
ptc-miR827	POPTR_001G111400v3	AT4G22990		-1.73084	0.00210858
ptc-miR396a	POPTR_001G114000v3	GRF2	GRF2	-1.72042	0.00211409
ptc-miR396c	POPTR_001G114000v3	GRF2	GRF2	-1.71641	0.00211409
ptc-MIR6426a	POPTR_001G117700v3	AT4G12130		-1.71623	0.00211719
ptc-miR399e	POPTR_001G119800v3	BETA-VPE		-1.7139	0.00212028
ptc-miR396e-3p	POPTR_001G124300v3	AT5G51410		-1.71145	0.00212042
ptc-miR396a	POPTR_001G132600v3	GRF2	GRF2	-1.71057	0.00212362
ptc-miR396c	POPTR_001G132600v3	GRF2	GRF2	-1.70636	0.00212451
ptc-miR6468-5p	POPTR_001G135900v3	IWS1		-1.69536	0.00212661
ptc-MIR6426a	POPTR_001G140000v3	AT5G16760		-1.69421	0.00212775
ptc-miR1444a	POPTR_001G147700v3	AT1G14390		-1.69226	0.0021287
ptc-miR396f	POPTR_001G152200v3	AT4G17560		-1.69103	0.00212874
ptc-miR399e	POPTR_001G156000v3	AT5G47430		-1.6881	0.00213311
ptc-MIR6445b	POPTR_001G157900v3	PEX19-1		-1.68611	0.00213549
ptc-miR6423	POPTR_001G163300v3	AT1G53900		-1.68096	0.00213632
ptc-MIR6438b	POPTR_001G164800v3	AT1G54070		-1.68003	0.00214677
ptc-miR6452	POPTR_001G168100v3	PSD		-1.67962	0.00214895
ptc-miR399e	POPTR_001G179800v3	AT3G24490		-1.67656	0.00215009
ptc-MIR6445b	POPTR_001G187200v3	COX19-1		-1.67545	0.00215108
ptc-miR166a	POPTR_001G188800v3	ATHB-15	ATHB-15	-1.67507	0.00215589
ptc-miR166n	POPTR_001G188800v3	ATHB-15	ATHB-15	-1.67394	0.00215595
ptc-miR169t	POPTR_001G193700v3	AT1G51730		-1.67109	0.00215911
ptc-MIR6445b	POPTR_001G193700v3	AT1G51730		-1.66977	0.00215999
ptc-MIR6426a	POPTR_001G194400v3	VPS46.1		-1.66955	0.00216803
ptc-MIR482b-p5_2	POPTR_001G205800v3	AT5G64170		-1.66046	0.00216873
ptc-miR6423	POPTR_001G208200v3	AT1G15200		-1.65769	0.0021736
ptc-miR6423	POPTR_001G220100v3	AT5G21160		-1.65363	0.002174
ptc-miR159a	POPTR_001G224500v3	MYB65	MYB65	-1.6489	0.00217828
ptc-MIR6445b	POPTR_001G238500v3	PUB13		-1.6471	0.00218169
ptc-miR399e	POPTR_001G241700v3	SCL14	SCL14	-1.6464	0.00218353
ptc-miR1447	POPTR_001G248100v3	AT1G07350		-1.64268	0.00218437
ptc-miR399e	POPTR_001G249100v3	ftsh9		-1.64154	0.00218703
ptc-miR403a	POPTR_001G252500v3	AT2G29970		-1.6397	0.00218793
ptc-MIR481d	POPTR_001G253400v3	CHR5	CHR5	-1.63513	0.00219511
ptc-miR396f	POPTR_001G256400v3	AT5G19440		-1.63298	0.00219935
ptc-miR169x	POPTR_001G257600v3	NF-YA1	NF-YA1	-1.62448	0.00219935
ptc-miR472b	POPTR_001G261700v3	AT5G28040		-1.61954	0.0022007
ptc-MIR6445b	POPTR_001G262400v3	AT3G63490		-1.61882	0.002205
ptc-MIR6445b	POPTR_001G264500v3	PUX1		-1.61425	0.00220503
ptc-miR169x	POPTR_001G266000v3	NF-YA1	NF-YA1	-1.61172	0.00221452
ptc-miR472b	POPTR_001G266700v3	AT2G41900		-1.61078	0.00221609
ptc-miR6445a	POPTR_001G285700v3	GTE3		-1.60776	0.00221736
ptc-miR472b	POPTR_001G287400v3	PMDH1		-1.6074	0.00222515
ptc-MIR6445b	POPTR_001G288000v3	AT2G14520		-1.60489	0.00224105
ptc-MIR6445b	POPTR_001G289800v3	PRP40A		-1.60236	0.00224105
ptc-MIR6445b	POPTR_001G292800v3	MEE13		-1.59645	0.00224111
ptc-miR6423	POPTR_001G304000v3	PAB8		-1.59292	0.0022423
ptc-miR399e	POPTR_001G306100v3	AT5G13340		-1.58886	0.00225126
ptc-miR6425a-5p	POPTR_001G307400v3	AT1G05520		-1.58713	0.00225562
ptc-miR6423	POPTR_001G312900v3	MBD8		-1.58617	0.00225784
ptc-miR396e-3p	POPTR_001G314300v3	AT2G32730		-1.5855	0.00226188
ptc-MIR6426a	POPTR_001G317300v3	AT5G49210		-1.57999	0.00226351
ptc-miR398a	POPTR_001G321600v3	SBP1		-1.57736	0.00226906
ptc-miR393a-5p	POPTR_001G323100v3	AFB2		-1.57689	0.00227013
ptc-miR169b-3p	POPTR_001G325400v3	AT3G26935		-1.57601	0.00227207
ptc-miR6427-5p	POPTR_001G325500v3	AT3G26950		-1.57471	0.00228506
ptc-miR6423	POPTR_001G327600v3	0		-1.57301	0.00228586
ptc-miR2111a	POPTR_001G331500v3	AT3G27150		-1.57262	0.00229094
ptc-miR399e	POPTR_001G331500v3	AT3G27150		-1.57232	0.00229094
ptc-MIR6426a	POPTR_001G334500v3	AT3G27250		-1.5719	0.00229148
ptc-miR6423	POPTR_001G341100v3	AT5G20890		-1.57165	0.00229927
ptc-miR6423	POPTR_001G341300v3	AT3G56510		-1.56555	0.00229984
ptc-MIR6445b	POPTR_001G344100v3	AT3G01590		-1.56546	0.0023012
ptc-miR6423	POPTR_001G346100v3	RPL12-A		-1.56384	0.00230195
ptc-miR6476a	POPTR_001G346100v3	RPL12-A		-1.56341	0.00230427
ptc-miR172b-5p	POPTR_001G350200v3	SNL2	SNL2	-1.56233	0.00230447
ptc-MIR6445b	POPTR_001G356800v3	AT5G55100		-1.56138	0.00230461
ptc-miR399e	POPTR_001G358400v3	PTAC12		-1.56137	0.00230503
ptc-miR167a	POPTR_001G358500v3	ARF6	ARF6	-1.55999	0.00230857
ptc-miR472a	POPTR_001G363400v3	AT5G36930		-1.55836	0.002311
ptc-miR472b	POPTR_001G363400v3	AT5G36930		-1.55813	0.002311
ptc-miR482a.1	POPTR_001G363400v3	AT5G36930		-1.55701	0.002311
ptc-MIR6426a	POPTR_001G367400v3	AT4G26630		-1.5567	0.00232511
ptc-miR6476a	POPTR_001G368000v3	NUDT10		-1.55007	0.00232568
ptc-miR399e	POPTR_001G370400v3	EMB2769		-1.54865	0.00232736
ptc-miR160h	POPTR_001G372000v3	ZAC		-1.54501	0.0023306
ptc-miR166a	POPTR_001G372300v3	PHB	PHB	-1.54276	0.00233304
ptc-miR166n	POPTR_001G372300v3	PHB	PHB	-1.54073	0.00233333
ptc-miR159a	POPTR_001G375800v3	TCP4	TCP4	-1.54059	0.00437478
ptc-miR319a	POPTR_001G375800v3	TCP4	TCP4	-1.53856	0.0043751
ptc-miR319e	POPTR_001G375800v3	TCP4	TCP4	-1.53528	0.00438205
ptc-MIR6445b	POPTR_001G375800v3	TCP4	TCP4	-1.53335	0.00438363
ptc-miR472a	POPTR_001G379700v3	AT3G14470		-1.53093	0.00438779
ptc-miR472b	POPTR_001G379700v3	AT3G14470		-1.52877	0.00439109
ptc-MIR476	POPTR_001G384600v3	emb1473		-1.52738	0.00440308
ptc-miR476b	POPTR_001G384600v3	emb1473		-1.52629	0.00441056
ptc-miR172g-3p	POPTR_001G384700v3	AT3G14840		-1.52516	0.00441056
ptc-MIR476	POPTR_001G385100v3	0		-1.5248	0.00441056
ptc-miR476b	POPTR_001G385100v3	0		-1.52374	0.00441111
ptc-miR172g-3p	POPTR_001G385200v3	AT3G14840		-1.5217	0.00441859
ptc-miR164f	POPTR_001G387600v3	AT2G34250		-1.52024	0.00441859
ptc-miR1444a	POPTR_001G387900v3	0		-1.51856	0.00442564
ptc-MIR1444b	POPTR_001G387900v3	0		-1.51665	0.00442651
ptc-miR1444a	POPTR_001G388100v3	0		-1.51595	0.0044348
ptc-MIR1444b	POPTR_001G388100v3	0		-1.51355	0.00443556
ptc-miR1444a	POPTR_001G388200v3	0		-1.51253	0.00443681
ptc-MIR1444b	POPTR_001G388200v3	0		-1.50811	0.00443834
ptc-miR1444a	POPTR_001G388300v3	0		-1.5076	0.00445607
ptc-MIR1444b	POPTR_001G388300v3	0		-1.50735	0.00446039
ptc-miR1444a	POPTR_001G388400v3	0		-1.50728	0.00446271
ptc-MIR1444b	POPTR_001G388400v3	0		-1.50639	0.00446271
ptc-miR1444a	POPTR_001G388500v3	0		-1.50443	0.004467
ptc-MIR1444b	POPTR_001G388500v3	0		-1.50421	0.00447842
ptc-miR1444a	POPTR_001G388600v3	0		-1.5027	0.00448613
ptc-MIR1444b	POPTR_001G388600v3	0		-1.5025	0.0044877
ptc-miR1444a	POPTR_001G388800v3	0		-1.50241	0.00449003
ptc-MIR1444b	POPTR_001G388800v3	0		-1.5018	0.00449144
ptc-miR1444a	POPTR_001G388900v3	0		-1.50159	0.00449512
ptc-miR156a	POPTR_001G398200v3	SPL5	SPL5	-1.5007	0.00449645
ptc-miR156g	POPTR_001G398200v3	SPL5	SPL5	-1.50031	0.00450564
ptc-MIR6445b	POPTR_001G404800v3	AT4G27220		-1.49974	0.00450677
ptc-MIR6445b	POPTR_001G404900v3	AT4G10780		-1.49832	0.00450677
ptc-MIR6445b	POPTR_001G405100v3	AT4G27220		-1.49785	0.00451312
ptc-miR482a.1	POPTR_001G406000v3	AT4G27220		-1.49641	0.00451316
ptc-miR396e-3p	POPTR_001G408800v3	UBP14		-1.49626	0.00452171
ptc-miR6425a-5p	POPTR_001G415100v3	TPS21		-1.49099	0.0045286
ptc-MIR6426a	POPTR_001G415400v3	AT5G54600		-1.48917	0.0045351
ptc-miR482a.1	POPTR_001G420000v3	AT4G27220		-1.48917	0.0045504
ptc-miR482a.1	POPTR_001G422800v3	AT4G27190		-1.48745	0.0045504
ptc-miR169t	POPTR_001G424000v3	AT1G50740		-1.48603	0.00456117
ptc-miR482a.1	POPTR_001G425300v3	AT4G27190		-1.48431	0.00456421
ptc-miR482a.1	POPTR_001G425900v3	AT5G05400		-1.48337	0.00456924
ptc-miR472b	POPTR_001G426200v3	AT4G27190		-1.4753	0.00457151
ptc-miR482a.1	POPTR_001G426200v3	AT4G27190		-1.47319	0.00457349
ptc-miR482a.1	POPTR_001G426500v3	0		-1.47304	0.00458038
ptc-miR482a.1	POPTR_001G427100v3	AT4G27190		-1.47099	0.00458189
ptc-miR472b	POPTR_001G427600v3	AT4G27190		-1.47012	0.00458217
ptc-miR482a.1	POPTR_001G427600v3	AT4G27190		-1.46885	0.00458224
ptc-miR482a.1	POPTR_001G428100v3	AT4G27190		-1.46641	0.00458548
ptc-miR482a.1	POPTR_001G429600v3	AT4G27220		-1.46598	0.00458578
ptc-miR482a.1	POPTR_001G432200v3	AT4G27190		-1.46327	0.00458633
ptc-miR482a.1	POPTR_001G433700v3	AT4G27190		-1.4599	0.00458814
ptc-miR482a.1	POPTR_001G435100v3	AT4G27190		-1.45785	0.00458999
ptc-MIR6445b	POPTR_001G435500v3	AT1G50670		-1.45774	0.00458999
ptc-MIR482a.2	POPTR_001G437100v3	GSTU19		-1.45769	0.00459163
ptc-MIR6445b	POPTR_001G438900v3	AT1G79050		-1.4576	0.00459227
ptc-miR1450	POPTR_001G439200v3	AT3G12920		-1.45668	0.00459313
ptc-miR1450	POPTR_001G439600v3	AT3G12920		-1.45583	0.00459754
ptc-MIR6445b	POPTR_001G442600v3	AT2G36840		-1.45309	0.00459754
ptc-miR482d-3p	POPTR_001G443400v3	AT4G27220		-1.44966	0.00460335
ptc-miR482a.1	POPTR_001G444100v3	RPS2		-1.4479	0.00460364
ptc-miR482a.1	POPTR_001G445900v3	AT4G27220		-1.44176	0.00460776
ptc-MIR6445b	POPTR_001G464300v3	AT4G20880		-1.44142	0.00462266
ptc-miR159a	POPTR_001G466500v3	0		-1.43954	0.00462266
ptc-miR396c	POPTR_001G471800v3	AT3G13340		-1.4395	0.00463154
ptc-miR6427-5p	POPTR_002G000800v3	AT5G25070		-1.43915	0.00465325
ptc-miR159a	POPTR_002G001900v3	AT1G76620		-1.43772	0.00465763
ptc-miR6462e	POPTR_002G004900v3	AT3G57710		-1.43699	0.00466578
ptc-miR472b	POPTR_002G008600v3	AT1G20760		-1.43417	0.00466856
ptc-MIR6445b	POPTR_002G013200v3	0		-1.43335	0.00466869
ptc-miR6425a-5p	POPTR_002G022300v3	AT1G75760		-1.43217	0.00466949
ptc-miR7817a	POPTR_002G022800v3	AT1G75730		-1.43171	0.00466949
ptc-miR6471	POPTR_002G034000v3	AT1G19600		-1.43162	0.00466993
ptc-miR396e-3p	POPTR_002G036600v3	HAP6		-1.43081	0.00467208
ptc-miR6466-5p	POPTR_002G037700v3	AT3G54790		-1.42837	0.00467375
ptc-miR399e	POPTR_002G039100v3	ERF1	ERF1	-1.42522	0.00467471
ptc-MIR6445b	POPTR_002G043100v3	AT2G30620		-1.42522	0.00467596
ptc-miR6430	POPTR_002G046300v3	AT3G22970		-1.42379	0.0046804
ptc-miR477e-5p	POPTR_002G047400v3	AT3G63390		-1.4235	0.00468178
ptc-miR7823	POPTR_002G049600v3	AT1G03080		-1.42313	0.00468178
ptc-MIR6445b	POPTR_002G049700v3	AT3G22750		-1.41787	0.00468178
ptc-miR167a	POPTR_002G055000v3	ARF6	ARF6	-1.41756	0.00468178
ptc-miR472b	POPTR_002G057400v3	PDS1		-1.41545	0.0046894
ptc-miR408-3p	POPTR_002G073600v3	AT1G77060		-1.41211	0.00470093
ptc-miR408-3p	POPTR_002G073800v3	ARPN		-1.41147	0.00470093
ptc-miR408-3p	POPTR_002G074000v3	ARPN		-1.41048	0.00470093
ptc-miR6427-3p	POPTR_002G078900v3	0		-1.40984	0.00470263
ptc-miR475c	POPTR_002G080300v3	AT1G77405		-1.40979	0.00470549
ptc-miR399e	POPTR_002G082100v3	PDIL1-2		-1.40673	0.00470549
ptc-miR171g-5p	POPTR_002G086100v3	AT4G08250		-1.40491	0.00470981
ptc-miR160a	POPTR_002G089900v3	ARF17	ARF17	-1.40458	0.00471184
ptc-miR160e-5p	POPTR_002G089900v3	ARF17	ARF17	-1.40347	0.0047146
ptc-miR160h	POPTR_002G089900v3	ARF17	ARF17	-1.40159	0.00471905
ptc-miR395b	POPTR_002G092400v3	AST56		-1.40157	0.00471905
ptc-miR6423	POPTR_002G099500v3	EMB3010		-1.40021	0.00471905
ptc-miR6478	POPTR_002G105900v3	MSL3		-1.39964	0.00471905
ptc-miR6462c-5p	POPTR_002G107700v3	PCK1		-1.39923	0.00471905
ptc-miR472b	POPTR_002G118700v3	AT5G43190		-1.39856	0.00472489
ptc-MIR6445b	POPTR_002G123100v3	VFB1		-1.3967	0.00475317
ptc-miR399e	POPTR_002G128700v3	AT5G36210		-1.39477	0.00476713
ptc-miR399e	POPTR_002G130700v3	AOS		-1.39292	0.00477054
ptc-miR399e	POPTR_002G136200v3	AT3G60410		-1.39216	0.00477054
ptc-miR472b	POPTR_002G138200v3	0		-1.39137	0.00477286
ptc-miR6423	POPTR_002G138300v3	AT4G17520		-1.38945	0.00478172
ptc-miR156a	POPTR_002G142400v3	SPL11		-1.38932	0.00478828
ptc-miR156g	POPTR_002G142400v3	SPL11		-1.38738	0.0047897
ptc-miR171a-3p	POPTR_002G144200v3	HAM3	HAM3	-1.38622	0.004801
ptc-miR171e	POPTR_002G144200v3	HAM3	HAM3	-1.38615	0.004801
ptc-miR171a-3p	POPTR_002G144700v3	HAM3	HAM3	-1.3824	0.00480994
ptc-miR171e	POPTR_002G144700v3	HAM3	HAM3	-1.38132	0.0048105
ptc-MIR6426a	POPTR_002G150800v3	AT2G45590		-1.3803	0.0048105
ptc-MIR6445b	POPTR_002G151700v3	AGL20	AGL20	-1.37993	0.00481054
ptc-miR6445a	POPTR_002G154100v3	NAC014	NAC014	-1.37975	0.00481319
ptc-miR6427-3p	POPTR_002G163000v3	AT4G01290		-1.37912	0.00482961
ptc-miR530a	POPTR_002G172100v3	AIB	AIB	-1.37867	0.0048551
ptc-miR6476a	POPTR_002G172800v3	ARF18	ARF18	-1.37597	0.00485967
ptc-miR160e-3p	POPTR_002G174100v3	AT5G53500		-1.37597	0.00486252
ptc-miR472b	POPTR_002G178100v3	AT2G46735		-1.37545	0.00486659
ptc-miR162a	POPTR_002G181400v3	DCL1		-1.37466	0.00487185
ptc-miR6445a	POPTR_002G182400v3	NTL9	NTL9	-1.37423	0.00487417
ptc-miR6439b	POPTR_002G187000v3	AT3G62120		-1.37217	0.00487699
ptc-miR472b	POPTR_002G188100v3	RL6		-1.37174	0.00488397
ptc-MIR6426a	POPTR_002G188700v3	SPL1	SPL1	-1.37101	0.00488852
ptc-miR172b-5p	POPTR_002G191400v3	ARFA1B		-1.36869	0.00489221
ptc-miR396a	POPTR_002G193900v3	GUN1		-1.3686	0.0048968
ptc-miR6445a	POPTR_002G198000v3	ATERDJ3B		-1.36626	0.00489824
ptc-miR6423	POPTR_002G203700v3	AT4G02400		-1.36434	0.00489858
ptc-miR393a-5p	POPTR_002G207800v3	TIR1		-1.36201	0.00490604
ptc-miR399e	POPTR_002G212600v3	MBD4		-1.36199	0.00490894
ptc-miR399e	POPTR_002G213500v3	SWA1		-1.36018	0.00491381
ptc-miR156g	POPTR_002G215800v3	AT4G02920		-1.35904	0.0049182
ptc-MIR6445b	POPTR_002G228300v3	APA1		-1.35889	0.00492708
ptc-miR1450	POPTR_002G228900v3	AT1G05170		-1.3586	0.00492709
ptc-miR399e	POPTR_002G231000v3	AT2G43180		-1.35783	0.00493559
ptc-miR393a-5p	POPTR_002G235400v3	AT3G07340	AT3G07340	-1.35711	0.00494767
ptc-miR6425a-5p	POPTR_002G238100v3	AT5G13970		-1.35654	0.0049477
ptc-miR6427-5p	POPTR_002G256200v3	MUR3		-1.35539	0.00495062
ptc-miR6445a	POPTR_002G260800v3	0		-1.35483	0.00495848
ptc-MIR395a	POPTR_003G001000v3	ARF1	ARF1	-1.35328	0.00496322
ptc-miR482c-3p	POPTR_003G015500v3	AT3G14470		-1.352	0.00497011
ptc-miR482c-3p	POPTR_003G017200v3	AT3G14470		-1.35118	0.00498005
ptc-miR399e	POPTR_003G021800v3	AT1G68140		-1.35069	0.00499168
ptc-miR6423	POPTR_003G021900v3	AT1G15200		-1.35032	0.00500498
ptc-miR6423	POPTR_003G034600v3	AT1G17710		-1.34892	0.00500862
ptc-miR399f	POPTR_003G038500v3	BGAL1		-1.3478	0.00502077
ptc-MIR6426a	POPTR_003G040900v3	AT1G17640		-1.34768	0.00503093
ptc-miR6445a	POPTR_003G044700v3	AL6		-1.34741	0.0050366
ptc-MIR6426a	POPTR_003G045300v3	VPS46.1		-1.34701	0.00504561
ptc-miR6476a	POPTR_003G048200v3	0		-1.34701	0.00504561
ptc-miR166a	POPTR_003G050100v3	ATHB-15	ATHB-15	-1.34642	0.00504911
ptc-miR166n	POPTR_003G050100v3	ATHB-15	ATHB-15	-1.34437	0.00507114
ptc-miR396a	POPTR_003G050600v3	EMB2083		-1.34235	0.00507669
ptc-miR472b	POPTR_003G055600v3	AT3G14470		-1.34186	0.00508071
ptc-miR482a.1	POPTR_003G055600v3	AT3G14470		-1.34015	0.00508388
ptc-miR399e	POPTR_003G056000v3	AT3G24490	AT3G24490	-1.33637	0.00509574
ptc-miR164f	POPTR_003G056500v3	AT1G80000		-1.3346	0.00509847
ptc-miR399e	POPTR_003G056500v3	AT1G80000		-1.33446	0.00511053
ptc-miR156g	POPTR_003G067700v3	ALDH7B4		-1.33393	0.00511675
ptc-miR827	POPTR_003G076200v3	AT5G47510		-1.33222	0.00511675
ptc-miR399e	POPTR_003G078800v3	AT5G47430		-1.33126	0.00512612
ptc-miR7816	POPTR_003G085900v3	AT1G32730		-1.33075	0.00512626
ptc-miR6423	POPTR_003G086000v3	LON2		-1.32972	0.00513455
ptc-miR482b-3p	POPTR_003G088100v3	0		-1.32959	0.00513589
ptc-MIR6445b	POPTR_003G098800v3	STRS1		-1.32868	0.00513837
ptc-MIR6426a	POPTR_003G100600v3	EDR2		-1.32719	0.00514483
ptc-miR396a	POPTR_003G100800v3	GRF2	GRF2	-1.32626	0.00514483
ptc-miR396c	POPTR_003G100800v3	GRF2	GRF2	-1.32239	0.00517492
ptc-miR472b	POPTR_003G101700v3	0		-1.32045	0.00517882
ptc-miR7817a	POPTR_003G107400v3	AT4G25170		-1.31884	0.00518092
ptc-miR6423	POPTR_003G107800v3	AT2G43090		-1.3176	0.00518092
ptc-miR475c	POPTR_003G109100v3	EYE		-1.31735	0.00518451
ptc-MIR6445b	POPTR_003G109200v3	HSP23.6-MITO		-1.31268	0.00520023
ptc-miR399e	POPTR_003G109300v3	PS3		-1.31139	0.00520299
ptc-MIR6426a	POPTR_003G113400v3	AT4G12400		-1.31118	0.00521813
ptc-miR6423	POPTR_003G118600v3	AT3G58630	AT3G58630	-1.31062	0.005235
ptc-MIR6445b	POPTR_003G119300v3	SAP18		-1.30992	0.00523716
ptc-miR827	POPTR_003G120600v3	AT4G22990		-1.30938	0.00523831
ptc-miR172b-5p	POPTR_003G124200v3	AT1G12800		-1.30842	0.00523871
ptc-miR172h-5p	POPTR_003G124200v3	AT1G12800		-1.30663	0.00524442
ptc-MIR6445b	POPTR_003G126600v3	AT1G63490		-1.30639	0.00524881
ptc-miR396a	POPTR_003G139300v3	AT1G64380	AT1G64380	-1.30417	0.0052525
ptc-miR472a	POPTR_003G141000v3	DL1		-1.30302	0.00525589
ptc-miR399e	POPTR_003G141800v3	AT1G64500		-1.30253	0.00526514
ptc-miR482b-3p	POPTR_003G149800v3	RPP8		-1.29961	0.00527989
ptc-miR482b-3p	POPTR_003G150200v3	AT1G53350		-1.29869	0.00528063
ptc-miR472b	POPTR_003G151300v3	AT5G51180		-1.29839	0.00528423
ptc-MIR481d	POPTR_003G151700v3	GH9A1		-1.29777	0.00528616
ptc-miR6457b	POPTR_003G152000v3	0		-1.2977	0.00528616
ptc-miR6462a	POPTR_003G152000v3	0		-1.297	0.00528847
ptc-MIR6462b	POPTR_003G152000v3	0		-1.29669	0.00529676
ptc-miR6462c-5p	POPTR_003G152000v3	0		-1.29649	0.00530127
ptc-miR6462e	POPTR_003G152000v3	0		-1.29595	0.00530551
ptc-miR6457b	POPTR_003G152200v3	0		-1.29286	0.00530667
ptc-miR6462a	POPTR_003G152200v3	0		-1.29284	0.00530983
ptc-MIR6462b	POPTR_003G152200v3	0		-1.29202	0.00530983
ptc-miR6462c-5p	POPTR_003G152200v3	0		-1.29141	0.00530983
ptc-miR6462e	POPTR_003G152200v3	0		-1.29004	0.00531268
ptc-miR6457b	POPTR_003G152300v3	0		-1.28998	0.0053127
ptc-miR6462a	POPTR_003G152300v3	0		-1.28965	0.00532902
ptc-MIR6462b	POPTR_003G152300v3	0		-1.28911	0.00532902
ptc-miR6462c-5p	POPTR_003G152300v3	0		-1.28872	0.00535253
ptc-miR6462e	POPTR_003G152300v3	0		-1.28716	0.00536188
ptc-miR6457a	POPTR_003G152400v3	0		-1.28707	0.0053675
ptc-miR6457b	POPTR_003G152400v3	0		-1.28498	0.00537825
ptc-miR6462a	POPTR_003G152400v3	0		-1.28297	0.00537825
ptc-MIR6462b	POPTR_003G152400v3	0		-1.28247	0.00539105
ptc-miR6462c-5p	POPTR_003G152400v3	0		-1.2791	0.00539105
ptc-miR6457a	POPTR_003G152800v3	0		-1.2786	0.00539997
ptc-miR168a-5p	POPTR_003G154300v3	0		-1.2768	0.00540623
ptc-MIR168a-3p	POPTR_003G154300v3	0		-1.2765	0.00540623
ptc-miR6423	POPTR_003G158100v3	TOC75-III		-1.27597	0.00540774
ptc-MIR6426a	POPTR_003G168900v3	AT5G41020	AT5G41020	-1.2754	0.00541148
ptc-miR156a	POPTR_003G169400v3	AT5G50670	AT5G50670	-1.27516	0.00542516
ptc-miR156g	POPTR_003G169400v3	AT5G50670	AT5G50670	-1.27434	0.00542516
ptc-miR2111a	POPTR_003G170600v3	AT1G67310	AT1G67310	-1.27291	0.00543748
ptc-miR394a-5p	POPTR_003G171300v3	AT1G27340		-1.27173	0.00544078
ptc-miR6427-5p	POPTR_003G171700v3	0		-1.27147	0.00544249
ptc-miR172b-5p	POPTR_003G173900v3	HSP60		-1.27144	0.00544256
ptc-miR472a	POPTR_003G174800v3	GATA1	GATA1	-1.26994	0.00544546
ptc-miR169ac	POPTR_003G177600v3	AT1G04770		-1.26857	0.00545122
ptc-miR396g-5p	POPTR_003G183400v3	AT1G80500		-1.26679	0.00545946
ptc-miR396e-3p	POPTR_003G183700v3	J8		-1.26616	0.00545946
ptc-miR159a	POPTR_003G189700v3	MYB33		-1.26591	0.00546105
ptc-MIR6445b	POPTR_003G190000v3	AT3G11450		-1.2656	0.00546438
ptc-miR1450	POPTR_003G193800v3	AT3G12320		-1.26543	0.00547528
ptc-miR6425a-5p	POPTR_003G194700v3	0		-1.263	0.00547757
ptc-MIR482a.2	POPTR_003G195400v3	AT1G08315		-1.26156	0.00547757
ptc-miR394a-5p	POPTR_003G197900v3	FY		-1.26	0.00548493
ptc-miR472b	POPTR_003G199600v3	AT3G14470		-1.25943	0.00548578
ptc-miR472b	POPTR_003G200200v3	AT3G14470		-1.25937	0.00549421
ptc-miR482a.1	POPTR_003G200200v3	AT3G14470		-1.25728	0.0055009
ptc-miR472b	POPTR_003G201800v3	AT3G14470		-1.2572	0.005501
ptc-miR482a.1	POPTR_003G201800v3	AT3G14470		-1.25651	0.00550539
ptc-miR1450	POPTR_003G204700v3	AT1G76870		-1.25491	0.00550923
ptc-miR394a-5p	POPTR_003G205500v3	AT1G51200		-1.2549	0.00550956
ptc-MIR476	POPTR_003G210900v3	AT3G20790		-1.25462	0.00550956
ptc-miR476b	POPTR_003G210900v3	AT3G20790		-1.25398	0.00550956
ptc-MIR6426a	POPTR_003G214300v3	AT5G19900		-1.25302	0.00551174
ptc-MIR6426a	POPTR_003G214400v3	0		-1.25179	0.00551362
ptc-miR482d-3p	POPTR_003G215700v3	AT3G13670		-1.25071	0.0055163
ptc-miR396e-3p	POPTR_003G219900v3	MYB5	MYB5	-1.2499	0.00552026
ptc-MIR6445b	POPTR_003G222200v3	ZKT		-1.24988	0.00552086
ptc-miR396e-3p	POPTR_003G222700v3	ECT2		-1.24846	0.00553495
ptc-MIR6445b	POPTR_003G223800v3	AT1G55550		-1.2468	0.00553992
ptc-miR6462c-5p	POPTR_004G005500v3	AT4G04320		-1.2468	0.00555252
ptc-miR1450	POPTR_004G011300v3	0		-1.24656	0.00557804
ptc-MIR6445b	POPTR_004G018100v3	TOM1		-1.24628	0.00557804
ptc-miR7839	POPTR_004G020300v3	PCFS4		-1.24593	0.00557971
ptc-miR156a	POPTR_004G021500v3	UBQ10		-1.24503	0.00558239
ptc-miR472b	POPTR_004G026700v3	AT1G11380		-1.24495	0.00558562
ptc-MIR6445b	POPTR_004G028600v3	AT4G27290		-1.2449	0.00559651
ptc-MIR6445b	POPTR_004G028700v3	AT4G27290		-1.24459	0.00559651
ptc-miR6457b	POPTR_004G031500v3	PSBQ-2		-1.24424	0.00560274
ptc-miR6476a	POPTR_004G033900v3	AFB3		-1.24388	0.00560274
ptc-miR6459a-3p	POPTR_004G037200v3	AT1G11120		-1.24329	0.00560274
ptc-MIR482a.2	POPTR_004G041000v3	AT5G53750		-1.2412	0.00560274
ptc-miR156a	POPTR_004G046700v3	SPL3	SPL3	-1.24091	0.00560336
ptc-miR156g	POPTR_004G046700v3	SPL3	SPL3	-1.24058	0.00561032
ptc-miR530a	POPTR_004G061800v3	PUB17		-1.23754	0.00561512
ptc-miR530b	POPTR_004G061800v3	PUB17		-1.23656	0.00562466
ptc-miR159a	POPTR_004G065800v3	TCP2	TCP2	-1.23641	0.0056265
ptc-miR319a	POPTR_004G065800v3	TCP2	TCP2	-1.23621	0.00563084
ptc-miR319e	POPTR_004G065800v3	TCP2	TCP2	-1.23505	0.00563429
ptc-miR156a	POPTR_004G069600v3	UGT88A1		-1.23331	0.00563429
ptc-miR156g	POPTR_004G069600v3	UGT88A1		-1.23308	0.00564361
ptc-miR156g	POPTR_004G069800v3	UGT88A1		-1.23276	0.00565055
ptc-miR156a	POPTR_004G071000v3	UGT88A1		-1.23162	0.00565209
ptc-miR156g	POPTR_004G071000v3	UGT88A1		-1.23075	0.00565549
ptc-miR399e	POPTR_004G071100v3	SGT1B		-1.22968	0.00569425
ptc-MIR6426a	POPTR_004G071100v3	SGT1B		-1.22944	0.00569425
ptc-miR475a-3p	POPTR_004G074500v3	AT1G62930		-1.22905	0.0056973
ptc-miR475d-3p	POPTR_004G074500v3	AT1G62930		-1.22804	0.00570119
ptc-miR476b	POPTR_004G074500v3	AT1G62930		-1.22803	0.00570643
ptc-miR476b	POPTR_004G074700v3	AT1G62930		-1.22741	0.00570868
ptc-MIR6438b	POPTR_004G076600v3	AT3G02710		-1.22674	0.00571104
ptc-miR167a	POPTR_004G078200v3	ARF8	ARF8	-1.2256	0.00571426
ptc-miR472a	POPTR_004G079900v3	AT4G25670		-1.22545	0.005722
ptc-miR6423	POPTR_004G085300v3	RPL24A		-1.22474	0.00572248
ptc-MIR6426a	POPTR_004G091100v3	AT1G23170		-1.22469	0.00574497
ptc-miR6425a-5p	POPTR_004G092500v3	CXE18		-1.22468	0.00575587
ptc-MIR6445b	POPTR_004G093600v3	AT1G77840		-1.224	0.00575655
ptc-miR399e	POPTR_004G099800v3	AT5G16110		-1.22325	0.00575828
ptc-miR477d-5p	POPTR_004G106800v3	SAMDC		-1.2217	0.00575828
ptc-MIR6445b	POPTR_004G106900v3	AT5G38720		-1.22166	0.0057608
ptc-miR169ac	POPTR_004G113800v3	AT3G62870		-1.21987	0.00577493
ptc-miR169ac	POPTR_004G113900v3	AT3G62870		-1.21965	0.0057854
ptc-miR169q	POPTR_004G113900v3	AT3G62870		-1.21672	0.00579725
ptc-MIR6426a	POPTR_004G123600v3	AT3G29320		-1.21651	0.00580214
ptc-MIR6445b	POPTR_004G132600v3	AT2G34585		-1.21569	0.00580459
ptc-miR399e	POPTR_004G138600v3	AT5G63640		-1.21467	0.00580459
ptc-miR399e	POPTR_004G140600v3	ABF3	ABF3	-1.21343	0.00580589
ptc-miR399e	POPTR_004G141300v3	AT3G19240		-1.21199	0.00581675
ptc-miR6421-3p	POPTR_004G152400v3	ATPI4K ALPHA		-1.21192	0.0058185
ptc-MIR6445b	POPTR_004G157200v3	AT4G39200		-1.21167	0.00581922
ptc-MIR6445b	POPTR_004G162500v3	GTA2		-1.21165	0.00582745
ptc-miR399e	POPTR_004G168100v3	bHLH121	bHLH121	-1.21089	0.0058291
ptc-MIR6445b	POPTR_004G168500v3	AT2G16595		-1.21004	0.00582949
ptc-miR482c-3p	POPTR_004G170200v3	AT3G14470		-1.20833	0.00583268
ptc-miR482c-3p	POPTR_004G170300v3	AT3G14470		-1.20827	0.00583344
ptc-miR482c-3p	POPTR_004G170400v3	AT3G14470		-1.20797	0.00583922
ptc-miR482c-3p	POPTR_004G170700v3	AT3G14470		-1.20751	0.00583922
ptc-miR6479	POPTR_004G172100v3	FIO1		-1.20698	0.00585448
ptc-miR169n-3p	POPTR_004G188600v3	AT2G27830		-1.20656	0.00585448
ptc-miR6423	POPTR_004G190900v3	ATMS1		-1.20636	0.00585456
ptc-miR482a.1	POPTR_004G197400v3	EIN3	EIN3	-1.20447	0.00585475
ptc-MIR482a.2	POPTR_004G197400v3	EIN3	EIN3	-1.20113	0.00587378
ptc-miR1448	POPTR_004G199400v3	PSAO		-1.20111	0.00587387
ptc-MIR6445b	POPTR_004G204600v3	AT4G38360		-1.20031	0.00588035
ptc-miR472b	POPTR_004G206200v3	AT1G20670		-1.19962	0.00588621
ptc-MIR6445b	POPTR_004G206700v3	0		-1.19901	0.00588621
ptc-miR169n-3p	POPTR_004G209400v3	pde191	pde191	-1.19859	0.0058934
ptc-miR396e-3p	POPTR_004G209700v3	PHOT2		-1.1977	0.00590535
ptc-miR166a	POPTR_004G211300v3	REV	REV	-1.19765	0.00590535
ptc-miR166n	POPTR_004G211300v3	REV	REV	-1.19741	0.00591476
ptc-miR160a	POPTR_004G211700v3	ARF10	ARF10	-1.19634	0.00591523
ptc-miR160e-5p	POPTR_004G211700v3	ARF10	ARF10	-1.19598	0.00594759
ptc-miR160g	POPTR_004G211700v3	ARF10	ARF10	-1.19521	0.00594784
ptc-miR160h	POPTR_004G211700v3	ARF10	ARF10	-1.19422	0.00594908
ptc-miR1450	POPTR_004G215900v3	0		-1.19248	0.00595011
ptc-MIR6445b	POPTR_004G218200v3	SNRK2.10		-1.19091	0.00597101
ptc-MIR6445b	POPTR_004G225700v3	SK41		-1.18973	0.00597571
ptc-MIR6426a	POPTR_004G228600v3	AT1G10320	AT1G10320	-1.18948	0.013208
ptc-miR6445a	POPTR_004G230500v3	AL6		-1.1894	0.0132092
ptc-miR160h	POPTR_005G000500v3	emb1138		-1.18872	0.0132323
ptc-miR7827	POPTR_005G000500v3	emb1138		-1.18838	0.0132414
ptc-MIR6445b	POPTR_005G001700v3	0		-1.18782	0.0132573
ptc-miR472b	POPTR_005G003300v3	AT1G56720		-1.18726	0.0132573
ptc-MIR6445b	POPTR_005G003600v3	AT5G26770		-1.18471	0.0132845
ptc-miR172b-5p	POPTR_005G007300v3	ARFA1F		-1.18412	0.0132948
ptc-miR172b-5p	POPTR_005G007400v3	ARFA1B		-1.18396	0.0132975
ptc-miR472b	POPTR_005G007900v3	RLP9		-1.18263	0.0133038
ptc-miR482a.1	POPTR_005G007900v3	RLP9		-1.18206	0.0133084
ptc-miR472b	POPTR_005G008000v3	RPM1		-1.18177	0.0133214
ptc-miR482a.1	POPTR_005G008000v3	RPM1		-1.17917	0.013326
ptc-miR472b	POPTR_005G009900v3	RPM1		-1.17912	0.0133804
ptc-miR482a.1	POPTR_005G009900v3	RPM1		-1.17865	0.0134169
ptc-miR1448	POPTR_005G010500v3	AT3G14460		-1.17793	0.0134183
ptc-miR482c-3p	POPTR_005G010500v3	AT3G14460		-1.17784	0.0134183
ptc-MIR6426a	POPTR_005G011200v3	AT1G09310		-1.17634	0.0134183
ptc-MIR6426a	POPTR_005G011300v3	AT1G09280		-1.17609	0.0134183
ptc-miR399e	POPTR_005G020900v3	AT3G05700		-1.17582	0.0134724
ptc-miR7817a	POPTR_005G021000v3	AT3G05670	AT3G05670	-1.17554	0.0134793
ptc-MIR6426a	POPTR_005G025100v3	RPT5A		-1.17497	0.0135179
ptc-miR6452	POPTR_005G026800v3	AT5G27650		-1.17462	0.0135189
ptc-miR396c	POPTR_005G040500v3	AT5G27330		-1.17156	0.0135199
ptc-miR472a	POPTR_005G041100v3	AT4G27220		-1.17088	0.0135264
ptc-miR472b	POPTR_005G041100v3	AT4G27220		-1.1707	0.0135285
ptc-miR472a	POPTR_005G041300v3	AT4G27220		-1.16975	0.0135305
ptc-miR472b	POPTR_005G041300v3	AT4G27220		-1.16823	0.0135382
ptc-miR472a	POPTR_005G042400v3	AT4G27220		-1.16812	0.0135477
ptc-miR472b	POPTR_005G042400v3	AT4G27220		-1.16655	0.013556
ptc-miR472a	POPTR_005G042900v3	AT4G27190		-1.16592	0.013556
ptc-miR472b	POPTR_005G042900v3	AT4G27190		-1.16531	0.013556
ptc-MIR6445b	POPTR_005G043900v3	AT5G27230		-1.16521	0.0135744
ptc-MIR6445b	POPTR_005G044000v3	AT5G27230		-1.16481	0.0135956
ptc-MIR6445b	POPTR_005G044100v3	AT5G27230		-1.16454	0.0136016
ptc-miR398b	POPTR_005G044400v3	CSD1		-1.16452	0.0136125
ptc-miR169x	POPTR_005G046500v3	LRS1		-1.16239	0.0136219
ptc-miR476b	POPTR_005G048400v3	OASA1		-1.16234	0.0136219
ptc-miR476b	POPTR_005G048500v3	OASA1		-1.1592	0.0136685
ptc-miR476b	POPTR_005G048700v3	OASA1		-1.15793	0.0136687
ptc-miR2111a	POPTR_005G050700v3	ZDS		-1.15717	0.0137055
ptc-miR1447	POPTR_005G058700v3	AT2G13690		-1.15705	0.0137325
ptc-MIR6445b	POPTR_005G069000v3	RSW3		-1.15652	0.0137394
ptc-MIR6426a	POPTR_005G070700v3	AT5G08720		-1.15453	0.0137542
ptc-miR7814	POPTR_005G071900v3	HB6	HB6	-1.14897	0.0137542
ptc-miR472b	POPTR_005G075000v3	AT1G61730		-1.14882	0.0137707
ptc-miR156g	POPTR_005G081700v3	0		-1.14821	0.0137712
ptc-miR169ac	POPTR_005G083400v3	NF-YB3	NF-YB3	-1.14799	0.0137737
ptc-miR159a	POPTR_005G089200v3	ATM1		-1.14793	0.0137737
ptc-miR171g-5p	POPTR_005G093100v3	NUC-L2		-1.14763	0.0138115
ptc-MIR6445b	POPTR_005G095700v3	AT1G79200		-1.14696	0.0138127
ptc-miR164a	POPTR_005G098200v3	NAC1	NAC1	-1.14634	0.0138155
ptc-miR164f	POPTR_005G098200v3	NAC1	NAC1	-1.14611	0.0138215
ptc-miR7841	POPTR_005G098900v3	TMT2		-1.14605	0.0138215
ptc-miR403a	POPTR_005G102300v3	AT4G38250		-1.14443	0.0138215
ptc-miR6423	POPTR_005G109400v3	AT4G35890		-1.14412	0.0138215
ptc-miR167f-3p	POPTR_005G112900v3	FNR1		-1.14406	0.013827
ptc-miR393a-5p	POPTR_005G113600v3	CPK28		-1.14405	0.0138291
ptc-miR399e	POPTR_005G116600v3	HIS1-3		-1.14338	0.0138324
ptc-MIR6445b	POPTR_005G117400v3	AT3G51100		-1.14312	0.0138387
ptc-miR6445a	POPTR_005G117500v3	FAH1		-1.14095	0.0138389
ptc-miR6427-5p	POPTR_005G122400v3	AT4G36600		-1.14044	0.0138464
ptc-MIR6426a	POPTR_005G124700v3	AT3G50690		-1.13819	0.013858
ptc-miR171a-3p	POPTR_005G125800v3	AT4G36710	AT4G36710	-1.13739	0.0138806
ptc-miR171e	POPTR_005G125800v3	AT4G36710	AT4G36710	-1.13732	0.0138849
ptc-miR472b	POPTR_005G136200v3	AT3G50560		-1.13724	0.0139127
ptc-miR6423	POPTR_005G138100v3	AT4G33985		-1.13678	0.0139366
ptc-miR172a	POPTR_005G140700v3	AP2	AP2	-1.13545	0.0139401
ptc-miR172g-3p	POPTR_005G140700v3	AP2	AP2	-1.13458	0.0139794
ptc-MIR481d	POPTR_005G145900v3	CKA1		-1.13457	0.0139859
ptc-miR159a	POPTR_005G149800v3	AT4G08170		-1.13367	0.0139882
ptc-MIR6426a	POPTR_005G164100v3	MBD8	MBD8	-1.13362	0.0140293
ptc-miR399e	POPTR_005G167200v3	AT1G22140		-1.13351	0.0140357
ptc-miR399e	POPTR_005G169400v3	AT1G22140		-1.1335	0.0140579
ptc-miR160a	POPTR_005G171300v3	ARF17	ARF17	-1.13267	0.0140579
ptc-miR160e-5p	POPTR_005G171300v3	ARF17	ARF17	-1.13218	0.0140808
ptc-miR160h	POPTR_005G171300v3	ARF17	ARF17	-1.13215	0.0140849
ptc-miR171g-5p	POPTR_005G175300v3	AT4G08250		-1.13125	0.0140851
ptc-miR6421-5p	POPTR_005G190200v3	AT4G38470		-1.13105	0.0140924
ptc-miR6425a-5p	POPTR_005G195800v3	AT4G09890		-1.12785	0.0141208
ptc-miR1450	POPTR_005G196300v3	AT1G22790		-1.12779	0.0141273
ptc-miR393a-5p	POPTR_005G202000v3	ML5		-1.12644	0.0141419
ptc-miR167a	POPTR_005G207700v3	ARF6	ARF6	-1.12642	0.0141428
ptc-miR6423	POPTR_005G208600v3	TT8	TT8	-1.12638	0.0141527
ptc-miR399e	POPTR_005G210900v3	AT4G02720		-1.12585	0.0141589
ptc-miR482d-3p	POPTR_005G210900v3	AT4G02720		-1.12446	0.0141596
ptc-miR396e-3p	POPTR_005G211500v3	AT3G22550		-1.12359	0.0141723
ptc-MIR6445b	POPTR_005G223800v3	ADF6		-1.12266	0.0141792
ptc-miR6471	POPTR_005G229100v3	AT1G19600		-1.12219	0.0141871
ptc-miR396f	POPTR_005G229300v3	AUL1		-1.12204	0.0142138
ptc-miR472b	POPTR_005G232900v3	XBCP3		-1.12176	0.014223
ptc-miR6459a-3p	POPTR_005G234000v3	RD19		-1.1213	0.0142449
ptc-miR399e	POPTR_005G248100v3	ERD10		-1.12078	0.0142449
ptc-MIR6445b	POPTR_005G248100v3	ERD10		-1.12073	0.0142777
ptc-miR399e	POPTR_005G250600v3	FMO1		-1.12028	0.0142904
ptc-miR396e-3p	POPTR_005G250700v3	AAE1		-1.11977	0.0142927
ptc-MIR6445b	POPTR_005G252600v3	HMGB3	HMGB3	-1.11977	0.0142939
ptc-miR399e	POPTR_005G257400v3	AT1G20920		-1.11923	0.0143047
ptc-MIR6426a	POPTR_005G257400v3	AT1G20920		-1.11887	0.0143218
ptc-miR6445a	POPTR_005G258000v3	U2AF35B	U2AF35B	-1.11661	0.0143218
ptc-miR482d-3p	POPTR_006G007900v3	0		-1.11649	0.0143218
ptc-MIR482a.2	POPTR_006G009100v3	RAP74		-1.11579	0.0143314
ptc-MIR6445b	POPTR_006G010100v3	AT4G22350		-1.11358	0.0143387
ptc-miR6472	POPTR_006G016300v3	AT4G16450		-1.11341	0.0143615
ptc-miR472b	POPTR_006G025200v3	AT2G41120		-1.11334	0.0143714
ptc-miR1450	POPTR_006G029500v3	0		-1.112	0.0143747
ptc-miR1450	POPTR_006G030400v3	0		-1.11188	0.0143903
ptc-miR6427-5p	POPTR_006G034500v3	BZIP17	BZIP17	-1.11142	0.0143935
ptc-MIR6445b	POPTR_006G040900v3	SSL2		-1.11093	0.0144146
ptc-miR396e-3p	POPTR_006G041900v3	BIGYIN		-1.11078	0.0144289
ptc-miR6425a-5p	POPTR_006G045700v3	AT3G57220		-1.11033	0.014454
ptc-miR7831	POPTR_006G047700v3	AT2G41520		-1.10986	0.0144636
ptc-miR399e	POPTR_006G064000v3	AT5G33280		-1.10941	0.0144893
ptc-miR396c	POPTR_006G066800v3	WSIP2		-1.10832	0.0144936
ptc-MIR6426a	POPTR_006G069100v3	AT1G52565		-1.10817	0.014502
ptc-miR1447	POPTR_006G069500v3	SPX2		-1.10791	0.0145054
ptc-miR160a	POPTR_006G070900v3	AT5G35320		-1.10756	0.014514
ptc-miR6423	POPTR_006G070900v3	AT5G35320		-1.10703	0.0145164
ptc-miR3627b	POPTR_006G072900v3	ACA10		-1.10694	0.0145164
ptc-miR6421-5p	POPTR_006G072900v3	ACA10		-1.10546	0.0145165
ptc-MIR6445b	POPTR_006G072900v3	ACA10		-1.1047	0.014518
ptc-MIR6445b	POPTR_006G073100v3	AT5G57120		-1.10422	0.014518
ptc-miR6423	POPTR_006G075200v3	CIA2	CIA2	-1.10361	0.0145185
ptc-miR6445a	POPTR_006G077400v3	AT2G31490		-1.10297	0.0145616
ptc-MIR1446a	POPTR_006G095800v3	CAC3		-1.10271	0.0145773
ptc-miR6459a-3p	POPTR_006G097500v3	AT5G01210		-1.1023	0.0145825
ptc-MIR481a	POPTR_006G099400v3	CPL2		-1.10226	0.0145881
ptc-MIR481d	POPTR_006G099400v3	CPL2		-1.10172	0.014599
ptc-miR476b	POPTR_006G100500v3	RSR4		-1.10159	0.0146205
ptc-miR6476a	POPTR_006G101300v3	CPK13		-1.10148	0.0146207
ptc-miR160g	POPTR_006G107500v3	AT3G51650		-1.10088	0.0146326
ptc-MIR482a.2	POPTR_006G108900v3	AT1G61670		-1.10018	0.0146522
ptc-MIR482a.2	POPTR_006G109000v3	AT1G61670		-1.09954	0.0146579
ptc-miR482b-3p	POPTR_006G110000v3	FER		-1.09918	0.0146668
ptc-miR472b	POPTR_006G110400v3	AT2G38580		-1.0984	0.0146691
ptc-MIR6445b	POPTR_006G110400v3	AT2G38580		-1.09754	0.0147059
ptc-MIR6445b	POPTR_006G111900v3	AT5G01970		-1.09748	0.0147352
ptc-miR7817a	POPTR_006G113600v3	AT5G01020		-1.09663	0.0147494
ptc-MIR6445b	POPTR_006G114800v3	MDAR1		-1.09612	0.01475
ptc-miR6445a	POPTR_006G117500v3	AT1G21200	AT1G21200	-1.09568	0.0147752
ptc-miR1444a	POPTR_006G121200v3	PIP5K9		-1.09563	0.0147794
ptc-miR399e	POPTR_006G122300v3	ATB' ALPHA		-1.09497	0.0147794
ptc-MIR6445b	POPTR_006G124800v3	AT5G03380		-1.0944	0.0147794
ptc-MIR482b-p5_3	POPTR_006G126800v3	PAL1		-1.09341	0.0147961
ptc-miR160a	POPTR_006G127500v3	ARF16	ARF16	-1.09323	0.0147998
ptc-miR160e-5p	POPTR_006G127500v3	ARF16	ARF16	-1.09232	0.0148048
ptc-miR160h	POPTR_006G127500v3	ARF16	ARF16	-1.09071	0.0148052
ptc-miR482d-3p	POPTR_006G128000v3	PIP2B		-1.0907	0.0148091
ptc-miR482d-3p	POPTR_006G128200v3	PIP2B		-1.09053	0.0148112
ptc-miR6423	POPTR_006G131300v3	AT5G02970		-1.09009	0.014842
ptc-MIR1446a	POPTR_006G131800v3	AT3G09670		-1.08817	0.0148735
ptc-miR172a	POPTR_006G132400v3	RAP2.7	RAP2.7	-1.08794	0.0148802
ptc-miR172g-3p	POPTR_006G132400v3	RAP2.7	RAP2.7	-1.08702	0.0148808
ptc-MIR6445b	POPTR_006G132800v3	AT2G20280	AT2G20280	-1.08685	0.0148814
ptc-miR169u-5p	POPTR_006G145100v3	NF-YA3	NF-YA3	-1.08652	0.0148815
ptc-miR169v	POPTR_006G145100v3	NF-YA3	NF-YA3	-1.08582	0.014937
ptc-miR472a	POPTR_006G147100v3	RPS2		-1.08574	0.0149533
ptc-miR472b	POPTR_006G147100v3	RPS2		-1.08509	0.0149619
ptc-miR482a.1	POPTR_006G147100v3	RPS2		-1.08472	0.0149696
ptc-miR6423	POPTR_006G156200v3	CAF1		-1.08359	0.0149724
ptc-miR6423	POPTR_006G163100v3	CAF1		-1.08354	0.0149725
ptc-miR2111a	POPTR_006G171900v3	DGK4		-1.08321	0.0149762
ptc-miR2111a	POPTR_006G172400v3	DGK4		-1.08261	0.0150247
ptc-miR2111a	POPTR_006G174200v3	DGK4		-1.08245	0.0150247
ptc-miR2111a	POPTR_006G174500v3	DGK4		-1.08181	0.0150394
ptc-miR2111a	POPTR_006G174700v3	DGK7		-1.0818	0.0150394
ptc-miR530a	POPTR_006G180500v3	AT4G30780		-1.0806	0.0150581
ptc-miR6421-5p	POPTR_006G183000v3	AT4G30630		-1.07918	0.0150863
ptc-MIR6445b	POPTR_006G186900v3	AT5G58020		-1.07812	0.0150863
ptc-miR472b	POPTR_006G187900v3	AT2G24300		-1.07774	0.0150915
ptc-miR396a	POPTR_006G191700v3	AT5G19630		-1.07758	0.015128
ptc-MIR482a.2	POPTR_006G191700v3	AT5G19630		-1.07745	0.0151337
ptc-miR396a	POPTR_006G191800v3	AT3G57990		-1.07738	0.0151358
ptc-MIR482a.2	POPTR_006G191800v3	AT3G57990		-1.07644	0.0151358
ptc-miR6452	POPTR_006G194200v3	SPC98		-1.07628	0.0151527
ptc-miR396e-3p	POPTR_006G196900v3	AT1G15670		-1.07595	0.0151567
ptc-miR169ac	POPTR_006G201900v3	NF-YA10	NF-YA10	-1.07475	0.0151567
ptc-miR169t	POPTR_006G201900v3	NF-YA10	NF-YA10	-1.0732	0.0151581
ptc-miR169u-5p	POPTR_006G201900v3	NF-YA10	NF-YA10	-1.07279	0.0151622
ptc-miR169v	POPTR_006G201900v3	NF-YA10	NF-YA10	-1.07237	0.0151636
ptc-MIR6445b	POPTR_006G211500v3	CPSRP54		-1.07181	0.0151642
ptc-MIR7828	POPTR_006G211800v3	0		-1.07173	0.0151676
ptc-MIR6445b	POPTR_006G217400v3	AT3G43520		-1.07146	0.0151718
ptc-miR6434	POPTR_006G229300v3	GLDP1		-1.07145	0.0151725
ptc-miR396g-5p	POPTR_006G230800v3	NDL2		-1.07125	0.0151773
ptc-miR6423	POPTR_006G231700v3	AT5G11770		-1.071	0.015213
ptc-miR6423	POPTR_006G233100v3	AT1G55340		-1.07095	0.0152183
ptc-miR472b	POPTR_006G234300v3	AT4G29190	AT4G29190	-1.07093	0.0152347
ptc-miR166a	POPTR_006G237500v3	HB-8	HB-8	-1.06975	0.0152477
ptc-miR166n	POPTR_006G237500v3	HB-8	HB-8	-1.06875	0.0152772
ptc-miR475a-3p	POPTR_006G242200v3	AT1G62930		-1.06789	0.0152772
ptc-miR475d-3p	POPTR_006G242200v3	AT1G62930		-1.06701	0.0152946
ptc-miR476b	POPTR_006G242200v3	AT1G62930		-1.06701	0.0152972
ptc-miR475d-3p	POPTR_006G242400v3	0		-1.06672	0.0153016
ptc-miR476b	POPTR_006G242400v3	0		-1.0659	0.0153059
ptc-miR408-3p	POPTR_006G243200v3	AT5G11480		-1.06512	0.0153521
ptc-miR6423	POPTR_006G244100v3	AT5G25590		-1.06422	0.0153536
ptc-miR399e	POPTR_006G246200v3	AT4G32620		-1.06419	0.0153652
ptc-miR6479	POPTR_006G249700v3	DXPS3		-1.06299	0.0153842
ptc-miR166n	POPTR_006G250900v3	AT4G32420		-1.06284	0.0153844
ptc-miR1447	POPTR_006G253400v3	SPX2		-1.06284	0.0153962
ptc-miR475a-3p	POPTR_006G257300v3	AT1G62930		-1.06231	0.0153962
ptc-miR475d-3p	POPTR_006G257300v3	AT1G62930		-1.06224	0.0153962
ptc-MIR6445b	POPTR_006G263500v3	CIPK25		-1.06203	0.0153975
ptc-miR472b	POPTR_006G270000v3	AT5G36930		-1.06116	0.015424
ptc-miR475a-3p	POPTR_006G271200v3	AT1G62930		-1.05972	0.0155221
ptc-miR475d-3p	POPTR_006G271200v3	AT1G62930		-1.05962	0.0155268
ptc-miR476b	POPTR_006G271200v3	AT1G62930		-1.05953	0.0155309
ptc-miR475a-3p	POPTR_006G271400v3	AT1G12700		-1.05949	0.0155332
ptc-miR475d-3p	POPTR_006G271400v3	AT1G12700		-1.05831	0.0155435
ptc-miR476b	POPTR_006G271400v3	AT1G12700		-1.05827	0.0155518
ptc-miR472b	POPTR_006G271600v3	AT3G14470		-1.05827	0.0155651
ptc-miR482a.1	POPTR_006G271600v3	AT3G14470		-1.05698	0.0155651
ptc-miR472b	POPTR_006G271800v3	AT3G14470		-1.05639	0.0155871
ptc-miR482a.1	POPTR_006G271800v3	AT3G14470		-1.05639	0.0155932
ptc-miR472b	POPTR_006G271900v3	0		-1.05639	0.015608
ptc-miR482a.1	POPTR_006G271900v3	0		-1.05639	0.0156316
ptc-miR472b	POPTR_006G272100v3	AT3G14470		-1.05592	0.0156364
ptc-miR482a.1	POPTR_006G272100v3	AT3G14470		-1.05589	0.0156399
ptc-miR472b	POPTR_006G272400v3	SRZ-22		-1.05392	0.0156513
ptc-miR482a.1	POPTR_006G272400v3	SRZ-22		-1.05344	0.0156513
ptc-MIR6445b	POPTR_006G273000v3	AT3G47570		-1.05066	0.0156513
ptc-miR472b	POPTR_006G274000v3	AT3G14470		-1.05032	0.0156547
ptc-miR482a.1	POPTR_006G274000v3	AT3G14470		-1.05032	0.0156547
ptc-MIR6445b	POPTR_006G275000v3	HA5		-1.04979	0.0156672
ptc-miR472b	POPTR_006G275800v3	AT3G14470		-1.04964	0.015687
ptc-miR482a.1	POPTR_006G275800v3	AT3G14470		-1.04825	0.0156983
ptc-miR482d-3p	POPTR_006G280200v3	DCAF1		-1.04659	0.0156983
ptc-MIR6445b	POPTR_007G000500v3	AT3G12340		-1.04541	0.0157111
ptc-miR472b	POPTR_007G002800v3	ECT5		-1.04533	0.0157172
ptc-MIR6445b	POPTR_007G004100v3	TWN2		-1.04503	0.0157198
ptc-miR396a	POPTR_007G007100v3	GRF1	GRF1	-1.04422	0.0157242
ptc-miR396c	POPTR_007G007100v3	GRF1	GRF1	-1.04335	0.0157255
ptc-miR482d-3p	POPTR_007G008600v3	AT2G22795		-1.04199	0.0157454
ptc-miR164a	POPTR_007G011000v3	AT5G65470		-1.04085	0.0157501
ptc-miR396a	POPTR_007G012600v3	AT2G17990		-1.03968	0.0157628
ptc-miR6423	POPTR_007G017200v3	AT5G17280		-1.03883	0.015766
ptc-miR171e	POPTR_007G029200v3	AT4G36710	AT4G36710	-1.03824	0.015766
ptc-miR169t	POPTR_007G033700v3	PSBO2		-1.03765	0.0157713
ptc-miR482d-3p	POPTR_007G034300v3	YCF37		-1.03476	0.0158106
ptc-miR6427-5p	POPTR_007G035500v3	AT5G66980	AT5G66980	-1.03476	0.0158119
ptc-miR399e	POPTR_007G036700v3	MES3		-1.03476	0.0158119
ptc-MIR1446a	POPTR_007G043300v3	AT3G50370		-1.03442	0.0158172
ptc-miR172a	POPTR_007G046200v3	AP2	AP2	-1.03441	0.0158192
ptc-miR172g-3p	POPTR_007G046200v3	AP2	AP2	-1.03396	0.0158192
ptc-MIR6445b	POPTR_007G056200v3	RPN10		-1.03371	0.015826
ptc-miR167f-3p	POPTR_007G057200v3	FNR1		-1.03365	0.0158317
ptc-miR393a-5p	POPTR_007G057600v3	CPK28		-1.03332	0.0158339
ptc-miR164a	POPTR_007G065400v3	NAC1	NAC1	-1.03309	0.0158403
ptc-miR164f	POPTR_007G065400v3	NAC1	NAC1	-1.03308	0.0158442
ptc-miR1447	POPTR_007G071300v3	HCF136		-1.03245	0.0158791
ptc-miR6445a	POPTR_007G072300v3	scpl35		-1.03223	0.0158844
ptc-miR159a	POPTR_007G074800v3	ATM1		-1.02967	0.0159304
ptc-miR171g-5p	POPTR_007G076700v3	RNR1		-1.02964	0.015971
ptc-miR396a	POPTR_007G089000v3	MIPS2		-1.02962	0.0159829
ptc-miR159a	POPTR_007G091900v3	AT4G39840		-1.02918	0.0159916
ptc-miR172a	POPTR_007G092500v3	ANNAT2		-1.02917	0.0159928
ptc-miR399e	POPTR_007G095200v3	AT4G39970		-1.02903	0.0159928
ptc-MIR6445b	POPTR_007G096400v3	OST1		-1.02868	0.0159976
ptc-miR477e-5p	POPTR_007G100200v3	UVR8		-1.02844	0.0159984
ptc-miR7831	POPTR_007G107800v3	AT3G18640	AT3G18640	-1.0283	0.0160006
ptc-miR6445a	POPTR_007G113300v3	HAF01		-1.02809	0.0160105
ptc-MIR481d	POPTR_007G120500v3	AT3G22060		-1.02708	0.0160105
ptc-MIR481d	POPTR_007G120700v3	AT3G22060		-1.02703	0.0160105
ptc-miR1447	POPTR_007G121100v3	AT4G15248	AT4G15248	-1.02612	0.0160167
ptc-MIR481d	POPTR_007G126800v3	INT1		-1.02573	0.0160167
ptc-MIR6445b	POPTR_007G134400v3	AT2G43540		-1.02533	0.0160167
ptc-miR399e	POPTR_007G134600v3	AT2G43560		-1.02442	0.0160167
ptc-miR6423	POPTR_007G136900v3	GPRI1	GPRI1	-1.0237	0.0160167
ptc-miR472b	POPTR_007G137100v3	AT3G14470		-1.02361	0.016025
ptc-miR156a	POPTR_007G137600v3	AT4G28440		-1.02235	0.016025
ptc-miR156a	POPTR_007G138800v3	SPL4	SPL4	-1.02188	0.0160709
ptc-miR156g	POPTR_007G138800v3	SPL4	SPL4	-1.021	0.0160709
ptc-miR827	POPTR_007G145700v3	AT2G31840		-1.02047	0.0160709
ptc-miR6468-5p	POPTR_007G146600v3	GDI2		-1.02032	0.0160745
ptc-MIR6445b	POPTR_008G004200v3	AT1G78895		-1.01979	0.0160866
ptc-MIR6474	POPTR_008G004400v3	AT3G20260		-1.01901	0.0160934
ptc-MIR6445b	POPTR_008G017800v3	EXO70A1		-1.01901	0.0161176
ptc-miR399e	POPTR_008G019100v3	AT3G52220		-1.01872	0.0161264
ptc-miR6476a	POPTR_008G020600v3	AT5G22450		-1.01746	0.0161304
ptc-miR472b	POPTR_008G021400v3	AT2G36290		-1.01624	0.0161317
ptc-miR7817a	POPTR_008G024300v3	AT5G04670		-1.01604	0.0161414
ptc-miR6423	POPTR_008G026100v3	AT3G57810		-1.01572	0.0161442
ptc-MIR6426a	POPTR_008G027800v3	0		-1.01535	0.0162116
ptc-MIR6426a	POPTR_008G028100v3	0		-1.01519	0.0162252
ptc-miR399e	POPTR_008G029700v3	AT2G36690		-1.01473	0.0162259
ptc-miR472a	POPTR_008G030000v3	AT5G36930		-1.01466	0.0162259
ptc-miR482a.1	POPTR_008G030000v3	AT5G36930		-1.01394	0.0162331
ptc-miR396g-5p	POPTR_008G032800v3	KTF1		-1.01394	0.0162358
ptc-miR396g-5p	POPTR_008G032900v3	AT2G39210		-1.01373	0.0162505
ptc-miR160h	POPTR_008G035200v3	FLD		-1.01335	0.0162574
ptc-miR6439b	POPTR_008G035300v3	SEC8		-1.01288	0.0162719
ptc-miR172b-5p	POPTR_008G038300v3	SYTC		-1.0104	0.016273
ptc-miR160a	POPTR_008G039000v3	ARF16	ARF16	-1.00994	0.0162829
ptc-miR160e-5p	POPTR_008G039000v3	ARF16	ARF16	-1.00986	0.0162948
ptc-miR160g	POPTR_008G039000v3	ARF16	ARF16	-1.00918	0.0163101
ptc-miR160h	POPTR_008G039000v3	ARF16	ARF16	-1.00904	0.0163126
ptc-miR172a	POPTR_008G045300v3	RAP2.7	RAP2.7	-1.00838	0.0163207
ptc-miR172g-3p	POPTR_008G045300v3	RAP2.7	RAP2.7	-1.00836	0.0163647
ptc-MIR6459b	POPTR_008G048100v3	AT5G13560		-1.00809	0.0163731
ptc-miR6452	POPTR_008G048900v3	AT3G55200		-1.00778	0.0163752
ptc-miR159a	POPTR_008G051600v3	AT3G55410		-1.0075	0.0163786
ptc-miR7839	POPTR_008G053800v3	UBC7		-1.00745	0.0163909
ptc-miR6452	POPTR_008G053900v3	UBC14		-1.00716	0.0163962
ptc-miR6423	POPTR_008G064900v3	AT5G23950		-1.00701	0.0164091
ptc-MIR6445b	POPTR_008G066200v3	AT2G40010		-1.007	0.0164396
ptc-MIR6445b	POPTR_008G066300v3	AT2G40010		-1.00698	0.0164451
ptc-miR397a	POPTR_008G073700v3	LAC5		-1.00695	0.0164652
ptc-miR172a	POPTR_008G075700v3	AT2G40430		-1.00456	0.0164736
ptc-miR172g-3p	POPTR_008G075700v3	AT2G40430		-1.00413	0.0165203
ptc-miR6476a	POPTR_008G076300v3	LCAT3		-1.00413	0.0165203
ptc-miR472a	POPTR_008G078200v3	ELF9		-1.00408	0.0165365
ptc-MIR482a.2	POPTR_008G081200v3	EMB1135	EMB1135	-1.00301	0.0165387
ptc-miR6423	POPTR_008G084500v3	PGK1		-1.00176	0.0165414
ptc-miR472b	POPTR_008G086400v3	AT2G02970		-1.00104	0.0165501
ptc-miR472b	POPTR_008G087200v3	AT1G26800		-1.00042	0.0165516
ptc-MIR482a.2	POPTR_008G089800v3	AT1G26761		-1.00022	0.016559
ptc-miR472b	POPTR_008G097300v3	FLN2		-0.998939	0.0165618
ptc-miR156a	POPTR_008G097900v3	AT1G69170	AT1G69170	-0.998163	0.0165627
ptc-miR156g	POPTR_008G097900v3	AT1G69170	AT1G69170	-0.99793	0.016575
ptc-miR399e	POPTR_008G103300v3	WRKY23	WRKY23	-0.99775	0.0165869
ptc-MIR6445b	POPTR_008G110100v3	AT5G08180		-0.996793	0.0166164
ptc-miR472a	POPTR_008G116800v3	STN7		-0.996634	0.01663
ptc-miR396g-5p	POPTR_008G119100v3	AT3G25840		-0.996342	0.0166527
ptc-miR6476a	POPTR_008G121900v3	AT1G68300		-0.995323	0.0166639
ptc-miR6423	POPTR_008G122600v3	AT1G25370		-0.995136	0.0167297
ptc-miR6423	POPTR_008G124700v3	AT2G01190		-0.994526	0.0167338
ptc-miR7814	POPTR_008G132500v3	AT1G70730		-0.994062	0.0167457
ptc-miR530a	POPTR_008G135500v3	RR1	RR1	-0.99381	0.0167556
ptc-miR530b	POPTR_008G135500v3	RR1	RR1	-0.993252	0.0167646
ptc-miR530a	POPTR_008G140700v3	SOS1		-0.99292	0.0167703
ptc-miR530b	POPTR_008G140700v3	SOS1		-0.99292	0.0167868
ptc-miR6445a	POPTR_008G144200v3	AT2G02160	AT2G02160	-0.992754	0.0167915
ptc-miR399e	POPTR_008G147100v3	AT1G60200		-0.992723	0.0168304
ptc-miR6425a-5p	POPTR_008G151600v3	PSAD-2		-0.992571	0.016831
ptc-MIR482a.2	POPTR_008G152000v3	HSP70T-2		-0.992263	0.0168449
ptc-MIR6445b	POPTR_008G152500v3	AT5G28060		-0.991811	0.0168643
ptc-miR395b	POPTR_008G159000v3	APS1		-0.991446	0.0168714
ptc-miR530a	POPTR_008G162500v3	TZP		-0.990897	0.0168743
ptc-miR530b	POPTR_008G162500v3	TZP		-0.99043	0.0168773
ptc-miR6423	POPTR_008G164900v3	HCD1		-0.98997	0.0169168
ptc-miR6423	POPTR_008G176500v3	TIM17-2		-0.989966	0.0169208
ptc-miR1447	POPTR_008G183800v3	AT1G24560		-0.989966	0.0169319
ptc-miR399e	POPTR_008G192200v3	SNL4	SNL4	-0.989706	0.0169483
ptc-miR7814	POPTR_008G195900v3	SYD	SYD	-0.987864	0.0169531
ptc-miR166n	POPTR_008G200800v3	MPK16		-0.987559	0.0169608
ptc-MIR6445b	POPTR_008G204800v3	AT4G15563		-0.986244	0.0169622
ptc-miR472b	POPTR_008G212400v3	0		-0.985391	0.0169632
ptc-miR472b	POPTR_008G212500v3	0		-0.982684	0.0169689
ptc-miR398a	POPTR_008G213000v3	EDR2		-0.982409	0.0169905
ptc-miR472a	POPTR_008G220200v3	AT5G36930		-0.982196	0.0170039
ptc-miR472b	POPTR_009G007800v3	GCN1		-0.981498	0.0170102
ptc-miR172b-5p	POPTR_009G009100v3	0		-0.981301	0.0170322
ptc-miR172h-5p	POPTR_009G009100v3	0		-0.981174	0.0170322
ptc-miR166a	POPTR_009G014500v3	REV	REV	-0.981147	0.0170338
ptc-miR166n	POPTR_009G014500v3	REV	REV	-0.980591	0.0170966
ptc-miR399e	POPTR_009G014700v3	AT1G07990		-0.980522	0.0171017
ptc-miR160a	POPTR_009G014800v3	ARF10		-0.980325	0.0171043
ptc-miR160e-5p	POPTR_009G014800v3	ARF10		-0.979755	0.0171343
ptc-miR160h	POPTR_009G014800v3	ARF10		-0.979734	0.0171343
ptc-miR7814	POPTR_009G017000v3	AT1G08410		-0.978998	0.0171658
ptc-miR6423	POPTR_009G017300v3	AT5G22070		-0.978295	0.0171772
ptc-miR472b	POPTR_009G018600v3	AT5G12110		-0.978166	0.0172164
ptc-miR159a	POPTR_009G018700v3	MYB33	MYB33	-0.977656	0.0172164
ptc-MIR6445b	POPTR_009G029600v3	PUB13		-0.977481	0.0172177
ptc-miR530a	POPTR_009G036700v3	AT1G07480		-0.977159	0.0172191
ptc-miR530b	POPTR_009G036700v3	AT1G07480		-0.976647	0.0172204
ptc-miR6476a	POPTR_009G036900v3	AT2G29210		-0.97639	0.0172282
ptc-miR7817a	POPTR_009G040500v3	0		-0.976123	0.0172498
ptc-MIR6445b	POPTR_009G041100v3	MEE59		-0.975076	0.0172694
ptc-miR1447	POPTR_009G041700v3	AT1G07350		-0.974341	0.0172694
ptc-MIR6445b	POPTR_009G042300v3	AT5G58920		-0.974093	0.0172694
ptc-miR399e	POPTR_009G043100v3	ftsh9		-0.974065	0.0172833
ptc-miR6423	POPTR_009G043300v3	AT1G07310		-0.973459	0.0172917
ptc-MIR1446a	POPTR_009G046700v3	AT1G07200		-0.973396	0.0172917
ptc-miR6452	POPTR_009G049200v3	ABH1		-0.973383	0.0173141
ptc-miR396a	POPTR_009G049900v3	AT1G07400		-0.973315	0.0173169
ptc-miR159a	POPTR_009G051400v3	TRO		-0.972997	0.0173176
ptc-miR169x	POPTR_009G052900v3	NF-YA1	NF-YA1	-0.970131	0.0173481
ptc-miR472b	POPTR_009G053300v3	AT5G19855		-0.969263	0.017367
ptc-miR472b	POPTR_009G056400v3	AT5G28040		-0.96918	0.0173898
ptc-miR472b	POPTR_009G059000v3	AT3G63500		-0.969166	0.0173928
ptc-miR169x	POPTR_009G060600v3	NF-YA1	NF-YA1	-0.968609	0.0174272
ptc-miR167a	POPTR_009G064700v3	AT2G42280	AT2G42280	-0.9683	0.0174471
ptc-miR7817a	POPTR_009G066800v3	AT2G26770		-0.967504	0.0174663
ptc-miR6476a	POPTR_009G067400v3	AT1G11900		-0.966263	0.0174986
ptc-MIR6426a	POPTR_009G079900v3	AT5G64420		-0.965927	0.0175032
ptc-MIR6445b	POPTR_009G079900v3	AT5G64420		-0.965459	0.0175065
ptc-miR6445a	POPTR_009G080000v3	GTE3		-0.96533	0.0175255
ptc-miR475c	POPTR_009G080300v3	AT5G64460		-0.964383	0.0175935
ptc-miR396a	POPTR_009G080600v3	HEMA1		-0.963357	0.0176071
ptc-miR396a	POPTR_009G081800v3	LRR XI-23		-0.96269	0.0176134
ptc-MIR6445b	POPTR_009G082300v3	AT2G14520		-0.962612	0.0176796
ptc-miR482d-3p	POPTR_009G085400v3	PRP40A		-0.962516	0.0176878
ptc-MIR6426a	POPTR_009G085400v3	PRP40A		-0.961916	0.0177226
ptc-MIR6445b	POPTR_009G085400v3	PRP40A		-0.961746	0.0177246
ptc-MIR6445b	POPTR_009G087100v3	MEE13		-0.961649	0.0177371
ptc-miR6423	POPTR_009G088400v3	AT1G61730	AT1G61730	-0.96075	0.0177411
ptc-MIR6426a	POPTR_009G088600v3	AT3G19650		-0.960578	0.0177506
ptc-miR6423	POPTR_009G099300v3	PAB8		-0.960525	0.0177533
ptc-miR396a	POPTR_009G102500v3	AT2G15680		-0.960191	0.0177533
ptc-MIR6426a	POPTR_009G102500v3	AT2G15680		-0.959906	0.0177533
ptc-miR6421-3p	POPTR_009G113700v3	ATPI4K ALPHA		-0.959866	0.0177675
ptc-miR1450	POPTR_009G120900v3	AT2G21440		-0.958748	0.0177733
ptc-MIR6445b	POPTR_009G122500v3	AT2G21350		-0.958455	0.0177838
ptc-MIR482a.2	POPTR_009G123400v3	GATA5	GATA5	-0.958323	0.0178143
ptc-miR6445a	POPTR_009G123800v3	AT2G16485	AT2G16485	-0.95784	0.0178594
ptc-MIR6445b	POPTR_009G123800v3	AT2G16485	AT2G16485	-0.95703	0.0178622
ptc-MIR6445b	POPTR_009G124200v3	GTA2		-0.956603	0.0178738
ptc-miR393a-5p	POPTR_009G130200v3	AT4G38710		-0.956444	0.0178738
ptc-miR6423	POPTR_009G130200v3	AT4G38710		-0.956354	0.0178877
ptc-MIR6426a	POPTR_009G133500v3	ERD7		-0.956246	0.0178955
ptc-MIR6426a	POPTR_009G144800v3	HIRA		-0.955943	0.0179059
ptc-MIR6445b	POPTR_009G149100v3	emb1211		-0.955648	0.017908
ptc-miR169n-3p	POPTR_009G149200v3	AT2G27830		-0.955043	0.0179349
ptc-miR6462a	POPTR_009G151600v3	AT2G27180		-0.954681	0.0179532
ptc-MIR6462b	POPTR_009G151600v3	AT2G27180		-0.95424	0.0179554
ptc-MIR6445b	POPTR_009G155200v3	TTN7		-0.95313	0.0179567
ptc-miR399e	POPTR_009G155500v3	AT3G43590		-0.95313	0.0179699
ptc-miR530a	POPTR_009G155500v3	AT3G43590		-0.952887	0.017999
ptc-miR530b	POPTR_009G155500v3	AT3G43590		-0.952562	0.0180059
ptc-MIR482a.2	POPTR_009G159200v3	EIN3	EIN3	-0.952532	0.0180232
ptc-miR172b-5p	POPTR_009G168500v3	TMT2		-0.952114	0.0180232
ptc-miR172h-5p	POPTR_009G168500v3	TMT2		-0.951806	0.0180243
ptc-MIR6426a	POPTR_010G002500v3	CIPK1		-0.951797	0.01803
ptc-MIR6445b	POPTR_010G002600v3	0		-0.950785	0.0180417
ptc-MIR6445b	POPTR_010G005000v3	AT1G48350		-0.950213	0.0180798
ptc-MIR6445b	POPTR_010G008200v3	AT1G48350		-0.948559	0.0181112
ptc-miR164a	POPTR_010G026200v3	SPL7	SPL7	-0.948391	0.0181209
ptc-miR164f	POPTR_010G026200v3	SPL7	SPL7	-0.947249	0.0181859
ptc-miR393a-5p	POPTR_010G027800v3	PPDK		-0.946843	0.0181864
ptc-miR472a	POPTR_010G029100v3	GS2		-0.946438	0.0181967
ptc-miR399e	POPTR_010G032800v3	ERD9		-0.94629	0.0182153
ptc-miR472b	POPTR_010G035400v3	AT1G27150		-0.946203	0.0182248
ptc-miR399e	POPTR_010G035500v3	ERD9		-0.945399	0.0182285
ptc-miR156a	POPTR_010G036200v3	ARL1		-0.944491	0.0182313
ptc-miR7814	POPTR_010G041700v3	AT1G70480		-0.943684	0.0182321
ptc-MIR6445b	POPTR_010G053600v3	AT1G67700		-0.942993	0.0182321
ptc-miR172b-5p	POPTR_010G056300v3	AT3G26040		-0.94254	0.0182493
ptc-miR172b-5p	POPTR_010G056400v3	AT3G26040		-0.941573	0.0182767
ptc-miR1447	POPTR_010G066400v3	AT2G33370		-0.941492	0.0182876
ptc-miR530a	POPTR_010G076700v3	TZP		-0.940925	0.0183012
ptc-miR530b	POPTR_010G076700v3	TZP		-0.940925	0.018305
ptc-miR395b	POPTR_010G081200v3	APS1		-0.939984	0.0183123
ptc-miR6423	POPTR_010G082400v3	AT3G22810		-0.939629	0.0183125
ptc-MIR6445b	POPTR_010G083300v3	AT3G22790		-0.939181	0.0183128
ptc-miR403a	POPTR_010G085500v3	PHP		-0.938915	0.0183132
ptc-miR6423	POPTR_010G085500v3	PHP		-0.938334	0.0183188
ptc-miR6425a-5p	POPTR_010G089400v3	PSAD-2		-0.938318	0.0183269
ptc-miR399e	POPTR_010G094700v3	AT1G60200		-0.938199	0.0183318
ptc-miR6445a	POPTR_010G098200v3	AT2G02160	AT2G02160	-0.93738	0.0183361
ptc-MIR6445b	POPTR_010G098800v3	AT1G14570		-0.937273	0.0183412
ptc-miR6425a-3p	POPTR_010G099900v3	AT2G02050		-0.936466	0.0183439
ptc-miR2111a	POPTR_010G106300v3	AT1G68070		-0.936313	0.0183475
ptc-miR472a	POPTR_010G107300v3	NUDT17		-0.936313	0.0183475
ptc-MIR6445b	POPTR_010G113000v3	AT1G70950		-0.936313	0.0183579
ptc-miR6423	POPTR_010G119500v3	AT2G01190		-0.936313	0.0183637
ptc-miR394a-5p	POPTR_010G122500v3	AT5G38830		-0.936308	0.0183833
ptc-miR6469	POPTR_010G123100v3	AT1G68260		-0.936169	0.0183864
ptc-miR6476a	POPTR_010G123200v3	AT1G68300		-0.935555	0.0184252
ptc-MIR6445b	POPTR_010G128500v3	AT1G68660		-0.935555	0.0184353
ptc-MIR6445b	POPTR_010G132300v3	PHO1;H1		-0.935555	0.0184493
ptc-MIR6445b	POPTR_010G136800v3	CR88		-0.935391	0.0184691
ptc-miR472b	POPTR_010G137000v3	AT5G03490		-0.935221	0.0184818
ptc-MIR481d	POPTR_010G137800v3	AT1G69020		-0.934709	0.0184932
ptc-miR156a	POPTR_010G154300v3	AT1G69170	AT1G69170	-0.934257	0.0184932
ptc-miR156g	POPTR_010G154300v3	AT1G69170	AT1G69170	-0.93264	0.0185229
ptc-miR6425a-5p	POPTR_010G154800v3	0		-0.932549	0.0185253
ptc-miR6439b	POPTR_010G155600v3	AT1G53440		-0.932438	0.0185488
ptc-miR7823	POPTR_010G161800v3	AT2G03380		-0.932438	0.0185596
ptc-miR472b	POPTR_010G169100v3	AT2G02970		-0.932438	0.0185762
ptc-MIR482a.2	POPTR_010G170300v3	NTMC2T5.2		-0.932025	0.0186216
ptc-MIR482a.2	POPTR_010G174900v3	EMB1135		-0.931684	0.0186326
ptc-miR172h-5p	POPTR_010G176400v3	AT1G54350		-0.930764	0.0186708
ptc-miR6423	POPTR_010G180200v3	AT2G31600		-0.930666	0.018685
ptc-miR6423	POPTR_010G184100v3	AT5G05450		-0.930606	0.0186931
ptc-MIR6445b	POPTR_010G186800v3	AT3G56010		-0.930414	0.0187017
ptc-miR167h-5p	POPTR_010G189800v3	CPD		-0.929828	0.0187175
ptc-MIR6445b	POPTR_010G191200v3	AT2G40010		-0.929419	0.018719
ptc-miR6423	POPTR_010G201600v3	AT3G55520		-0.929287	0.0187413
ptc-miR6452	POPTR_010G206800v3	UBC7		-0.928971	0.0187717
ptc-miR164a	POPTR_010G207200v3	UXS6		-0.928932	0.0187782
ptc-miR159a	POPTR_010G208800v3	0		-0.928635	0.018802
ptc-miR159a	POPTR_010G209000v3	AT5G65750		-0.928024	0.0188408
ptc-MIR6459b	POPTR_010G212900v3	AT5G13560		-0.927807	0.0188482
ptc-miR7814	POPTR_010G213600v3	AT3G12345		-0.927163	0.0188579
ptc-MIR481d	POPTR_010G214300v3	AT3G55060		-0.926968	0.0188579
ptc-miR1450	POPTR_010G216100v3	AT2G39260		-0.926493	0.0189706
ptc-miR172a	POPTR_010G216200v3	RAP2.7	RAP2.7	-0.926137	0.0189706
ptc-miR172g-3p	POPTR_010G216200v3	RAP2.7	RAP2.7	-0.92493	0.0189706
ptc-miR399e	POPTR_010G219700v3	AT5G50840		-0.924001	0.0189706
ptc-miR160a	POPTR_010G223200v3	ARF16	ARF16	-0.923036	0.0189706
ptc-miR160e-5p	POPTR_010G223200v3	ARF16	ARF16	-0.922988	0.0189706
ptc-miR160h	POPTR_010G223200v3	ARF16	ARF16	-0.92224	0.0189975
ptc-miR172b-5p	POPTR_010G223900v3	SYTC		-0.922215	0.0190158
ptc-miR160h	POPTR_010G227200v3	FLD		-0.921977	0.0190412
ptc-miR399e	POPTR_010G230500v3	BTR1L		-0.921977	0.0190643
ptc-miR6423	POPTR_010G234300v3	AT3G57810		-0.921656	0.0190661
ptc-miR6476a	POPTR_010G238400v3	AT5G22450		-0.921253	0.0191234
ptc-miR6423	POPTR_010G238800v3	AT2G16710		-0.92065	0.0191439
ptc-miR399e	POPTR_010G240300v3	AT3G52220		-0.920244	0.0191548
ptc-MIR6445b	POPTR_010G240400v3	0		-0.919838	0.0191835
ptc-MIR6445b	POPTR_010G253400v3	AT1G16810		-0.919702	0.0192218
ptc-MIR6445b	POPTR_011G001000v3	TOM1		-0.919673	0.0192279
ptc-miR472a	POPTR_011G008600v3	AT5G36930		-0.919618	0.0192425
ptc-miR472b	POPTR_011G008600v3	AT5G36930		-0.919399	0.0192528
ptc-miR482a.1	POPTR_011G008600v3	AT5G36930		-0.919319	0.0192615
ptc-miR472b	POPTR_011G008700v3	AT5G36930		-0.919319	0.0192775
ptc-miR472a	POPTR_011G009400v3	AT5G36930		-0.919297	0.019278
ptc-miR472b	POPTR_011G009400v3	AT5G36930		-0.917902	0.0192918
ptc-miR482a.1	POPTR_011G009400v3	AT5G36930		-0.917489	0.0192918
ptc-miR472b	POPTR_011G011600v3	AT5G36930		-0.917451	0.0193036
ptc-miR472a	POPTR_011G011900v3	AT5G36930		-0.917407	0.0193114
ptc-miR472b	POPTR_011G011900v3	AT5G36930		-0.917192	0.0193305
ptc-miR482a.1	POPTR_011G011900v3	AT5G36930		-0.916273	0.0193635
ptc-miR472a	POPTR_011G012900v3	AT5G36930		-0.91585	0.0193635
ptc-miR472b	POPTR_011G012900v3	AT5G36930		-0.915756	0.0193897
ptc-miR482a.1	POPTR_011G012900v3	AT5G36930		-0.915513	0.019402
ptc-miR472a	POPTR_011G013100v3	AT5G36930		-0.9155	0.019402
ptc-miR472b	POPTR_011G013100v3	AT5G36930		-0.915055	0.01941
ptc-miR482a.1	POPTR_011G013100v3	AT5G36930		-0.914575	0.0194105
ptc-miR472b	POPTR_011G013200v3	AT5G36930		-0.914189	0.0194606
ptc-miR472a	POPTR_011G013400v3	AT5G36930		-0.913933	0.0194846
ptc-miR472b	POPTR_011G013400v3	AT5G36930		-0.9139	0.0195029
ptc-miR482a.1	POPTR_011G013400v3	AT5G36930		-0.913553	0.0195042
ptc-miR472b	POPTR_011G013700v3	AT5G36930		-0.913482	0.0195267
ptc-miR472a	POPTR_011G013800v3	AT5G36930		-0.913368	0.0195557
ptc-miR472b	POPTR_011G013800v3	AT5G36930		-0.913085	0.0195673
ptc-miR482a.1	POPTR_011G013800v3	AT5G36930		-0.913026	0.0195876
ptc-miR472a	POPTR_011G015300v3	AT5G36930		-0.912996	0.0196069
ptc-miR472b	POPTR_011G015300v3	AT5G36930		-0.912473	0.0196069
ptc-miR482a.1	POPTR_011G015300v3	AT5G36930		-0.912392	0.0196069
ptc-miR472b	POPTR_011G015400v3	AT5G36930		-0.912345	0.0196189
ptc-MIR6426a	POPTR_011G015500v3	AT4G22190		-0.912193	0.0196295
ptc-MIR6445b	POPTR_011G031000v3	ILR3	ILR3	-0.911935	0.0196468
ptc-MIR1444b	POPTR_011G047300v3	0		-0.911914	0.0196468
ptc-miR399a	POPTR_011G052600v3	PHO2		-0.911092	0.0196468
ptc-miR399b	POPTR_011G052600v3	PHO2		-0.910272	0.0196468
ptc-miR399d	POPTR_011G052600v3	PHO2		-0.910264	0.0196468
ptc-miR399e	POPTR_011G052600v3	PHO2		-0.909515	0.0196468
ptc-miR399f	POPTR_011G052600v3	PHO2		-0.909515	0.0196531
ptc-miR156a	POPTR_011G055900v3	SPL3	SPL3	-0.908714	0.0196531
ptc-miR156g	POPTR_011G055900v3	SPL3	SPL3	-0.908384	0.0196572
ptc-MIR6445b	POPTR_011G058500v3	AT5G46070		-0.908202	0.0196641
ptc-miR472b	POPTR_011G060400v3	AT5G36930		-0.907473	0.0196971
ptc-miR472a	POPTR_011G060600v3	AT5G36930		-0.907351	0.0197162
ptc-miR472b	POPTR_011G060600v3	AT5G36930		-0.9065	0.0197162
ptc-miR482a.1	POPTR_011G060600v3	AT5G36930		-0.906288	0.0197164
ptc-miR396a	POPTR_011G070300v3	RABA1c		-0.906288	0.0197209
ptc-miR6445a	POPTR_011G080100v3	0		-0.906201	0.0197486
ptc-miR6445a	POPTR_011G080300v3	AT4G18260		-0.905468	0.019771
ptc-MIR6445b	POPTR_011G080900v3	0		-0.904784	0.0197954
ptc-miR159a	POPTR_011G081400v3	AT2G34620	AT2G34620	-0.904588	0.0198017
ptc-miR159a	POPTR_011G082900v3	AT5G46170		-0.903902	0.0198161
ptc-miR319e	POPTR_011G082900v3	AT5G46170		-0.903199	0.0198289
ptc-miR159a	POPTR_011G083100v3	TCP2	TCP2	-0.902554	0.0199198
ptc-miR319a	POPTR_011G083100v3	TCP2	TCP2	-0.902387	0.0199399
ptc-miR319e	POPTR_011G083100v3	TCP2	TCP2	-0.90236	0.0199449
ptc-miR167a	POPTR_011G091900v3	ARF6	ARF6	-0.902299	0.0199647
ptc-miR1450	POPTR_011G092200v3	PPX2		-0.902282	0.0199647
ptc-MIR6426a	POPTR_011G093200v3	AT4G26630		-0.902282	0.0199647
ptc-miR159a	POPTR_011G096600v3	TCP4	TCP4	-0.902193	0.0199845
ptc-miR319a	POPTR_011G096600v3	TCP4	TCP4	-0.902193	0.0199906
ptc-miR319e	POPTR_011G096600v3	TCP4	TCP4	-0.901974	0.0200072
ptc-miR166a	POPTR_011G098300v3	PHB	PHB	-0.901811	0.0200145
ptc-miR166p	POPTR_011G098300v3	PHB	PHB	-0.901364	0.020017
ptc-miR6421-3p	POPTR_011G104600v3	RLP19		-0.900839	0.0200478
ptc-miR6421-3p	POPTR_011G104700v3	RLP43		-0.900603	0.0201194
ptc-miR6421-3p	POPTR_011G104900v3	RLP12		-0.900586	0.0201194
ptc-miR6421-3p	POPTR_011G105000v3	RLP7		-0.900219	0.0201663
ptc-miR6421-3p	POPTR_011G105100v3	RLP7		-0.900217	0.0201769
ptc-miR1444a	POPTR_011G108200v3	0		-0.900141	0.0201832
ptc-miR1444a	POPTR_011G108300v3	0		-0.899346	0.0201935
ptc-miR156a	POPTR_011G116800v3	SPL5	SPL5	-0.898714	0.0202141
ptc-miR156g	POPTR_011G116800v3	SPL5	SPL5	-0.898238	0.0202155
ptc-miR482a.1	POPTR_011G127300v3	AT4G27190		-0.898154	0.0202371
ptc-miR169t	POPTR_011G138100v3	AT1G50740		-0.897436	0.0202405
ptc-miR396f	POPTR_011G138100v3	AT1G50740		-0.897194	0.02026
ptc-MIR6445b	POPTR_011G139500v3	AT1G50670		-0.896086	0.020263
ptc-MIR482a.2	POPTR_011G142700v3	AT3G12920		-0.896067	0.020263
ptc-miR6445a	POPTR_011G152600v3	AT1G32810		-0.895884	0.0202708
ptc-miR472a	POPTR_011G154600v3	AT2G36840		-0.895884	0.0202831
ptc-miR472b	POPTR_011G165700v3	RPM1		-0.895884	0.0203028
ptc-miR482a.1	POPTR_011G165700v3	RPM1		-0.895025	0.0203252
ptc-MIR395a	POPTR_011G169000v3	WIP2		-0.894867	0.0203747
ptc-miR164a	POPTR_012G001400v3	NAC100	NAC100	-0.894578	0.0203824
ptc-miR164f	POPTR_012G001400v3	NAC100	NAC100	-0.894519	0.0203961
ptc-miR6466-5p	POPTR_012G004400v3	AT3G49590		-0.893531	0.0203961
ptc-MIR6445b	POPTR_012G005800v3	AT5G24490		-0.893528	0.0203991
ptc-MIR6445b	POPTR_012G013800v3	AT5G53440		-0.8929	0.0204072
ptc-miR399e	POPTR_012G014300v3	AT3G06240		-0.891728	0.020409
ptc-MIR6445b	POPTR_012G015400v3	emb1796		-0.891724	0.0204143
ptc-miR396a	POPTR_012G022600v3	GRF7	GRF7	-0.891069	0.0204143
ptc-miR396c	POPTR_012G022600v3	GRF7	GRF7	-0.890998	0.0204172
ptc-MIR6445b	POPTR_012G031100v3	SIGE		-0.8907	0.0204732
ptc-MIR482a.2	POPTR_012G034300v3	LINC4		-0.890469	0.020479
ptc-miR159a	POPTR_012G038300v3	EPR1	EPR1	-0.890469	0.020479
ptc-miR396g-3p	POPTR_012G038700v3	CNBT1		-0.888918	0.0204825
ptc-miR399e	POPTR_012G045000v3	TDX		-0.888514	0.0205522
ptc-miR393a-5p	POPTR_012G045800v3	AT2G33730		-0.888266	0.0205532
ptc-miR396a	POPTR_012G058100v3	TGH		-0.888266	0.0205532
ptc-miR396c	POPTR_012G058100v3	TGH		-0.887978	0.0205561
ptc-MIR6445b	POPTR_012G061000v3	CASP		-0.887232	0.02056
ptc-miR6423	POPTR_012G065000v3	BIM1		-0.887073	0.0205649
ptc-MIR6445b	POPTR_012G065400v3	AT5G60840		-0.886248	0.0205649
ptc-miR530a	POPTR_012G066600v3	AT5G07980		-0.885218	0.0206155
ptc-MIR6445b	POPTR_012G072600v3	AT3G47850		-0.885218	0.0206522
ptc-MIR6445b	POPTR_012G077000v3	AT5G62570		-0.885218	0.020662
ptc-miR169t	POPTR_012G089700v3	FC2		-0.884235	0.0206634
ptc-MIR6445b	POPTR_012G089900v3	CYP71A25		-0.884192	0.0206796
ptc-MIR6445b	POPTR_012G090000v3	CYP71B37		-0.882953	0.0206796
ptc-MIR395a	POPTR_012G094300v3	NPX1		-0.882898	0.0206796
ptc-miR396g-3p	POPTR_012G095100v3	AT1G29320		-0.882769	0.0206823
ptc-miR472b	POPTR_012G097500v3	AT5G50410		-0.881846	0.020684
ptc-miR171g-5p	POPTR_012G098300v3	CSR1		-0.881783	0.0207381
ptc-MIR6445b	POPTR_012G106100v3	ARF2	ARF2	-0.879894	0.0207439
ptc-MIR1446a	POPTR_012G111400v3	IPK2BETA		-0.879678	0.0207538
ptc-miR472b	POPTR_012G112000v3	ERD1		-0.879678	0.0208003
ptc-miR6476a	POPTR_012G114300v3	0		-0.879678	0.0208293
ptc-miR6476a	POPTR_012G115400v3	0		-0.879211	0.0208336
ptc-miR399e	POPTR_012G115900v3	AT2G37500		-0.878391	0.0208445
ptc-miR472b	POPTR_012G121900v3	AT3G14470		-0.877449	0.0208821
ptc-miR472b	POPTR_012G122000v3	AT3G14470		-0.877449	0.0208886
ptc-miR1447	POPTR_012G122500v3	AT3G14470		-0.877388	0.0208895
ptc-miR472b	POPTR_012G122500v3	AT3G14470		-0.877368	0.0208962
ptc-miR472b	POPTR_012G122600v3	AT3G14470		-0.877368	0.0208962
ptc-miR1447	POPTR_012G122900v3	AT3G14470		-0.87565	0.0208999
ptc-miR472b	POPTR_012G123200v3	AT3G14470		-0.875394	0.020929
ptc-miR472b	POPTR_012G123400v3	AT3G14470		-0.874837	0.020938
ptc-miR472b	POPTR_012G123500v3	AT3G14470		-0.874508	0.020938
ptc-MIR6445b	POPTR_012G126000v3	BAG7		-0.873846	0.0209739
ptc-MIR6426a	POPTR_012G131800v3	AHG1		-0.873236	0.0209898
ptc-miR472b	POPTR_012G131900v3	AT4G25390		-0.873004	0.0210066
ptc-MIR1446a	POPTR_012G143500v3	SK21		-0.872945	0.0210294
ptc-MIR6445b	POPTR_013G001200v3	0		-0.872945	0.0210347
ptc-miR6445a	POPTR_013G002400v3	AT5G26600		-0.872945	0.021043
ptc-miR6445a	POPTR_013G003200v3	AT3G62200		-0.872832	0.0210597
ptc-MIR6445b	POPTR_013G003400v3	AT5G26770		-0.872462	0.0210782
ptc-miR172b-5p	POPTR_013G005500v3	ARFA1B		-0.872147	0.021107
ptc-miR3627b	POPTR_013G006000v3	MOM		-0.871355	0.0211146
ptc-MIR1446a	POPTR_013G009100v3	AT1G56420		-0.870609	0.0211371
ptc-miR399e	POPTR_013G011200v3	AT3G05700		-0.870609	0.0211808
ptc-miR7814	POPTR_013G012000v3	AT2G40650		-0.870609	0.0211856
ptc-MIR6426a	POPTR_013G016800v3	RPT5A		-0.870609	0.0211992
ptc-miR6476a	POPTR_013G029500v3	AT5G27240		-0.869672	0.0212043
ptc-miR398b	POPTR_013G031100v3	CSD1		-0.86953	0.0212485
ptc-miR472b	POPTR_013G031200v3	AT3G05010		-0.869463	0.0213258
ptc-miR475a-3p	POPTR_013G032600v3	AT1G12700		-0.86919	0.0213279
ptc-miR475d-3p	POPTR_013G032600v3	AT1G12700		-0.868992	0.0213279
ptc-miR475a-3p	POPTR_013G034200v3	AT1G12700		-0.868943	0.0213357
ptc-miR475d-3p	POPTR_013G034200v3	AT1G12700		-0.868428	0.0213357
ptc-miR475a-3p	POPTR_013G034400v3	AT1G12700		-0.868428	0.0213434
ptc-miR475d-3p	POPTR_013G034400v3	AT1G12700		-0.868428	0.0213454
ptc-miR6425a-5p	POPTR_013G044900v3	AT3G04550		-0.868356	0.0213859
ptc-miR482c-3p	POPTR_013G067200v3	VAR3		-0.868322	0.0213912
ptc-MIR6445b	POPTR_013G070400v3	TFL2		-0.868317	0.0213948
ptc-miR396a	POPTR_013G077500v3	GRF5	GRF5	-0.867997	0.0214133
ptc-miR396c	POPTR_013G077500v3	GRF5	GRF5	-0.867679	0.021439
ptc-miR399e	POPTR_013G079000v3	AT5G16730		-0.867522	0.0214393
ptc-miR6445a	POPTR_013G079700v3	NAC050	NAC050	-0.867083	0.0214614
ptc-MIR482b-p5_2	POPTR_013G087200v3	CLV2		-0.867083	0.0214797
ptc-miR6447	POPTR_013G092000v3	AT1G33420	AT1G33420	-0.866909	0.0214808
ptc-miR156g	POPTR_013G097300v3	AT5G17680		-0.866393	0.0214972
ptc-miR156g	POPTR_013G097800v3	AT4G12010		-0.8663	0.0215157
ptc-miR399e	POPTR_013G099200v3	AT4G13530		-0.866263	0.0215268
ptc-MIR1446a	POPTR_013G100000v3	AT1G33780		-0.865859	0.021543
ptc-miR6423	POPTR_013G102000v3	AT4G10000		-0.865635	0.021543
ptc-miR6423	POPTR_013G102100v3	AT3G52960		-0.864987	0.0215613
ptc-MIR481a	POPTR_013G108200v3	CNGC18		-0.864214	0.021576
ptc-MIR481d	POPTR_013G108200v3	CNGC18		-0.864206	0.0215853
ptc-MIR6445b	POPTR_013G110700v3	AT1G35560		-0.863734	0.0215855
ptc-MIR6445b	POPTR_013G118900v3	GTE4		-0.863593	0.0215944
ptc-MIR6445b	POPTR_013G120300v3	AT3G53690		-0.863389	0.0216003
ptc-MIR6445b	POPTR_013G127200v3	IQD13		-0.862785	0.0216099
ptc-miR159a	POPTR_013G145700v3	AT2G20830		-0.862343	0.0216202
ptc-miR319a	POPTR_013G145700v3	AT2G20830		-0.862269	0.0216469
ptc-miR319e	POPTR_013G145700v3	AT2G20830		-0.862269	0.0216469
ptc-miR6457a	POPTR_013G149600v3	AT1G27410		-0.862186	0.0216576
ptc-miR476b	POPTR_013G149800v3	AT1G12700		-0.862186	0.0216601
ptc-miR472b	POPTR_013G151000v3	PBP1		-0.862186	0.0217404
ptc-miR482a.1	POPTR_013G151000v3	PBP1		-0.861179	0.0217467
ptc-miR482c-3p	POPTR_014G002200v3	AT3G14470		-0.860777	0.0217507
ptc-miR482c-3p	POPTR_014G002900v3	AT3G14470		-0.860717	0.0217507
ptc-miR482c-3p	POPTR_014G003600v3	AT3G14470		-0.860494	0.0217507
ptc-miR395b	POPTR_014G004600v3	AT5G65620		-0.860402	0.0218102
ptc-miR396a	POPTR_014G007200v3	GRF1	GRF1	-0.860362	0.021827
ptc-miR396c	POPTR_014G007200v3	GRF1	GRF1	-0.860224	0.0218501
ptc-miR395b	POPTR_014G010100v3	AT5G65620		-0.860098	0.0218787
ptc-miR482c-3p	POPTR_014G010600v3	AT3G14470		-0.860033	0.0218787
ptc-miR482c-3p	POPTR_014G010700v3	AT3G14470		-0.859933	0.0218874
ptc-miR482c-3p	POPTR_014G010900v3	AT3G14470		-0.859832	0.0219025
ptc-miR472b	POPTR_014G016200v3	AT5G43190		-0.859277	0.0219121
ptc-miR6478	POPTR_014G018300v3	AT5G48440		-0.859008	0.0219163
ptc-miR472b	POPTR_014G019100v3	AT1G27700		-0.85692	0.0219175
ptc-miR6423	POPTR_014G023200v3	AT3G46630		-0.856628	0.0219211
ptc-miR396c	POPTR_014G024100v3	AT5G43060		-0.856153	0.0219314
ptc-miR6445a	POPTR_014G028200v3	ABF2	ABF2	-0.855146	0.021933
ptc-miR399e	POPTR_014G029300v3	SCP2		-0.855146	0.0219563
ptc-MIR6445b	POPTR_014G031100v3	BKI1		-0.853887	0.0219615
ptc-MIR6445b	POPTR_014G031200v3	AT1G47380		-0.852661	0.0219615
ptc-MIR6445b	POPTR_014G031300v3	BKI1		-0.852661	0.0219752
ptc-miR1447	POPTR_014G039900v3	DA1	DA1	-0.852196	0.0219796
ptc-MIR6438b	POPTR_014G040400v3	AT1G19310		-0.852014	0.0220041
ptc-MIR482a.2	POPTR_014G053500v3	AT5G45290		-0.851941	0.0220247
ptc-miR6423	POPTR_014G057000v3	EMB2766		-0.851632	0.0220248
ptc-miR156a	POPTR_014G057800v3	SPL10	SPL10	-0.851331	0.0220327
ptc-miR156g	POPTR_014G057800v3	SPL10	SPL10	-0.851097	0.0220341
ptc-miR171a-3p	POPTR_014G060200v3	HAM3	HAM3	-0.850811	0.0220341
ptc-miR171e	POPTR_014G060200v3	HAM3	HAM3	-0.850705	0.0220406
ptc-miR171a-3p	POPTR_014G060500v3	HAM3	HAM3	-0.850573	0.0220406
ptc-miR171e	POPTR_014G060500v3	HAM3	HAM3	-0.850286	0.0220706
ptc-miR6468-5p	POPTR_014G062000v3	IWS1	IWS1	-0.848781	0.0221045
ptc-miR156g	POPTR_014G064800v3	AT5G17680		-0.84838	0.0221113
ptc-miR6445a	POPTR_014G071000v3	0		-0.848159	0.0221354
ptc-miR396a	POPTR_014G071800v3	GRF9	GRF9	-0.847904	0.0221894
ptc-miR396c	POPTR_014G071800v3	GRF9	GRF9	-0.847904	0.0222023
ptc-miR6445a	POPTR_014G076100v3	NAC014	NAC014	-0.847904	0.0222263
ptc-miR396c	POPTR_014G077100v3	PFC1		-0.847904	0.022251
ptc-miR7814	POPTR_014G081000v3	CAC3		-0.847799	0.0222591
ptc-miR6479	POPTR_014G083900v3	GL3		-0.847588	0.0222591
ptc-miR530a	POPTR_014G099700v3	AT1G01260	AT1G01260	-0.846951	0.0223103
ptc-miR530b	POPTR_014G099700v3	AT1G01260	AT1G01260	-0.845965	0.0223131
ptc-miR6445a	POPTR_014G108100v3	TIP	TIP	-0.845488	0.0223233
ptc-miR7831	POPTR_014G108100v3	TIP	TIP	-0.844983	0.0223233
ptc-MIR6445b	POPTR_014G108400v3	MEE49		-0.844706	0.0223269
ptc-miR472b	POPTR_014G109400v3	TOC33		-0.844638	0.022327
ptc-miR6439b	POPTR_014G112400v3	AT3G62120		-0.844336	0.0223391
ptc-miR472b	POPTR_014G113900v3	RL6		-0.844	0.0223421
ptc-miR530b	POPTR_014G114100v3	AT3G17450		-0.843799	0.0223548
ptc-MIR6445b	POPTR_014G114100v3	AT3G17450		-0.843441	0.0223673
ptc-miR167a	POPTR_014G114300v3	SPL12	SPL12	-0.843418	0.0223681
ptc-miR167e	POPTR_014G114300v3	SPL12	SPL12	-0.843384	0.0223853
ptc-MIR6426a	POPTR_014G114300v3	SPL12	SPL12	-0.842834	0.0223997
ptc-miR172b-5p	POPTR_014G116500v3	ARFA1B		-0.842834	0.0223997
ptc-miR6476a	POPTR_014G120700v3	CP12-2		-0.841345	0.0224081
ptc-miR393a-5p	POPTR_014G134800v3	TIR1		-0.841036	0.0224369
ptc-miR399e	POPTR_014G135600v3	SWA1		-0.840299	0.0224474
ptc-miR393a-5p	POPTR_014G148900v3	AT3G07340	AT3G07340	-0.840299	0.0224681
ptc-miR399e	POPTR_014G149400v3	ROF2		-0.840075	0.0224681
ptc-miR2111a	POPTR_014G160400v3	AT5G35690		-0.839814	0.0224686
ptc-miR1450	POPTR_014G163400v3	AT3G07890		-0.83969	0.0224739
ptc-miR399e	POPTR_014G165500v3	AT2G05160	AT2G05160	-0.839649	0.0224765
ptc-MIR6445b	POPTR_014G165500v3	AT2G05160	AT2G05160	-0.838898	0.0225137
ptc-miR7831	POPTR_014G168600v3	AT3G07700		-0.838898	0.0225337
ptc-miR396e-3p	POPTR_014G175200v3	AT5G48385		-0.838565	0.0225687
ptc-miR399e	POPTR_014G175200v3	AT5G48385		-0.837708	0.0225784
ptc-miR399e	POPTR_014G175600v3	PSAL		-0.837708	0.0225836
ptc-miR6439b	POPTR_014G180900v3	AT1G75140		-0.837127	0.022646
ptc-miR6439b	POPTR_014G193400v3	MRP5		-0.83697	0.0226679
ptc-miR1450	POPTR_014G195100v3	AT1G35710		-0.836699	0.0226679
ptc-MIR6445b	POPTR_015G002300v3	PRR5	PRR5	-0.836119	0.0226829
ptc-miR396a	POPTR_015G006200v3	GRF7	GRF7	-0.836002	0.0226856
ptc-miR396c	POPTR_015G006200v3	GRF7	GRF7	-0.835878	0.0227169
ptc-MIR6426a	POPTR_015G007700v3	AT4G27680		-0.834605	0.0227174
ptc-MIR1446a	POPTR_015G010900v3	AT5G26760		-0.834317	0.0227587
ptc-miR399e	POPTR_015G012400v3	SSI1		-0.834028	0.0227805
ptc-MIR6426a	POPTR_015G012700v3	AT4G22000		-0.833417	0.0227805
ptc-MIR6426a	POPTR_015G013900v3	BOB1		-0.832202	0.0227904
ptc-MIR6445b	POPTR_015G014800v3	AT5G53440		-0.832159	0.0227904
ptc-miR164a	POPTR_015G020000v3	NAC100		-0.832058	0.0228551
ptc-miR164f	POPTR_015G020000v3	NAC100		-0.831594	0.0229172
ptc-miR6423	POPTR_015G022000v3	TRY		-0.831045	0.022931
ptc-miR477e-5p	POPTR_015G030300v3	AT1G53345		-0.831	0.0229484
ptc-miR399e	POPTR_015G031200v3	AT1G48450		-0.830889	0.0229525
ptc-miR396g-3p	POPTR_015G034000v3	CNBT1		-0.830789	0.0229797
ptc-miR6425a-5p	POPTR_015G035800v3	JAZ3	JAZ3	-0.830227	0.0229797
ptc-miR399e	POPTR_015G036000v3	TDX		-0.8302	0.0230181
ptc-MIR482a.2	POPTR_015G037400v3	AT3G47570		-0.829864	0.0230356
ptc-MIR6445b	POPTR_015G042800v3	AT2G22660		-0.829561	0.0230366
ptc-MIR6426a	POPTR_015G054600v3	AT1G25440	AT1G25440	-0.82881	0.0230403
ptc-miR156a	POPTR_015G060400v3	AT1G69170	AT1G69170	-0.828756	0.0230837
ptc-miR156g	POPTR_015G060400v3	AT1G69170	AT1G69170	-0.828331	0.0230913
ptc-miR396e-3p	POPTR_015G062100v3	RPE		-0.828314	0.0231127
ptc-MIR6445b	POPTR_015G066100v3	AT3G47940		-0.828129	0.0231167
ptc-miR7814	POPTR_015G079800v3	MOS1		-0.827891	0.0231198
ptc-miR6462a	POPTR_015G084700v3	AT5G56670		-0.827208	0.0231225
ptc-miR169t	POPTR_015G085700v3	FC2		-0.827019	0.023127
ptc-MIR6445b	POPTR_015G086000v3	CYP71B2		-0.826935	0.023127
ptc-MIR482a.2	POPTR_015G090100v3	AT5G50310		-0.826603	0.0231325
ptc-miR399e	POPTR_015G091700v3	PDE312		-0.826356	0.0231536
ptc-MIR395a	POPTR_015G091800v3	NPX1		-0.825883	0.023155
ptc-MIR6445b	POPTR_015G095000v3	AT5G41020		-0.825383	0.0231775
ptc-miR156a	POPTR_015G098900v3	AT5G50670	AT5G50670	-0.82525	0.0231775
ptc-miR156g	POPTR_015G098900v3	AT5G50670	AT5G50670	-0.824969	0.0231946
ptc-miR6445a	POPTR_015G104000v3	AT3G48800		-0.823844	0.0231994
ptc-MIR6445b	POPTR_015G105200v3	ICE1	ICE1	-0.823428	0.0231994
ptc-MIR6445b	POPTR_015G130900v3	FKBP53		-0.822996	0.0231994
ptc-miR399e	POPTR_015G131200v3	AT3G22660		-0.822996	0.0232438
ptc-miR6445a	POPTR_015G135000v3	AT5G51840		-0.822871	0.0232702
ptc-MIR6445b	POPTR_015G135000v3	AT5G51840		-0.821253	0.0233098
ptc-miR6457a	POPTR_015G135100v3	0		-0.820534	0.0233641
ptc-miR6457b	POPTR_015G135100v3	0		-0.8204	0.0233714
ptc-miR6462a	POPTR_015G135100v3	0		-0.8204	0.0233784
ptc-MIR6462b	POPTR_015G135100v3	0		-0.8204	0.0233808
ptc-miR6462c-5p	POPTR_015G135100v3	0		-0.8204	0.0233846
ptc-miR6462e	POPTR_015G135100v3	0		-0.8204	0.0233917
ptc-MIR6426a	POPTR_015G137900v3	AT5G51920		-0.820228	0.0234272
ptc-MIR482a.2	POPTR_015G147200v3	EMB1691		-0.82021	0.0234742
ptc-miR6445a	POPTR_016G001700v3	GAUT4		-0.820115	0.0234742
ptc-miR472a	POPTR_016G002200v3	RABB1C		-0.819852	0.0234866
ptc-miR472a	POPTR_016G002300v3	SIP2		-0.819852	0.0234897
ptc-miR6423	POPTR_016G002700v3	PFK2		-0.81938	0.0235007
ptc-miR1450	POPTR_016G005100v3	AT5G47730		-0.817734	0.0235198
ptc-miR6439b	POPTR_016G011200v3	AT1G53430		-0.817699	0.0235743
ptc-miR2111a	POPTR_016G011400v3	AT1G53440		-0.817447	0.0235916
ptc-miR6439b	POPTR_016G011400v3	AT1G53440		-0.817184	0.0236334
ptc-miR396c	POPTR_016G012900v3	UPL5		-0.81669	0.0236643
ptc-miR396g-5p	POPTR_016G012900v3	UPL5		-0.816633	0.0236981
ptc-MIR6445b	POPTR_016G020900v3	UGT85A1		-0.816578	0.0236981
ptc-MIR6445b	POPTR_016G021000v3	UGT85A1		-0.816551	0.0237671
ptc-MIR6445b	POPTR_016G021300v3	UGT85A1		-0.816062	0.0237671
ptc-miR396g-5p	POPTR_016G021500v3	UGT85A3		-0.814877	0.0237976
ptc-miR396g-5p	POPTR_016G022100v3	UGT85A3		-0.81472	0.0238038
ptc-miR396g-5p	POPTR_016G022400v3	UGT85A3		-0.814528	0.0238209
ptc-miR1447	POPTR_016G023100v3	PMH2		-0.81452	0.0238209
ptc-miR6423	POPTR_016G029200v3	GTB1		-0.814504	0.0238857
ptc-MIR481d	POPTR_016G046200v3	FAD2		-0.81374	0.0238969
ptc-miR156a	POPTR_016G048500v3	SPL9	SPL9	-0.812066	0.0238969
ptc-miR156g	POPTR_016G048500v3	SPL9	SPL9	-0.812066	0.0238969
ptc-MIR6445b	POPTR_016G054400v3	AT2G41870		-0.812066	0.0239149
ptc-miR1450	POPTR_016G056200v3	VLN2		-0.812066	0.0239149
ptc-MIR6438b	POPTR_016G058100v3	0		-0.811626	0.0239189
ptc-MIR6445b	POPTR_016G058100v3	0		-0.811222	0.0239544
ptc-miR6452	POPTR_016G059900v3	SPC98		-0.810969	0.0239847
ptc-miR6445a	POPTR_016G065200v3	AT5G06560		-0.810765	0.0240159
ptc-miR166a	POPTR_016G065900v3	AT5G06530		-0.810681	0.0240328
ptc-miR169ac	POPTR_016G068200v3	NF-YA2	NF-YA2	-0.810645	0.0240367
ptc-miR169u-5p	POPTR_016G068200v3	NF-YA2	NF-YA2	-0.810382	0.0240438
ptc-miR169v	POPTR_016G068200v3	NF-YA2	NF-YA2	-0.810079	0.024058
ptc-miR6423	POPTR_016G072100v3	2-Cys Prx B		-0.809277	0.024058
ptc-MIR6445b	POPTR_016G078600v3	CPSRP54		-0.808165	0.024058
ptc-miR6423	POPTR_016G079500v3	AT3G52710		-0.808165	0.024058
ptc-miR6423	POPTR_016G084400v3	AT3G09630		-0.807911	0.024058
ptc-miR172a	POPTR_016G084500v3	RAP2.7	RAP2.7	-0.807714	0.0240707
ptc-miR172g-3p	POPTR_016G084500v3	RAP2.7	RAP2.7	-0.806853	0.0240757
ptc-miR160a	POPTR_016G090300v3	ARF16	ARF16	-0.806591	0.0240804
ptc-miR160e-5p	POPTR_016G090300v3	ARF16	ARF16	-0.806315	0.0241008
ptc-miR160h	POPTR_016G090300v3	ARF16	ARF16	-0.806311	0.0241008
ptc-MIR6445b	POPTR_016G093100v3	AT5G03380		-0.8063	0.0241031
ptc-miR399e	POPTR_016G098400v3	ATB' BETA		-0.805818	0.0241076
ptc-MIR6445b	POPTR_016G103100v3	LCD1		-0.805795	0.0241247
ptc-miR393a-5p	POPTR_016G105600v3	AT3G09250		-0.805686	0.0241854
ptc-miR2111a	POPTR_016G115500v3	CAX3		-0.805519	0.0241854
ptc-miR6445a	POPTR_016G133900v3	SR1		-0.805345	0.0241967
ptc-miR482b-3p	POPTR_016G138700v3	FER		-0.804963	0.0242304
ptc-miR399e	POPTR_016G139100v3	UTR3		-0.804961	0.0242543
ptc-miR399e	POPTR_016G140800v3	AT2G38610		-0.804932	0.024255
ptc-miR6468-5p	POPTR_017G001200v3	GDI1		-0.804738	0.0242929
ptc-miR472b	POPTR_017G015300v3	AT3G14470		-0.804738	0.0242929
ptc-miR482a.1	POPTR_017G015300v3	AT3G14470		-0.804696	0.0242991
ptc-miR482d-3p	POPTR_017G015300v3	AT3G14470		-0.803716	0.0242996
ptc-miR472b	POPTR_017G015600v3	AT3G14470		-0.803367	0.0243194
ptc-miR482a.1	POPTR_017G015600v3	AT3G14470		-0.803083	0.0243194
ptc-miR482d-3p	POPTR_017G015600v3	AT3G14470		-0.802917	0.0243497
ptc-miR396g-5p	POPTR_017G016000v3	AT2G20560		-0.802073	0.0243802
ptc-miR399e	POPTR_017G022500v3	AT1G69950		-0.801959	0.0243805
ptc-miR399e	POPTR_017G029200v3	AT4G22720		-0.801708	0.0243877
ptc-miR160a	POPTR_017G031700v3	AT2G43320		-0.801708	0.0243877
ptc-miR160e-5p	POPTR_017G031700v3	AT2G43320		-0.801699	0.0243877
ptc-miR475a-3p	POPTR_017G032100v3	AT1G62930		-0.801699	0.0243877
ptc-miR475c	POPTR_017G032100v3	AT1G62930		0.800292	0.0243912
ptc-miR475d-3p	POPTR_017G032100v3	AT1G62930		0.800494	0.0243912
ptc-miR472b	POPTR_017G033900v3	AT4G27220		0.800802	0.0244038
ptc-miR482c-3p	POPTR_017G033900v3	AT4G27220		0.801007	0.0244308
ptc-miR472b	POPTR_017G035300v3	RPS2		0.801185	0.0244957
ptc-miR482c-3p	POPTR_017G035300v3	RPS2		0.801668	0.0244957
ptc-miR169q	POPTR_017G043100v3	EX1		0.801987	0.0245441
ptc-miR399e	POPTR_017G048700v3	AT2G36690		0.802052	0.0245512
ptc-miR399e	POPTR_017G048900v3	AT2G36690		0.802375	0.0245781
ptc-miR399e	POPTR_017G049000v3	AT2G36690		0.802552	0.0245903
ptc-miR399e	POPTR_017G049600v3	AT2G36690		0.803505	0.0245903
ptc-miR396e-3p	POPTR_017G054400v3	AT2G32730		0.803759	0.0245903
ptc-miR6423	POPTR_017G055200v3	AT1G04880	AT1G04880	0.803766	0.024605
ptc-MIR6445b	POPTR_017G058200v3	0		0.803775	0.0246316
ptc-MIR6445b	POPTR_017G061100v3	DET3		0.803837	0.0246316
ptc-miR393a-5p	POPTR_017G061600v3	AFB2		0.804011	0.0246316
ptc-miR6423	POPTR_017G065800v3	PHB3		0.804176	0.0246684
ptc-miR2111a	POPTR_017G069500v3	AT3G27150		0.804269	0.0246701
ptc-MIR1446a	POPTR_017G072100v3	AT3G27700		0.804283	0.0246701
ptc-miR7817a	POPTR_017G074500v3	ATCG00140.1		0.804324	0.0247127
ptc-miR7817a	POPTR_017G075200v3	UCH2		0.804859	0.0247127
ptc-miR159a	POPTR_017G081400v3	AT1G14340		0.80522	0.0247127
ptc-MIR6445b	POPTR_017G084000v3	FTSH6		0.805747	0.024726
ptc-miR164a	POPTR_017G086200v3	NAC100	NAC100	0.806224	0.0247275
ptc-miR6427-5p	POPTR_017G087000v3	AT5G66520		0.807685	0.024738
ptc-miR399e	POPTR_017G091900v3	AT1G26580		0.8077	0.0247382
ptc-miR6445a	POPTR_017G094500v3	AFP2		0.807725	0.0247666
ptc-MIR6445b	POPTR_017G094500v3	AFP2		0.808262	0.0247865
ptc-miR6425a-5p	POPTR_017G096000v3	FER		0.808607	0.0247912
ptc-miR6425a-5p	POPTR_017G096400v3	FER		0.808855	0.0247916
ptc-miR6425a-5p	POPTR_017G096800v3	FER		0.808983	0.0247916
ptc-miR6425a-5p	POPTR_017G098400v3	FER		0.808983	0.0247937
ptc-miR166a	POPTR_017G100000v3	AT5G38900		0.809935	0.0248003
ptc-miR169t	POPTR_017G100000v3	AT5G38900		0.810302	0.0248017
ptc-miR169ac	POPTR_017G100800v3	AT3G62870		0.810336	0.0248017
ptc-miR156a	POPTR_017G104100v3	AT5G45230		0.810493	0.0248017
ptc-miR156g	POPTR_017G104100v3	AT5G45230		0.810644	0.0248244
ptc-miR156g	POPTR_017G105500v3	AT4G12010		0.810644	0.0248497
ptc-miR7827	POPTR_017G106900v3	AT3G02360		0.810644	0.024854
ptc-MIR6445b	POPTR_017G108700v3	AT5G38720		0.810644	0.0248727
ptc-MIR1446a	POPTR_017G117100v3	PR5K		0.810644	0.0248759
ptc-MIR1446a	POPTR_017G117300v3	AT5G38260		0.811465	0.0248803
ptc-MIR1446a	POPTR_017G117500v3	PR5K		0.811591	0.0248843
ptc-miR2111a	POPTR_017G127000v3	AT3G14470		0.811609	0.0249535
ptc-miR2111a	POPTR_017G127600v3	AT3G14470		0.811999	0.0249573
ptc-miR2111a	POPTR_017G127800v3	AT3G14470		0.812425	0.0249586
ptc-miR2111a	POPTR_017G128000v3	AT3G14470		0.812436	0.0249797
ptc-miR472b	POPTR_017G131900v3	AT5G16940		0.812727	0.0250013
ptc-miR472a	POPTR_017G133600v3	AT3G14470		0.813114	0.0250132
ptc-miR472b	POPTR_017G133600v3	AT3G14470		0.813413	0.0250251
ptc-miR396a	POPTR_017G138300v3	AT1G66070		0.813563	0.0250286
ptc-miR396f	POPTR_017G138300v3	AT1G66070		0.813906	0.0250443
ptc-miR167a	POPTR_017G141000v3	ARF8	ARF8	0.814208	0.025058
ptc-miR169n-3p	POPTR_017G143700v3	AT3G14470		0.814395	0.0250962
ptc-miR169n-3p	POPTR_017G144300v3	AT3G14470		0.814644	0.0251039
ptc-miR6423	POPTR_017G149600v3	0		0.81482	0.0251039
ptc-miR399e	POPTR_017G149800v3	SGT1B		0.81537	0.0251045
ptc-miR399e	POPTR_018G008200v3	AT5G24890		0.815628	0.02513
ptc-miR7841	POPTR_018G013300v3	TAFII15		0.815634	0.025156
ptc-miR472b	POPTR_018G013500v3	RPM1		0.81683	0.0475542
ptc-miR482a.1	POPTR_018G013500v3	RPM1		0.817398	0.0475542
ptc-miR172b-5p	POPTR_018G013700v3	ARF3		0.818032	0.0475747
ptc-miR396e-3p	POPTR_018G013900v3	WIN2		0.818225	0.0475907
ptc-miR396e-3p	POPTR_018G014000v3	AT5G24970		0.818361	0.0476035
ptc-miR482c-3p	POPTR_018G017900v3	AT3G14470		0.818361	0.0476674
ptc-MIR482b-p5_3	POPTR_018G022300v3	AT4G32000		0.818361	0.0476682
ptc-miR6427-5p	POPTR_018G022400v3	AT4G32020		0.818361	0.0476682
ptc-miR6423	POPTR_018G022700v3	KNAT3	KNAT3	0.818697	0.0476682
ptc-MIR6426a	POPTR_018G025600v3	AT2G25320		0.818816	0.0476682
ptc-miR1447	POPTR_018G028200v3	SPX2		0.818867	0.0476682
ptc-miR408-3p	POPTR_018G037000v3	AT5G11480		0.819005	0.0477101
ptc-miR159a	POPTR_018G044400v3	AT5G11580		0.819478	0.0477552
ptc-miR166a	POPTR_018G045100v3	HB-8	HB-8	0.81963	0.0478011
ptc-miR166n	POPTR_018G045100v3	HB-8	HB-8	0.82018	0.047804
ptc-MIR6426a	POPTR_018G047100v3	JAZ12	JAZ12	0.820349	0.0478415
ptc-miR169u-5p	POPTR_018G054900v3	NDL2		0.820548	0.0478415
ptc-miR169v	POPTR_018G054900v3	NDL2		0.820797	0.0478415
ptc-miR6445a	POPTR_018G056400v3	AT2G19390		0.821127	0.0478601
ptc-miR472b	POPTR_018G058600v3	AT4G29190	AT4G29190	0.821907	0.0479043
ptc-miR169u-5p	POPTR_018G064700v3	NF-YA3	NF-YA3	0.822024	0.0479281
ptc-miR169v	POPTR_018G064700v3	NF-YA3	NF-YA3	0.822693	0.0479689
ptc-miR6445a	POPTR_018G065100v3	VPS2.1		0.822746	0.0480134
ptc-miR396a	POPTR_018G065400v3	GRF5	GRF5	0.822962	0.0480163
ptc-miR396c	POPTR_018G065400v3	GRF5	GRF5	0.823206	0.0480233
ptc-miR399e	POPTR_018G068200v3	FVE		0.823279	0.0480725
ptc-miR7814	POPTR_018G076900v3	AT3G56120		0.823295	0.048107
ptc-miR399e	POPTR_018G081500v3	RSY3		0.824264	0.0481222
ptc-miR169ac	POPTR_018G083900v3	emb2726		0.824511	0.0482275
ptc-miR6423	POPTR_018G088000v3	AT4G29120		0.824543	0.0482559
ptc-miR6423	POPTR_018G091300v3	AT5G57370		0.825897	0.0482706
ptc-miR6423	POPTR_018G095600v3	BIO1		0.825897	0.0482868
ptc-miR530a	POPTR_018G099400v3	CER3		0.827002	0.0482868
ptc-miR530b	POPTR_018G099400v3	CER3		0.827103	0.0483034
ptc-miR530a	POPTR_018G102800v3	AT4G30780		0.827389	0.0483418
ptc-MIR1446a	POPTR_018G103700v3	AT4G30720		0.827669	0.0483418
ptc-miR6421-5p	POPTR_018G105300v3	AT5G57910		0.827837	0.0483418
ptc-miR7831	POPTR_018G110700v3	YKT61		0.827942	0.0483418
ptc-miR472b	POPTR_018G111200v3	AT2G24300		0.828529	0.0483418
ptc-miR396a	POPTR_018G118100v3	AT2G12550		0.828554	0.048364
ptc-miR396a	POPTR_018G127000v3	0		0.828661	0.0484265
ptc-miR396c	POPTR_018G127000v3	0		0.828696	0.0484265
ptc-miR396g-3p	POPTR_018G127000v3	0		0.828751	0.048438
ptc-miR396g-5p	POPTR_018G127000v3	0		0.829536	0.0485205
ptc-miR396e-3p	POPTR_018G129500v3	AT2G26600		0.829772	0.0485299
ptc-miR1447	POPTR_018G131500v3	SPX1		0.830223	0.0485822
ptc-miR160a	POPTR_018G132600v3	AT5G35320		0.83043	0.0486095
ptc-miR472a	POPTR_018G136300v3	AT4G27220		0.83069	0.0486095
ptc-miR472b	POPTR_018G136300v3	AT4G27220		0.830724	0.0486095
ptc-miR482a.1	POPTR_018G136300v3	AT4G27220		0.830945	0.04879
ptc-miR472b	POPTR_018G137900v3	AT4G27220		0.831369	0.0487927
ptc-miR482a.1	POPTR_018G137900v3	AT4G27220		0.831515	0.0488309
ptc-miR472a	POPTR_018G138500v3	AT1G50180		0.831736	0.0488323
ptc-miR472b	POPTR_018G138500v3	AT1G50180		0.831736	0.0489709
ptc-miR1447	POPTR_018G139800v3	ACA10		0.831904	0.0489796
ptc-MIR1446a	POPTR_018G140200v3	AT5G57120		0.831972	0.0489851
ptc-MIR482b-p5_2	POPTR_018G140300v3	AT3G13580		0.832051	0.049006
ptc-miR6476a	POPTR_018G140800v3	AT3G28430		0.832097	0.0490069
ptc-miR7823	POPTR_018G147400v3	AT5G35400		0.832118	0.0490125
ptc-miR156a	POPTR_018G149900v3	SPL2	SPL2	0.832129	0.0490423
ptc-miR156g	POPTR_018G149900v3	SPL2	SPL2	0.832504	0.0490423
ptc-miR399e	POPTR_019G001900v3	AT5G13340		0.832954	0.0490423
ptc-miR6425a-5p	POPTR_019G003100v3	AT1G05520		0.833578	0.0490423
ptc-MIR6445b	POPTR_019G003900v3	AT5G09850		0.833824	0.0490495
ptc-miR472b	POPTR_019G014500v3	AT4G27220		0.833898	0.0491627
ptc-miR6427-3p	POPTR_019G015000v3	MCM9		0.834116	0.0491627
ptc-miR472b	POPTR_019G020500v3	AT4G27220		0.834138	0.0492612
ptc-miR482a.1	POPTR_019G020500v3	AT4G27220		0.83415	0.0492724
ptc-miR482b-3p	POPTR_019G020500v3	AT4G27220		0.834501	0.0493135
ptc-miR475a-3p	POPTR_019G021200v3	AT1G12700		0.834657	0.0493214
ptc-miR475d-3p	POPTR_019G021200v3	AT1G12700		1.45164	0.0493447
ptc-MIR6426a	POPTR_019G034500v3	AT3G03940		1.45245	0.0493505
ptc-miR399e	POPTR_019G035300v3	AT1G55340		1.45328	0.0493614
ptc-MIR6445b	POPTR_019G035300v3	AT1G55340		1.47512	0.0493614
ptc-miR472b	POPTR_019G036700v3	SYP131		1.4752	0.0493668
ptc-MIR6445b	POPTR_019G037300v3	0		1.4766	0.0494231
ptc-MIR6426a	POPTR_019G038300v3	0		1.47662	0.0494459
ptc-MIR6445b	POPTR_019G038300v3	0		1.5007	0.0494706
ptc-MIR6445b	POPTR_019G039900v3	AT5G17900		1.50189	0.0494858
ptc-miR396a	POPTR_019G042300v3	GRF5		1.50306	0.0494922
ptc-miR396c	POPTR_019G042300v3	GRF5		1.54296	0.0494961
ptc-MIR6445b	POPTR_019G046400v3	AT1G03250		1.54317	0.0495315
ptc-miR399e	POPTR_019G047600v3	AT5G16730		1.54376	0.0495413
ptc-miR6457a	POPTR_019G061400v3	AT5G05190		1.54437	0.0495413
ptc-miR399e	POPTR_019G062100v3	AT5G58300		1.58283	0.0495437
ptc-miR482d-3p	POPTR_019G064100v3	AT3G54190		1.58374	0.0495539
ptc-miR399e	POPTR_019G071300v3	AT4G10080		1.58514	0.0495641
ptc-miR6423	POPTR_019G079500v3	AT4G09160		1.58703	0.0495868
ptc-miR396e-3p	POPTR_019G079600v3	AT1G22540		1.58747	0.0495868
ptc-miR396f	POPTR_019G081000v3	AT3G20230		2.35908	0.0496491
ptc-miR159a	POPTR_019G083700v3	AT1G65280		2.36996	0.0496704
ptc-MIR6445b	POPTR_019G090700v3	GTE4		2.42392	0.0497423
ptc-miR159a	POPTR_019G091300v3	TCP4	TCP4	2.43515	0.0497628
ptc-miR319a	POPTR_019G091300v3	TCP4	TCP4	2.44112	0.0497992
ptc-miR319e	POPTR_019G091300v3	TCP4	TCP4	2.44464	0.0498838
ptc-MIR6445b	POPTR_019G095700v3	IQD13		2.29379	0.0499096
ptc-miR156g	POPTR_019G097900v3	0		2.29408	0.0499161
ptc-MIR482a.2	POPTR_019G103600v3	AT1G76810		2.30375	0.0499869
ptc-miR1447	POPTR_019G106000v3	AT4G03500		2.52226	0.0499869
ptc-MIR6445b	POPTR_019G112400v3	IQD13		2.55253	0.0499893
ptc-MIR6445b	POPTR_019G131200v3	EIF2 BETA		2.63523	0.0499893
