# Supplementary material for: Spatiotemporal miRNA and transcriptomic network dynamically regulate the developmental and senescence processes of poplar leaves
Source: Hortic Res. 2023 Sep 26;10(10):uhad186. doi: 10.1093/hr/uhad186 (PMC10611553; doi:10.1093/hr/uhad186)
Supplement: Web_Material_uhad186 [file web_material_uhad186.zip › TableS7_WGCNAKEGG.xlsx]

## Sheet: turquoise(Y-M)
KEGG pathway enrichment analysis of Module Genes
PathwayID	PathwayTerm	DifGene	AllDifGene	GeneInPathway	AllGene	P-Value	FDR	Enrichment	(-log10P)
PATH:03010	Ribosome	343	3151	446	7119	1.215e-47	1.59165e-45	1.73752	46.9154
PATH:04141	Protein processing in endoplasmic reticulum	206	3151	331	7119	1.30688e-11	8.56004e-10	1.40608	10.8838
PATH:00190	Oxidative phosphorylation	118	3151	176	7119	5.851e-10	2.55494e-08	1.51475	9.23277
PATH:03050	Proteasome	68	3151	93	7119	1.30653e-08	4.27888e-07	1.65195	7.88388
PATH:04145	Phagosome	82	3151	122	7119	2.14576e-07	5.62188e-06	1.51853	6.66842
PATH:00400	Phenylalanine, tyrosine and tryptophan biosynthesis	53	3151	79	7119	3.27351e-05	0.000714717	1.51572	4.48499
PATH:00510	N-Glycan biosynthesis	47	3151	73	7119	0.000398379	0.00745537	1.45461	3.3997
PATH:00100	Steroid biosynthesis	33	3151	52	7119	0.00401209	0.0583982	1.43378	2.39663
PATH:00061	Fatty acid biosynthesis	39	3151	64	7119	0.00518165	0.0617087	1.37675	2.28553
PATH:00020	Citrate cycle (TCA cycle)	51	3151	88	7119	0.00647235	0.0706565	1.30936	2.18894
PATH:00261	Monobactam biosynthesis	13	3151	17	7119	0.00722346	0.0727902	1.72769	2.14126
PATH:00941	Flavonoid biosynthesis	39	3151	68	7119	0.0199713	0.174416	1.29577	1.69959
PATH:00520	Amino sugar and nucleotide sugar metabolism	101	3151	200	7119	0.0422057	0.265774	1.14094	1.37463
PATH:00511	Other glycan degradation	21	3151	35	7119	0.0441994	0.265774	1.35557	1.35458
PATH:00944	Flavone and flavonol biosynthesis	20	3151	35	7119	0.0861846	0.451607	1.29102	1.06457
PATH:01200	Carbon metabolism	190	3151	399	7119	0.0906804	0.45689	1.07585	1.04249
PATH:00010	Glycolysis / Gluconeogenesis	87	3151	179	7119	0.0133993	0.605278	1.09809	0.872918
PATH:00860	Porphyrin and chlorophyll metabolism	33	3151	75	7119	0.0562884	1	0.994084	0.249581
PATH:00905	Brassinosteroid biosynthesis	12	3151	29	7119	0.0689301	1	0.934876	0.161591
PATH:00710	Carbon fixation in photosynthetic organisms	55	3151	135	7119	0.0820815	1	0.920449	0.0857545
PATH:04075	Plant hormone signal transduction	160	3151	415	7119	0.0993326	1	0.871049	0.00290816
PATH:00500	Starch and sucrose metabolism	124	3151	328	7119	0.0993444	1	0.854119	0.00285681
PATH:00908	Zeatin biosynthesis	10	3151	41	7119	0.0997518	1	0.551045	0.00107907
PATH:00195	Photosynthesis	15	3151	71	7119	0.0999988	1	0.477313	5.0999e-06
PATH:00196	Photosynthesis - antenna proteins	2	3151	27	7119	0.0999997	1	0.167354	1.3201e-06
PATH:00906	Carotenoid biosynthesis	11	3151	64	7119	0.0999999	1	0.388314	4.34553e-07

## Sheet: purple(Y-M)
PathwayID	PathwayTerm	DifGene	AllDifGene	GeneInPathway	AllGene	P-Value	FDR	Enrichment	(-log10P)
PATH:00630	Glyoxylate and dicarboxylate metabolism	6	55	113	7119	0.000215486	0.00718362	6.87273	3.66658
PATH:00908	Zeatin biosynthesis	4	55	41	7119	0.000261222	0.00718362	12.6279	3.58299
PATH:01110	Biosynthesis of secondary metabolites	27	55	1936	7119	0.000422716	0.00774979	1.80516	3.37395
PATH:00196	Photosynthesis - antenna proteins	3	55	27	7119	0.00111937	0.0153913	14.3818	2.95103
PATH:01100	Metabolic pathways	33	55	2943	7119	0.00390112	0.0429123	1.45138	2.40881
PATH:00260	Glycine, serine and threonine metabolism	4	55	95	7119	0.00603605	0.0553304	5.44995	2.21925
PATH:01200	Carbon metabolism	8	55	399	7119	0.0108852	0.0855262	2.59522	1.96317
PATH:00195	Photosynthesis	3	55	71	7119	0.0172259	0.118428	5.46914	1.76382
PATH:00710	Carbon fixation in photosynthetic organisms	4	55	135	7119	0.0200089	0.122277	3.83515	1.69878
PATH:00900	Terpenoid backbone biosynthesis	3	55	86	7119	0.0284527	0.15649	4.51522	1.54588
PATH:00650	Butanoate metabolism	2	55	46	7119	0.0488544	0.244272	5.62767	1.3111
PATH:00860	Porphyrin and chlorophyll metabolism	2	55	75	7119	0.0113901	0.329713	3.45164	0.943472
PATH:01230	Biosynthesis of amino acids	5	55	356	7119	0.0138943	0.363899	1.81793	0.857162
PATH:00010	Glycolysis / Gluconeogenesis	3	55	179	7119	0.0159874	0.381937	2.16932	0.796223
PATH:00906	Carotenoid biosynthesis	1	55	64	7119	0.0392613	0.674804	2.02244	0.406035
PATH:04075	Plant hormone signal transduction	3	55	415	7119	0.0629895	0.760078	0.935685	0.200732
PATH:00620	Pyruvate metabolism	1	55	129	7119	0.0635649	0.760078	1.00338	0.196782

## Sheet: blue(Y-M)
PathwayID	PathwayTerm	DifGene	AllDifGene	GeneInPathway	AllGene	P-Value	FDR	Enrichment	(-log10P)
PATH:00906	Carotenoid biosynthesis	22	800	64	7119	7.79859e-07	9.74824e-05	3.05895	6.10798
PATH:00561	Glycerolipid metabolism	25	800	88	7119	7.44686e-06	0.000315291	2.52805	5.12803
PATH:04712	Circadian rhythm - plant	20	800	63	7119	9.88238e-06	0.000315291	2.825	5.00514
PATH:00710	Carbon fixation in photosynthetic organisms	33	800	135	7119	1.00893e-05	0.000315291	2.17525	4.99614
PATH:00630	Glyoxylate and dicarboxylate metabolism	29	800	113	7119	1.27723e-05	0.000319308	2.28375	4.89373
PATH:01200	Carbon metabolism	71	800	399	7119	4.09009e-05	0.000852103	1.58349	4.38827
PATH:00920	Sulfur metabolism	16	800	56	7119	0.000302068	0.00533546	2.5425	3.5199
PATH:00760	Nicotinate and nicotinamide metabolism	11	800	31	7119	0.000341469	0.00533546	3.15762	3.46665
PATH:04140	Regulation of autophagy	12	800	38	7119	0.000630514	0.00875713	2.81013	3.20031
PATH:00564	Glycerophospholipid metabolism	27	800	133	7119	0.00151937	0.018717	1.80651	2.81834
PATH:00260	Glycine, serine and threonine metabolism	21	800	95	7119	0.0016471	0.018717	1.96709	2.78328
PATH:04146	Peroxisome	27	800	136	7119	0.00213614	0.0222515	1.76666	2.67037
PATH:04070	Phosphatidylinositol signaling system	19	800	86	7119	0.00270891	0.0260472	1.966	2.56721
PATH:00670	One carbon pool by folate	9	800	31	7119	0.00559479	0.0499535	2.58351	2.25222
PATH:04075	Plant hormone signal transduction	63	800	415	7119	0.00704613	0.0587177	1.35089	2.15205
PATH:00790	Folate biosynthesis	8	800	27	7119	0.00775101	0.0605547	2.63667	2.11064
PATH:00030	Pentose phosphate pathway	17	800	82	7119	0.00864386	0.0635578	1.84486	2.06329
PATH:00232	Caffeine metabolism	2	800	2	7119	0.0126142	0.0875986	8.89875	1.89914
PATH:01100	Metabolic pathways	360	800	2943	7119	0.0143571	0.0944544	1.08853	1.84293
PATH:00071	Fatty acid degradation	14	800	72	7119	0.0275763	0.169268	1.73031	1.55946
PATH:00900	Terpenoid backbone biosynthesis	16	800	86	7119	0.0284371	0.169268	1.65558	1.54612
PATH:04122	Sulfur relay system	5	800	17	7119	0.0346362	0.18824	2.61728	1.46047
PATH:00750	Vitamin B6 metabolism	5	800	17	7119	0.0346362	0.18824	2.61728	1.46047
PATH:04931	Insulin resistance	12	800	62	7119	0.040841	0.212714	1.72234	1.3889
PATH:00010	Glycolysis / Gluconeogenesis	28	800	179	7119	0.0429241	0.214621	1.39198	1.3673
PATH:04626	Plant-pathogen interaction	43	800	298	7119	0.0491664	0.232941	1.28405	1.30833
PATH:01110	Biosynthesis of secondary metabolites	237	800	1936	7119	0.0558988	0.240943	1.08936	1.2526
PATH:00195	Photosynthesis	12	800	71	7119	0.0963245	0.316857	1.50401	1.01626
PATH:00908	Zeatin biosynthesis	7	800	41	7119	0.0170936	0.521147	1.5193	0.767166
PATH:00860	Porphyrin and chlorophyll metabolism	11	800	75	7119	0.021716	0.590108	1.30515	0.663221
PATH:00940	Phenylpropanoid biosynthesis	17	800	282	7119	0.0999181	1	0.536449	0.000355917

## Sheet: lightcyan(M-S)
PathwayID	PathwayTerm	DifGene	AllDifGene	GeneInPathway	AllGene	P-Value	FDR	Enrichment	(-log10P)
PATH:01200	Carbon metabolism	18	159	399	7119	0.0033043	0.182154	2.01986	2.48092
PATH:00400	Phenylalanine, tyrosine and tryptophan biosynthesis	6	159	79	7119	0.00820283	0.182154	3.40053	2.08604
PATH:00480	Glutathione metabolism	9	159	160	7119	0.00941212	0.182154	2.51851	2.02631
PATH:00030	Pentose phosphate pathway	6	159	82	7119	0.00978593	0.182154	3.27612	2.0094
PATH:01230	Biosynthesis of amino acids	15	159	356	7119	0.0130384	0.182154	1.88653	1.88477
PATH:00052	Galactose metabolism	6	159	90	7119	0.0150539	0.182154	2.98491	1.82235
PATH:04141	Protein processing in endoplasmic reticulum	14	159	331	7119	0.0157711	0.182154	1.89375	1.80214
PATH:00330	Arginine and proline metabolism	7	159	118	7119	0.0161915	0.182154	2.65606	1.79071
PATH:00010	Glycolysis / Gluconeogenesis	9	159	179	7119	0.0185462	0.185462	2.25119	1.73175
PATH:01210	2-Oxocarboxylic acid metabolism	6	159	99	7119	0.0230329	0.189734	2.71355	1.63765
PATH:00510	N-Glycan biosynthesis	5	159	73	7119	0.0231897	0.189734	3.06668	1.63471
PATH:04933	AGE-RAGE signaling pathway in diabetic complications	3	159	31	7119	0.0311082	0.221153	4.33293	1.50713
PATH:00220	Arginine biosynthesis	4	159	54	7119	0.0319443	0.221153	3.31656	1.49561
PATH:00020	Citrate cycle (TCA cycle)	5	159	88	7119	0.0465031	0.298948	2.54395	1.33252
PATH:04075	Plant hormone signal transduction	14	159	415	7119	0.0795574	0.388131	1.51043	1.09932
PATH:00860	Porphyrin and chlorophyll metabolism	4	159	75	7119	0.0862514	0.388131	2.38792	1.06423
PATH:01040	Biosynthesis of unsaturated fatty acids	3	159	49	7119	0.0957458	0.408115	2.74124	1.01888
PATH:00710	Carbon fixation in photosynthetic organisms	4	159	135	7119	0.0356174	0.643076	1.32662	0.448338
PATH:01100	Metabolic pathways	68	159	2943	7119	0.0385081	0.679555	1.03452	0.414447
PATH:01110	Biosynthesis of secondary metabolites	45	159	1936	7119	0.0405369	0.7016	1.04071	0.39215
PATH:00500	Starch and sucrose metabolism	8	159	328	7119	0.0451303	0.711762	1.09204	0.345532
PATH:00910	Nitrogen metabolism	2	159	69	7119	0.0458691	0.711762	1.29779	0.33848

## Sheet: lightgreen(M-S)
PathwayID	PathwayTerm	DifGene	AllDifGene	GeneInPathway	AllGene	P-Value	FDR	Enrichment	(-log10P)
PATH:01100	Metabolic pathways	54	91	2943	7119	0.00037396	0.0284209	1.43543	3.42718
PATH:01110	Biosynthesis of secondary metabolites	38	91	1936	7119	0.00177908	0.0676049	1.53552	2.74981
PATH:00591	Linoleic acid metabolism	3	91	27	7119	0.00473358	0.103671	8.69231	2.32481
PATH:00592	alpha-Linolenic acid metabolism	5	91	89	7119	0.00545636	0.103671	4.39499	2.2631
PATH:01230	Biosynthesis of amino acids	10	91	356	7119	0.0149948	0.227922	2.19749	1.82406
PATH:04146	Peroxisome	5	91	136	7119	0.0297223	0.329883	2.87613	1.52692
PATH:01200	Carbon metabolism	10	91	399	7119	0.0303839	0.329883	1.96067	1.51736
PATH:00780	Biotin metabolism	2	91	25	7119	0.0400767	0.33264	6.25846	1.39711
PATH:00520	Amino sugar and nucleotide sugar metabolism	6	91	200	7119	0.0423736	0.33264	2.34692	1.3729
PATH:01212	Fatty acid metabolism	4	91	105	7119	0.0450092	0.33264	2.98022	1.3467
PATH:00061	Fatty acid biosynthesis	3	91	64	7119	0.0481452	0.33264	3.66707	1.31745
PATH:00071	Fatty acid degradation	3	91	72	7119	0.0641415	0.374981	3.25962	1.19286
PATH:00910	Nitrogen metabolism	2	91	69	7119	0.220419	0.573545	2.26756	0.656751
PATH:00620	Pyruvate metabolism	3	91	129	7119	0.227887	0.573545	1.81932	0.64228
PATH:00500	Starch and sucrose metabolism	5	91	328	7119	0.409804	0.662662	1.19254	0.387424
PATH:04075	Plant hormone signal transduction	6	91	415	7119	0.439214	0.683247	1.13105	0.357324
