# Supplementary material for: Spatiotemporal miRNA and transcriptomic network dynamically regulate the developmental and senescence processes of poplar leaves
Source: Hortic Res. 2023 Sep 26;10(10):uhad186. doi: 10.1093/hr/uhad186 (PMC10611553; doi:10.1093/hr/uhad186)
Supplement: Web_Material_uhad186 [file web_material_uhad186.zip › TableS8_core module Gene.xlsx]

## Sheet: sheet1
Gene name	KME value	Description
Turquoise module
POPTR_008G095000	0.991	GRF9
POPTR_014G164400	0.988	PAT1
POPTR_014G008100	0.984	ANT
Blue module
POPTR_003G131300	0.97	BEL1
POPTR_009G120800	0.962	BLH6
POPTR_019G043300	0.956	SIGA
Purple module
POPTR_001G112200	0.899	KNAT7
POPTR_013G113500	0.857	AT4G09620
POPTR_005G001600	0.856	MYB61
Lightcyan module
POPTR_006G135600	0.951	LRL3
POPTR_003G079500	0.948	AT5G47390
POPTR_003G092800	0.932	AT4G17900
Lightgreen module
POPTR_001G005100	0.953	MYB5
POPTR_002G031900	0.937	bZIP44
POPTR_017G151100	0.92	YSL5
