# Supplementary material for: Spatiotemporal miRNA and transcriptomic network dynamically regulate the developmental and senescence processes of poplar leaves
Source: Hortic Res. 2023 Sep 26;10(10):uhad186. doi: 10.1093/hr/uhad186 (PMC10611553; doi:10.1093/hr/uhad186)
Supplement: Web_Material_uhad186 [file web_material_uhad186.zip › TsbleS9_The primers used in this study.xlsx]

## Sheet: Sheet1
	Primers	Sequence
	RT-MYB5-F	ACTAGGCAATAGGTGGTC
	RT-MYB5-R	AGGATTGAGAGGCTTATG
	35s-MYB5-F	AGAACACGGGGGACTCTAGATGAGGAATCTGTCCTCAAG
	35s-MYB5-R	CATACTAGTCAGTCGACCAGCTAGATCATAACTATTTA
	RT-PAL1-F	TACAAGTTTGTGAGGGAGGAG
	RT-PAL1-R	GAACGTAGAAGGGATTGGAAAC
	RT-FLS1-F	CCCTCACCATTCTTGTGCCT
	RT-FLS1-R	TTAGCCACCGTGGTTCTGTG
	RT-DFR-F	GTGCYGTGGARACATGCAGAGAAA
	RT-DFR-R	GCCTTGCACTACAAGCATGGTACA
	RT-F3H-F	TGGTCTGACTTTACAACGTGC
	RT-F3H-R	GACAACTCACACGGCATTGC
	RT-TT8-F	RCTYACYGTTGAGACWGTSGTGYT
	RT-TT8-R	GACACACCGACACAAACAGAGCAT
	RT-LDOX-F	CAGAGAAGCTCATCAGTGAG
	RT-LDOX-R	AGACGCTAGATTGCTTCAGC
	RT-TT4-F	CAATCAATGGCCYTGATGATGTKG
	RT-TT4-R	TGTCGTCCAAGAAAAAGAGAGGCCATG
